# Supplementary material for: Crystal structure of bis­[μ-bis­(di­phenyl­phosphan­yl)methane-κ2 P:P′]-μ-chlorido-chlorido-1κCl-(1-phenyl­thio­urea-2κS)disilver aceto­nitrile hemisolvate
Source: Acta Crystallogr E Crystallogr Commun. 2015 May 23;71(Pt 6):m133–4. doi: 10.1107/S2056989015008981 (PMC4459320; doi:10.1107/S2056989015008981)
Supplement: Supplementary file 1 [file e-71-0m133-sup1.cif]

##############################################################################
#                                                                            #
# This CIF contains the data in a paper accepted for publication in          #
# Acta Crystallographica Section E. It conforms to the requirements of       #
# Notes for Authors for Acta Crystallographica Section E, and has been       #
# peer reviewed under the auspices of the IUCr Commission on Journals.       #
#                                                                            #
# Full details of the Crystallographic Information File format               #
# are given in the paper "The Crystallographic Information File (CIF):       #
# a New Standard Archive File for Crystallography" by S. R. Hall, F. H.      #
# Allen and I. D. Brown [Acta Cryst. (1991), A47, 655-685].                  #
#                                                                            #
# The current version of the core CIF dictionary is obtainable from          #
# ftp://ftp.iucr.org/pub/cif_core.dic.                                       #
#                                                                            #
# Software is freely available for graphical display of the structure(s)     #
# in this CIF. For information consult the CIF software page                 #
# http://www.iucr.org/resources/cif/software.                                #
#                                                                            #
# This file may be used for bona fide research purposes within the           #
# scientific community so long as proper attribution is given to the journal # 
# article from which it was obtained.                                        #
#                                                                            #
##############################################################################
data_I
_database_code_depnum_ccdc_archive 'CCDC 1064097'
_audit_creation_method     SHELXL-2014
_chemical_name_systematic
;\
Bis[\m-bis(diphenylphosphanyl)methane-\k^2^<i>P</i>:<i>P</i>']-\m-chlorido-\
chlorido-1\k<i>Cl</i>-(1-phenylthiourea-2\k<i>S</i>)disilver
acetonitrile hemisolvate
;
_chemical_name_common     ?
_chemical_formula_moiety     '2(C57 H52 Ag2 Cl2 N2 P4 S), C2 H3 N'
_chemical_formula_sum     'C116 H107 Ag4 Cl4 N5 P8 S2'
_chemical_formula_iupac     '[Ag2 Cl2 (C7 H8 N2 S) (C25 H22 P2)2], 0.5C2 H3 N'
_chemical_formula_weight     2456.22
_chemical_melting_point     ?
_shelx_space_group_comment
;
The symmetry employed for this shelxl refinement is uniquely defined
by the following loop, which should always be used as a source of
symmetry information in preference to the above space-group names.
They are only intended as comments.
;
_space_group_crystal_system     monoclinic
_space_group_name_H-M_alt     'C 2/c'
_space_group_name_Hall     '-C 2yc'
loop_
    _space_group_symop_operation_xyz
    'x, y, z'
    '-x, y, -z+1/2'
    'x+1/2, y+1/2, z'
    '-x+1/2, y+1/2, -z+1/2'
    '-x, -y, -z'
    'x, -y, z-1/2'
    '-x+1/2, -y+1/2, -z'
    'x+1/2, -y+1/2, z-1/2'
_cell_length_a     30.6130(12)
_cell_length_b     16.5078(4)
_cell_length_c     21.7975(6)
_cell_angle_alpha     90
_cell_angle_beta     97.129(2)
_cell_angle_gamma     90
_cell_volume     10930.3(6)
_cell_formula_units_Z     4
_cell_measurement_reflns_used     9809
_cell_measurement_theta_min     2.2834
_cell_measurement_theta_max     28.2896
_cell_measurement_temperature     100(2)
_exptl_crystal_description     plate
_exptl_crystal_colour     colourless
_exptl_crystal_size_max     0.380
_exptl_crystal_size_mid     0.270
_exptl_crystal_size_min     0.050
_exptl_crystal_density_diffrn     1.493
_exptl_crystal_density_meas     ?
_exptl_crystal_density_method     ?
_exptl_crystal_F_000     4984
_exptl_absorpt_coefficient_mu     1.010
_exptl_absorpt_correction_type     multi-scan
_exptl_absorpt_process_details
;
(SADABS; Bruker, 2014)
;
_shelx_estimated_absorpt_T_min     0.700
_shelx_estimated_absorpt_T_max     0.951
_exptl_absorpt_correction_T_min     0.5638
_exptl_absorpt_correction_T_max     0.7457
_exptl_special_details     ?
_diffrn_ambient_temperature     100(2)
_diffrn_radiation_type     MoK\a
_diffrn_radiation_wavelength     0.71073
_diffrn_radiation_monochromator
                                   'laterally graded multilayer (Goebel) mirror'
_diffrn_measurement_device_type     'Bruker AXS D8 Quest CMOS'
_diffrn_measurement_method     'omega and phi scans'
_diffrn_detector_area_resol_mean     ?
_diffrn_reflns_number     43370
_diffrn_reflns_av_R_equivalents     0.0375
_diffrn_reflns_theta_min     2.281
_diffrn_reflns_theta_max     28.311
_diffrn_reflns_theta_full     25.242
_diffrn_measured_fraction_theta_max     0.980
_diffrn_measured_fraction_theta_full     0.989
_diffrn_reflns_limit_h_min     -40
_diffrn_reflns_limit_h_max     37
_diffrn_reflns_limit_k_min     -22
_diffrn_reflns_limit_k_max     22
_diffrn_reflns_limit_l_min     -29
_diffrn_reflns_limit_l_max     27
_refine_special_details     ?
_reflns_number_total     13309
_reflns_number_gt     11256
_reflns_threshold_expression     I>2\s(I)
_refine_ls_structure_factor_coef     Fsqd
_refine_ls_matrix_type     full
_refine_ls_R_factor_all     0.0422
_refine_ls_R_factor_gt     0.0314
_refine_ls_wR_factor_gt     0.0698
_refine_ls_wR_factor_ref     0.0758
_refine_ls_goodness_of_fit_ref     1.089
_refine_ls_restrained_S_all     1.089
_refine_ls_number_reflns     13309
_refine_ls_number_parameters     628
_refine_ls_number_restraints     0
_refine_ls_hydrogen_treatment     constr
_refine_ls_weighting_scheme     calc
_refine_ls_weighting_details
             'w=1/[\s^2^(Fo^2^)+(0.0258P)^2^+25.3039P] where P=(Fo^2^+2Fc^2^)/3'
_atom_sites_solution_hydrogens     mixed
_atom_sites_solution_primary     direct
_atom_sites_solution_secondary     difmap
_refine_ls_shift/su_max     0.003
_refine_ls_shift/su_mean     0.000
_refine_diff_density_max     1.109
_refine_diff_density_min     -0.819
_refine_ls_extinction_method     none
_refine_ls_extinction_coef     .
loop_
    _atom_type_symbol
    _atom_type_description
    _atom_type_scat_dispersion_real
    _atom_type_scat_dispersion_imag
    _atom_type_scat_source
    'C' 'C' 0.0033 0.0016
                         'International Tables Vol C Tables 4.2.6.8 and 6.1.1.4'
    'H' 'H' 0.0000 0.0000
                         'International Tables Vol C Tables 4.2.6.8 and 6.1.1.4'
    'N' 'N' 0.0061 0.0033
                         'International Tables Vol C Tables 4.2.6.8 and 6.1.1.4'
    'P' 'P' 0.1023 0.0942
                         'International Tables Vol C Tables 4.2.6.8 and 6.1.1.4'
    'S' 'S' 0.1246 0.1234
                         'International Tables Vol C Tables 4.2.6.8 and 6.1.1.4'
    'Cl' 'Cl' 0.1484 0.1585
                         'International Tables Vol C Tables 4.2.6.8 and 6.1.1.4'
    'Ag' 'Ag' -0.8971 1.1015
                         'International Tables Vol C Tables 4.2.6.8 and 6.1.1.4'
_computing_data_collection
;
APEX2 (Bruker, 2014)
;
_computing_cell_refinement
;
SAINT (Bruker, 2014)
;
_computing_data_reduction
;
SAINT (Bruker, 2014)
;
_computing_structure_solution
;
SHELXS97 (Sheldrick, 2008)
;
_computing_structure_refinement
;
SHELXL2013 (Sheldrick, 2015) and
<i>SHELXLE</i> (H\"ubschle <i>et al.</i>,  2011)
;
_computing_molecular_graphics
;
Mercury (Macrae <i>et al.</i>,  2008)
;
_computing_publication_material
;
SHELXL2013 (Sheldrick, 2015)
;
loop_
    _atom_site_type_symbol
    _atom_site_label
    _atom_site_fract_x
    _atom_site_fract_y
    _atom_site_fract_z
    _atom_site_U_iso_or_equiv
    _atom_site_adp_type
    _atom_site_calc_flag
    _atom_site_occupancy
    _atom_site_disorder_assembly
    _atom_site_disorder_group
    Ag Ag1 0.34726(2) 0.62699(2) 0.43524(2) 0.01319(4) Uani d 1 . .
    Ag Ag2 0.31458(2) 0.74785(2) 0.32376(2) 0.01379(5) Uani d 1 . .
    Cl Cl1 0.30072(2) 0.76058(3) 0.44301(3) 0.01595(11) Uani d 1 . .
    Cl Cl2 0.26067(2) 0.87057(3) 0.29281(3) 0.01781(11) Uani d 1 . .
    S S1 0.37141(2) 0.59639(4) 0.55368(3) 0.01809(12) Uani d 1 . .
    P P1 0.30220(2) 0.52187(3) 0.37837(3) 0.01281(11) Uani d 1 . .
    P P2 0.27329(2) 0.63632(3) 0.27086(3) 0.01257(11) Uani d 1 . .
    P P3 0.42265(2) 0.67660(3) 0.42066(3) 0.01213(11) Uani d 1 . .
    P P4 0.38881(2) 0.80300(3) 0.32099(3) 0.01273(11) Uani d 1 . .
    N N1 0.33087(6) 0.59822(13) 0.65532(9) 0.0194(4) Uani d 1 . .
    H H1 0.3073 0.6076 0.6735 0.023 Uiso calc 1 . .
    N N2 0.29192(6) 0.65224(13) 0.56963(9) 0.0184(4) Uani d 1 . .
    H H2A 0.2706 0.6621 0.5922 0.022 Uiso calc 1 . .
    H H2B 0.2888 0.6657 0.5303 0.022 Uiso calc 1 . .
    C C1 0.32886(7) 0.61682(14) 0.59508(11) 0.0147(4) Uani d 1 . .
    C C2 0.36829(8) 0.56437(16) 0.69221(11) 0.0217(5) Uani d 1 . .
    C C3 0.37998(8) 0.48414(17) 0.68583(12) 0.0239(5) Uani d 1 . .
    H H3 0.3636 0.4507 0.6558 0.029 Uiso calc 1 . .
    C C4 0.41607(9) 0.45264(19) 0.72405(13) 0.0291(6) Uani d 1 . .
    H H4 0.4244 0.3977 0.7197 0.035 Uiso calc 1 . .
    C C5 0.43962(10) 0.5012(2) 0.76824(15) 0.0394(8) Uani d 1 . .
    H H5 0.4643 0.4798 0.7939 0.047 Uiso calc 1 . .
    C C6 0.42720(12) 0.5803(2) 0.77492(17) 0.0502(9) Uani d 1 . .
    H H6 0.4430 0.6133 0.8058 0.060 Uiso calc 1 . .
    C C7 0.39154(11) 0.61243(19) 0.73659(15) 0.0384(7) Uani d 1 . .
    H H7 0.3833 0.6674 0.7410 0.046 Uiso calc 1 . .
    C C10 0.29357(7) 0.53409(13) 0.29369(11) 0.0148(4) Uani d 1 . .
    H H10A 0.2720 0.4933 0.2756 0.018 Uiso calc 1 . .
    H H10B 0.3217 0.5242 0.2769 0.018 Uiso calc 1 . .
    C C11 0.32532(7) 0.41959(14) 0.39004(11) 0.0171(5) Uani d 1 . .
    C C12 0.34737(8) 0.40255(16) 0.44862(12) 0.0235(5) Uani d 1 . .
    H H12 0.3507 0.4433 0.4796 0.028 Uiso calc 1 . .
    C C13 0.36449(9) 0.32471(17) 0.46129(14) 0.0311(6) Uani d 1 . .
    H H13 0.3795 0.3128 0.5011 0.037 Uiso calc 1 . .
    C C14 0.35973(9) 0.26519(17) 0.41627(16) 0.0340(7) Uani d 1 . .
    H H14 0.3716 0.2127 0.4251 0.041 Uiso calc 1 . .
    C C15 0.33770(9) 0.28230(17) 0.35855(16) 0.0345(7) Uani d 1 . .
    H H15 0.3343 0.2413 0.3277 0.041 Uiso calc 1 . .
    C C16 0.32043(8) 0.35929(16) 0.34516(14) 0.0263(6) Uani d 1 . .
    H H16 0.3053 0.3706 0.3053 0.032 Uiso calc 1 . .
    C C20 0.43242(7) 0.72999(14) 0.34908(11) 0.0152(4) Uani d 1 . .
    H H20A 0.4608 0.7592 0.3567 0.018 Uiso calc 1 . .
    H H20B 0.4350 0.6894 0.3163 0.018 Uiso calc 1 . .
    C C21 0.24624(7) 0.50760(14) 0.39803(11) 0.0147(4) Uani d 1 . .
    C C22 0.21789(8) 0.45073(15) 0.36763(12) 0.0227(5) Uani d 1 . .
    H H22 0.2275 0.4183 0.3359 0.027 Uiso calc 1 . .
    C C23 0.17546(8) 0.44093(16) 0.38335(13) 0.0262(6) Uani d 1 . .
    H H23 0.1562 0.4021 0.3622 0.031 Uiso calc 1 . .
    C C24 0.16141(8) 0.48786(16) 0.42986(12) 0.0215(5) Uani d 1 . .
    H H24 0.1326 0.4807 0.4409 0.026 Uiso calc 1 . .
    C C25 0.18909(8) 0.54496(16) 0.46013(12) 0.0234(5) Uani d 1 . .
    H H25 0.1793 0.5774 0.4918 0.028 Uiso calc 1 . .
    C C26 0.23161(8) 0.55497(15) 0.44410(11) 0.0199(5) Uani d 1 . .
    H H26 0.2506 0.5944 0.4648 0.024 Uiso calc 1 . .
    C C31 0.21414(7) 0.63403(13) 0.27840(11) 0.0153(4) Uani d 1 . .
    C C32 0.19907(7) 0.68226(15) 0.32371(12) 0.0197(5) Uani d 1 . .
    H H32 0.2192 0.7149 0.3496 0.024 Uiso calc 1 . .
    C C33 0.15427(8) 0.68285(16) 0.33128(13) 0.0258(6) Uani d 1 . .
    H H33 0.1441 0.7156 0.3624 0.031 Uiso calc 1 . .
    C C34 0.12500(8) 0.63577(16) 0.29355(13) 0.0242(5) Uani d 1 . .
    H H34 0.0947 0.6360 0.2988 0.029 Uiso calc 1 . .
    C C35 0.13970(8) 0.58808(17) 0.24803(13) 0.0261(6) Uani d 1 . .
    H H35 0.1194 0.5563 0.2217 0.031 Uiso calc 1 . .
    C C36 0.18432(8) 0.58659(16) 0.24074(12) 0.0224(5) Uani d 1 . .
    H H36 0.1944 0.5531 0.2100 0.027 Uiso calc 1 . .
    C C41 0.27386(7) 0.63926(14) 0.18740(11) 0.0160(4) Uani d 1 . .
    C C42 0.26697(8) 0.57103(15) 0.14897(12) 0.0204(5) Uani d 1 . .
    H H42 0.2629 0.5193 0.1665 0.024 Uiso calc 1 . .
    C C43 0.26611(8) 0.57888(17) 0.08545(12) 0.0261(5) Uani d 1 . .
    H H43 0.2616 0.5324 0.0598 0.031 Uiso calc 1 . .
    C C44 0.27183(9) 0.65415(19) 0.05911(12) 0.0287(6) Uani d 1 . .
    H H44 0.2713 0.6591 0.0156 0.034 Uiso calc 1 . .
    C C45 0.27831(9) 0.72187(18) 0.09647(13) 0.0285(6) Uani d 1 . .
    H H45 0.2821 0.7735 0.0785 0.034 Uiso calc 1 . .
    C C46 0.27935(8) 0.71476(15) 0.16023(12) 0.0213(5) Uani d 1 . .
    H H46 0.2838 0.7616 0.1855 0.026 Uiso calc 1 . .
    C C51 0.46106(7) 0.59204(14) 0.42004(11) 0.0150(4) Uani d 1 . .
    C C52 0.44499(7) 0.51591(14) 0.43294(11) 0.0179(5) Uani d 1 . .
    H H52 0.4158 0.5109 0.4432 0.021 Uiso calc 1 . .
    C C53 0.47090(8) 0.44711(15) 0.43111(12) 0.0216(5) Uani d 1 . .
    H H53 0.4593 0.3953 0.4391 0.026 Uiso calc 1 . .
    C C54 0.51389(8) 0.45446(16) 0.41752(12) 0.0238(5) Uani d 1 . .
    H H54 0.5319 0.4077 0.4169 0.029 Uiso calc 1 . .
    C C55 0.53054(8) 0.52986(17) 0.40493(12) 0.0242(5) Uani d 1 . .
    H H55 0.5600 0.5347 0.3959 0.029 Uiso calc 1 . .
    C C56 0.50428(8) 0.59852(16) 0.40539(11) 0.0208(5) Uani d 1 . .
    H H56 0.5156 0.6499 0.3958 0.025 Uiso calc 1 . .
    C C61 0.44553(7) 0.74433(13) 0.48286(10) 0.0142(4) Uani d 1 . .
    C C62 0.49017(8) 0.74738(14) 0.50644(12) 0.0200(5) Uani d 1 . .
    H H62 0.5108 0.7143 0.4889 0.024 Uiso calc 1 . .
    C C63 0.50455(8) 0.79865(16) 0.55549(13) 0.0275(6) Uani d 1 . .
    H H63 0.5349 0.7999 0.5715 0.033 Uiso calc 1 . .
    C C64 0.47489(9) 0.84788(17) 0.58114(13) 0.0272(6) Uani d 1 . .
    H H64 0.4849 0.8830 0.6145 0.033 Uiso calc 1 . .
    C C65 0.43043(9) 0.84565(16) 0.55794(12) 0.0245(5) Uani d 1 . .
    H H65 0.4101 0.8797 0.5752 0.029 Uiso calc 1 . .
    C C66 0.41579(8) 0.79381(15) 0.50974(11) 0.0193(5) Uani d 1 . .
    H H66 0.3853 0.7917 0.4947 0.023 Uiso calc 1 . .
    C C71 0.40652(7) 0.82620(14) 0.24539(11) 0.0162(4) Uani d 1 . .
    C C72 0.39431(8) 0.77072(16) 0.19800(12) 0.0214(5) Uani d 1 . .
    H H72 0.3759 0.7263 0.2051 0.026 Uiso calc 1 . .
    C C73 0.40891(9) 0.77995(18) 0.14049(13) 0.0275(6) Uani d 1 . .
    H H73 0.4009 0.7413 0.1088 0.033 Uiso calc 1 . .
    C C74 0.43512(8) 0.84561(18) 0.12935(12) 0.0275(6) Uani d 1 . .
    H H74 0.4452 0.8519 0.0901 0.033 Uiso calc 1 . .
    C C75 0.44653(8) 0.90190(18) 0.17565(13) 0.0271(6) Uani d 1 . .
    H H75 0.4640 0.9474 0.1678 0.033 Uiso calc 1 . .
    C C76 0.43253(8) 0.89235(15) 0.23358(12) 0.0207(5) Uani d 1 . .
    H H76 0.4407 0.9310 0.2652 0.025 Uiso calc 1 . .
    C C81 0.40104(7) 0.89352(14) 0.36760(11) 0.0159(4) Uani d 1 . .
    C C82 0.36545(8) 0.94055(14) 0.38123(11) 0.0185(5) Uani d 1 . .
    H H82 0.3363 0.9250 0.3657 0.022 Uiso calc 1 . .
    C C83 0.37246(9) 1.00972(16) 0.41718(12) 0.0252(5) Uani d 1 . .
    H H83 0.3482 1.0419 0.4257 0.030 Uiso calc 1 . .
    C C84 0.41509(9) 1.03167(16) 0.44066(13) 0.0274(6) Uani d 1 . .
    H H84 0.4199 1.0788 0.4656 0.033 Uiso calc 1 . .
    C C85 0.45069(9) 0.98535(17) 0.42795(13) 0.0274(6) Uani d 1 . .
    H H85 0.4797 1.0007 0.4442 0.033 Uiso calc 1 . .
    C C86 0.44392(8) 0.91653(15) 0.39146(12) 0.0209(5) Uani d 1 . .
    H H86 0.4683 0.8850 0.3826 0.025 Uiso calc 1 . .
    N N3 0.5000 0.0799(3) 0.2500 0.0509(11) Uani d 1 . .
    C C8 0.5000 0.1474(3) 0.2500 0.0472(12) Uani d 1 . .
    C C9 0.5000 0.2356(4) 0.2500 0.114(3) Uani d 1 . .
    H H9A 0.5194 0.2550 0.2219 0.171 Uiso d 0.5 . .
    H H9B 0.4707 0.2550 0.2372 0.171 Uiso d 0.5 . .
    H H9C 0.5099 0.2550 0.2909 0.171 Uiso d 0.5 . .
loop_
    _atom_site_aniso_label
    _atom_site_aniso_U_11
    _atom_site_aniso_U_22
    _atom_site_aniso_U_33
    _atom_site_aniso_U_12
    _atom_site_aniso_U_13
    _atom_site_aniso_U_23
    Ag1 0.01265(8) 0.01232(8) 0.01462(9) 0.00062(6) 0.00176(6) -0.00100(6)
    Ag2 0.01315(8) 0.01121(8) 0.01675(9) -0.00039(6) 0.00076(6) -0.00092(6)
    Cl1 0.0165(2) 0.0153(3) 0.0160(3) 0.00499(19) 0.00185(19) -0.0005(2)
    Cl2 0.0170(2) 0.0160(3) 0.0208(3) 0.00423(19) 0.0038(2) 0.0054(2)
    S1 0.0151(2) 0.0261(3) 0.0135(3) 0.0066(2) 0.0036(2) 0.0031(2)
    P1 0.0133(2) 0.0107(3) 0.0145(3) 0.00021(19) 0.0021(2) 0.0001(2)
    P2 0.0136(2) 0.0111(3) 0.0129(3) -0.00047(19) 0.0012(2) -0.0005(2)
    P3 0.0117(2) 0.0126(3) 0.0122(3) 0.00089(19) 0.0016(2) 0.0008(2)
    P4 0.0129(2) 0.0123(3) 0.0129(3) -0.0004(2) 0.0013(2) 0.0006(2)
    N1 0.0171(9) 0.0257(11) 0.0163(11) 0.0029(8) 0.0056(8) 0.0006(8)
    N2 0.0147(9) 0.0251(11) 0.0149(10) 0.0049(8) 0.0003(7) -0.0039(8)
    C1 0.0139(10) 0.0151(11) 0.0153(12) -0.0016(8) 0.0030(8) -0.0034(9)
    C2 0.0212(11) 0.0290(14) 0.0160(12) -0.0015(10) 0.0060(9) 0.0058(10)
    C3 0.0201(11) 0.0350(15) 0.0178(13) 0.0031(10) 0.0067(9) 0.0040(11)
    C4 0.0264(13) 0.0379(16) 0.0246(15) 0.0067(11) 0.0093(11) 0.0134(12)
    C5 0.0336(15) 0.052(2) 0.0297(17) -0.0015(14) -0.0076(12) 0.0210(14)
    C6 0.064(2) 0.043(2) 0.036(2) -0.0120(17) -0.0238(16) 0.0102(15)
    C7 0.0529(18) 0.0304(16) 0.0282(17) -0.0040(13) -0.0099(13) 0.0099(13)
    C10 0.0164(10) 0.0123(10) 0.0163(12) 0.0002(8) 0.0044(8) -0.0011(8)
    C11 0.0149(10) 0.0137(11) 0.0229(13) -0.0004(8) 0.0032(9) 0.0018(9)
    C12 0.0296(13) 0.0195(12) 0.0216(14) 0.0000(10) 0.0043(10) 0.0020(10)
    C13 0.0351(14) 0.0257(14) 0.0316(16) 0.0057(11) 0.0002(12) 0.0109(12)
    C14 0.0328(14) 0.0162(13) 0.051(2) 0.0078(11) -0.0003(13) 0.0064(12)
    C15 0.0342(14) 0.0180(13) 0.049(2) 0.0058(11) -0.0034(13) -0.0067(13)
    C16 0.0253(12) 0.0185(13) 0.0326(16) 0.0055(10) -0.0061(11) -0.0046(11)
    C20 0.0132(10) 0.0164(11) 0.0166(12) 0.0016(8) 0.0041(8) 0.0039(9)
    C21 0.0163(10) 0.0137(11) 0.0143(11) 0.0004(8) 0.0029(8) 0.0019(9)
    C22 0.0216(11) 0.0223(13) 0.0258(14) -0.0041(9) 0.0088(10) -0.0110(10)
    C23 0.0209(12) 0.0262(14) 0.0323(15) -0.0090(10) 0.0064(10) -0.0095(11)
    C24 0.0166(11) 0.0256(13) 0.0232(13) -0.0015(9) 0.0062(9) 0.0005(10)
    C25 0.0248(12) 0.0246(13) 0.0229(13) -0.0020(10) 0.0110(10) -0.0059(10)
    C26 0.0217(11) 0.0197(12) 0.0188(13) -0.0060(9) 0.0046(9) -0.0048(9)
    C31 0.0163(10) 0.0114(10) 0.0181(12) 0.0012(8) 0.0020(8) 0.0033(9)
    C32 0.0180(11) 0.0188(12) 0.0227(13) -0.0022(9) 0.0038(9) -0.0027(10)
    C33 0.0236(12) 0.0262(14) 0.0298(15) -0.0012(10) 0.0114(11) -0.0055(11)
    C34 0.0169(11) 0.0251(13) 0.0315(15) -0.0006(9) 0.0064(10) 0.0031(11)
    C35 0.0205(12) 0.0279(14) 0.0295(15) -0.0051(10) 0.0021(10) -0.0039(11)
    C36 0.0174(11) 0.0242(13) 0.0256(14) -0.0027(9) 0.0028(9) -0.0074(10)
    C41 0.0137(10) 0.0172(11) 0.0172(12) -0.0015(8) 0.0024(8) -0.0015(9)
    C42 0.0222(11) 0.0197(12) 0.0194(13) -0.0019(9) 0.0037(9) -0.0020(10)
    C43 0.0282(13) 0.0307(14) 0.0187(13) 0.0011(11) 0.0004(10) -0.0051(11)
    C44 0.0314(13) 0.0416(17) 0.0129(13) 0.0030(12) 0.0024(10) 0.0025(11)
    C45 0.0357(14) 0.0289(14) 0.0207(14) -0.0009(11) 0.0030(11) 0.0080(11)
    C46 0.0249(12) 0.0187(12) 0.0202(13) -0.0017(9) 0.0021(10) 0.0021(10)
    C51 0.0138(10) 0.0183(11) 0.0127(11) 0.0057(8) 0.0006(8) -0.0001(9)
    C52 0.0185(10) 0.0172(11) 0.0178(12) 0.0034(9) 0.0023(9) 0.0006(9)
    C53 0.0268(12) 0.0168(12) 0.0202(13) 0.0054(9) -0.0008(10) -0.0008(9)
    C54 0.0242(12) 0.0278(14) 0.0184(13) 0.0140(10) -0.0010(10) -0.0030(10)
    C55 0.0176(11) 0.0378(15) 0.0174(13) 0.0099(10) 0.0031(9) 0.0018(11)
    C56 0.0193(11) 0.0271(13) 0.0161(12) 0.0025(9) 0.0031(9) 0.0050(10)
    C61 0.0161(10) 0.0145(11) 0.0118(11) -0.0022(8) 0.0015(8) 0.0015(8)
    C62 0.0175(11) 0.0170(12) 0.0245(13) -0.0013(9) -0.0014(9) 0.0023(10)
    C63 0.0224(12) 0.0257(14) 0.0318(16) -0.0061(10) -0.0066(10) -0.0001(11)
    C64 0.0350(14) 0.0246(13) 0.0206(14) -0.0127(11) -0.0019(11) -0.0042(11)
    C65 0.0300(13) 0.0234(13) 0.0209(13) -0.0047(10) 0.0067(10) -0.0033(10)
    C66 0.0173(10) 0.0222(12) 0.0185(12) -0.0026(9) 0.0028(9) 0.0001(10)
    C71 0.0153(10) 0.0162(11) 0.0171(12) 0.0033(8) 0.0021(8) 0.0040(9)
    C72 0.0227(11) 0.0227(12) 0.0181(13) -0.0001(9) 0.0001(9) 0.0011(10)
    C73 0.0270(13) 0.0358(15) 0.0193(14) 0.0069(11) 0.0012(10) -0.0039(11)
    C74 0.0199(12) 0.0449(17) 0.0190(13) 0.0063(11) 0.0072(10) 0.0066(12)
    C75 0.0224(12) 0.0342(15) 0.0261(15) 0.0003(10) 0.0082(10) 0.0078(11)
    C76 0.0200(11) 0.0205(12) 0.0217(13) 0.0018(9) 0.0029(9) 0.0040(10)
    C81 0.0200(10) 0.0149(11) 0.0129(11) -0.0014(8) 0.0027(8) 0.0011(9)
    C82 0.0207(11) 0.0169(11) 0.0183(12) -0.0042(9) 0.0038(9) -0.0007(9)
    C83 0.0333(13) 0.0189(12) 0.0247(14) -0.0007(10) 0.0093(11) -0.0020(10)
    C84 0.0428(15) 0.0181(12) 0.0214(14) -0.0099(11) 0.0040(11) -0.0061(10)
    C85 0.0324(13) 0.0255(14) 0.0228(14) -0.0134(11) -0.0028(11) 0.0016(11)
    C86 0.0189(11) 0.0199(12) 0.0238(13) -0.0047(9) 0.0021(9) 0.0025(10)
    N3 0.051(2) 0.047(3) 0.051(3) 0.000 -0.010(2) 0.000
    C8 0.042(3) 0.052(3) 0.043(3) 0.000 -0.011(2) 0.000
    C9 0.165(9) 0.043(4) 0.120(8) 0.000 -0.036(6) 0.000
_geom_special_details
;
All e.s.d.'s (except the e.s.d. in the dihedral angle between two l.s. planes)
are estimated using the full covariance matrix. The cell e.s.d.'s are taken
into account individually in the estimation of e.s.d.'s in distances, angles
and torsion angles; correlations between e.s.d.'s in cell parameters are only
used when they are defined by crystal symmetry. An approximate (isotropic)
treatment of cell e.s.d.'s is used for estimating e.s.d.'s involving l.s.
planes.
;
loop_
    _geom_bond_atom_site_label_1
    _geom_bond_atom_site_label_2
    _geom_bond_site_symmetry_2
    _geom_bond_distance
    _geom_bond_publ_flag
    Ag1 P1 . 2.4548(6) ?
    Ag1 P3 . 2.5060(6) ?
    Ag1 Cl1 . 2.6422(5) ?
    Ag1 S1 . 2.6445(6) ?
    Ag1 Ag2 . 3.2064(2) ?
    Ag2 P2 . 2.4403(6) ?
    Ag2 P4 . 2.4555(6) ?
    Ag2 Cl2 . 2.6470(6) ?
    Ag2 Cl1 . 2.6933(6) ?
    S1 C1 . 1.708(2) ?
    P1 C21 . 1.832(2) ?
    P1 C11 . 1.836(2) ?
    P1 C10 . 1.843(2) ?
    P2 C41 . 1.822(2) ?
    P2 C31 . 1.839(2) ?
    P2 C10 . 1.845(2) ?
    P3 C51 . 1.826(2) ?
    P3 C61 . 1.828(2) ?
    P3 C20 . 1.848(2) ?
    P4 C81 . 1.820(2) ?
    P4 C71 . 1.838(2) ?
    P4 C20 . 1.846(2) ?
    N1 C1 . 1.342(3) ?
    N1 C2 . 1.429(3) ?
    N1 H1 . 0.8800 ?
    N2 C1 . 1.331(3) ?
    N2 H2A . 0.8800 ?
    N2 H2B . 0.8800 ?
    C2 C7 . 1.379(4) ?
    C2 C3 . 1.383(4) ?
    C3 C4 . 1.399(4) ?
    C3 H3 . 0.9500 ?
    C4 C5 . 1.385(5) ?
    C4 H4 . 0.9500 ?
    C5 C6 . 1.372(5) ?
    C5 H5 . 0.9500 ?
    C6 C7 . 1.395(4) ?
    C6 H6 . 0.9500 ?
    C7 H7 . 0.9500 ?
    C10 H10A . 0.9900 ?
    C10 H10B . 0.9900 ?
    C11 C16 . 1.391(4) ?
    C11 C12 . 1.397(4) ?
    C12 C13 . 1.402(4) ?
    C12 H12 . 0.9500 ?
    C13 C14 . 1.383(4) ?
    C13 H13 . 0.9500 ?
    C14 C15 . 1.381(4) ?
    C14 H14 . 0.9500 ?
    C15 C16 . 1.393(4) ?
    C15 H15 . 0.9500 ?
    C16 H16 . 0.9500 ?
    C20 H20A . 0.9900 ?
    C20 H20B . 0.9900 ?
    C21 C22 . 1.390(3) ?
    C21 C26 . 1.390(3) ?
    C22 C23 . 1.393(3) ?
    C22 H22 . 0.9500 ?
    C23 C24 . 1.386(3) ?
    C23 H23 . 0.9500 ?
    C24 C25 . 1.380(4) ?
    C24 H24 . 0.9500 ?
    C25 C26 . 1.399(3) ?
    C25 H25 . 0.9500 ?
    C26 H26 . 0.9500 ?
    C31 C36 . 1.391(3) ?
    C31 C32 . 1.391(3) ?
    C32 C33 . 1.402(3) ?
    C32 H32 . 0.9500 ?
    C33 C34 . 1.379(4) ?
    C33 H33 . 0.9500 ?
    C34 C35 . 1.385(4) ?
    C34 H34 . 0.9500 ?
    C35 C36 . 1.395(3) ?
    C35 H35 . 0.9500 ?
    C36 H36 . 0.9500 ?
    C41 C46 . 1.399(3) ?
    C41 C42 . 1.404(3) ?
    C42 C43 . 1.388(4) ?
    C42 H42 . 0.9500 ?
    C43 C44 . 1.389(4) ?
    C43 H43 . 0.9500 ?
    C44 C45 . 1.383(4) ?
    C44 H44 . 0.9500 ?
    C45 C46 . 1.391(4) ?
    C45 H45 . 0.9500 ?
    C46 H46 . 0.9500 ?
    C51 C52 . 1.391(3) ?
    C51 C56 . 1.403(3) ?
    C52 C53 . 1.389(3) ?
    C52 H52 . 0.9500 ?
    C53 C54 . 1.390(3) ?
    C53 H53 . 0.9500 ?
    C54 C55 . 1.385(4) ?
    C54 H54 . 0.9500 ?
    C55 C56 . 1.390(3) ?
    C55 H55 . 0.9500 ?
    C56 H56 . 0.9500 ?
    C61 C62 . 1.400(3) ?
    C61 C66 . 1.404(3) ?
    C62 C63 . 1.392(4) ?
    C62 H62 . 0.9500 ?
    C63 C64 . 1.387(4) ?
    C63 H63 . 0.9500 ?
    C64 C65 . 1.392(4) ?
    C64 H64 . 0.9500 ?
    C65 C66 . 1.386(4) ?
    C65 H65 . 0.9500 ?
    C66 H66 . 0.9500 ?
    C71 C76 . 1.394(3) ?
    C71 C72 . 1.396(3) ?
    C72 C73 . 1.390(4) ?
    C72 H72 . 0.9500 ?
    C73 C74 . 1.388(4) ?
    C73 H73 . 0.9500 ?
    C74 C75 . 1.384(4) ?
    C74 H74 . 0.9500 ?
    C75 C76 . 1.392(3) ?
    C75 H75 . 0.9500 ?
    C76 H76 . 0.9500 ?
    C81 C82 . 1.399(3) ?
    C81 C86 . 1.403(3) ?
    C82 C83 . 1.386(3) ?
    C82 H82 . 0.9500 ?
    C83 C84 . 1.390(4) ?
    C83 H83 . 0.9500 ?
    C84 C85 . 1.387(4) ?
    C84 H84 . 0.9500 ?
    C85 C86 . 1.387(4) ?
    C85 H85 . 0.9500 ?
    C86 H86 . 0.9500 ?
    N3 C8 . 1.113(7) ?
    C8 C9 . 1.456(9) ?
    C9 H9A . 0.9600 ?
    C9 H9B . 0.9600 ?
    C9 H9C . 0.9600 ?
loop_
    _geom_angle_atom_site_label_1
    _geom_angle_atom_site_label_2
    _geom_angle_atom_site_label_3
    _geom_angle_site_symmetry_1
    _geom_angle_site_symmetry_3
    _geom_angle
    _geom_angle_publ_flag
    P1 Ag1 P3 . . 129.466(19) ?
    P1 Ag1 Cl1 . . 110.406(19) ?
    P3 Ag1 Cl1 . . 104.346(18) ?
    P1 Ag1 S1 . . 115.43(2) ?
    P3 Ag1 S1 . . 92.061(19) ?
    Cl1 Ag1 S1 . . 100.632(18) ?
    P1 Ag1 Ag2 . . 87.379(15) ?
    P3 Ag1 Ag2 . . 84.618(14) ?
    Cl1 Ag1 Ag2 . . 53.794(13) ?
    S1 Ag1 Ag2 . . 151.860(15) ?
    P2 Ag2 P4 . . 134.00(2) ?
    P2 Ag2 Cl2 . . 100.775(19) ?
    P4 Ag2 Cl2 . . 105.042(19) ?
    P2 Ag2 Cl1 . . 112.368(19) ?
    P4 Ag2 Cl1 . . 104.589(19) ?
    Cl2 Ag2 Cl1 . . 91.050(17) ?
    P2 Ag2 Ag1 . . 89.045(15) ?
    P4 Ag2 Ag1 . . 92.677(15) ?
    Cl2 Ag2 Ag1 . . 142.687(14) ?
    Cl1 Ag2 Ag1 . . 52.334(12) ?
    Ag1 Cl1 Ag2 . . 73.872(14) ?
    C1 S1 Ag1 . . 109.82(8) ?
    C21 P1 C11 . . 101.82(10) ?
    C21 P1 C10 . . 103.09(10) ?
    C11 P1 C10 . . 104.14(11) ?
    C21 P1 Ag1 . . 117.13(8) ?
    C11 P1 Ag1 . . 113.41(8) ?
    C10 P1 Ag1 . . 115.47(7) ?
    C41 P2 C31 . . 102.79(10) ?
    C41 P2 C10 . . 104.42(10) ?
    C31 P2 C10 . . 105.02(10) ?
    C41 P2 Ag2 . . 112.53(7) ?
    C31 P2 Ag2 . . 115.55(8) ?
    C10 P2 Ag2 . . 115.17(8) ?
    C51 P3 C61 . . 106.56(10) ?
    C51 P3 C20 . . 100.74(10) ?
    C61 P3 C20 . . 104.31(10) ?
    C51 P3 Ag1 . . 110.80(8) ?
    C61 P3 Ag1 . . 112.33(7) ?
    C20 P3 Ag1 . . 120.72(7) ?
    C81 P4 C71 . . 105.44(11) ?
    C81 P4 C20 . . 105.12(11) ?
    C71 P4 C20 . . 98.72(10) ?
    C81 P4 Ag2 . . 114.69(7) ?
    C71 P4 Ag2 . . 118.44(8) ?
    C20 P4 Ag2 . . 112.53(7) ?
    C1 N1 C2 . . 125.16(19) ?
    C1 N1 H1 . . 117.4 ?
    C2 N1 H1 . . 117.4 ?
    C1 N2 H2A . . 120.0 ?
    C1 N2 H2B . . 120.0 ?
    H2A N2 H2B . . 120.0 ?
    N2 C1 N1 . . 116.19(19) ?
    N2 C1 S1 . . 122.04(18) ?
    N1 C1 S1 . . 121.77(17) ?
    C7 C2 C3 . . 120.3(3) ?
    C7 C2 N1 . . 118.5(2) ?
    C3 C2 N1 . . 121.1(2) ?
    C2 C3 C4 . . 119.4(3) ?
    C2 C3 H3 . . 120.3 ?
    C4 C3 H3 . . 120.3 ?
    C5 C4 C3 . . 120.2(3) ?
    C5 C4 H4 . . 119.9 ?
    C3 C4 H4 . . 119.9 ?
    C6 C5 C4 . . 119.8(3) ?
    C6 C5 H5 . . 120.1 ?
    C4 C5 H5 . . 120.1 ?
    C5 C6 C7 . . 120.3(3) ?
    C5 C6 H6 . . 119.8 ?
    C7 C6 H6 . . 119.8 ?
    C2 C7 C6 . . 119.9(3) ?
    C2 C7 H7 . . 120.0 ?
    C6 C7 H7 . . 120.0 ?
    P1 C10 P2 . . 111.83(11) ?
    P1 C10 H10A . . 109.3 ?
    P2 C10 H10A . . 109.3 ?
    P1 C10 H10B . . 109.3 ?
    P2 C10 H10B . . 109.3 ?
    H10A C10 H10B . . 107.9 ?
    C16 C11 C12 . . 119.8(2) ?
    C16 C11 P1 . . 123.70(19) ?
    C12 C11 P1 . . 116.48(18) ?
    C11 C12 C13 . . 119.4(3) ?
    C11 C12 H12 . . 120.3 ?
    C13 C12 H12 . . 120.3 ?
    C14 C13 C12 . . 120.5(3) ?
    C14 C13 H13 . . 119.8 ?
    C12 C13 H13 . . 119.8 ?
    C15 C14 C13 . . 119.8(3) ?
    C15 C14 H14 . . 120.1 ?
    C13 C14 H14 . . 120.1 ?
    C14 C15 C16 . . 120.5(3) ?
    C14 C15 H15 . . 119.8 ?
    C16 C15 H15 . . 119.8 ?
    C11 C16 C15 . . 120.1(3) ?
    C11 C16 H16 . . 120.0 ?
    C15 C16 H16 . . 120.0 ?
    P4 C20 P3 . . 113.90(11) ?
    P4 C20 H20A . . 108.8 ?
    P3 C20 H20A . . 108.8 ?
    P4 C20 H20B . . 108.8 ?
    P3 C20 H20B . . 108.8 ?
    H20A C20 H20B . . 107.7 ?
    C22 C21 C26 . . 119.1(2) ?
    C22 C21 P1 . . 121.47(17) ?
    C26 C21 P1 . . 119.42(17) ?
    C21 C22 C23 . . 120.5(2) ?
    C21 C22 H22 . . 119.8 ?
    C23 C22 H22 . . 119.8 ?
    C24 C23 C22 . . 119.9(2) ?
    C24 C23 H23 . . 120.1 ?
    C22 C23 H23 . . 120.1 ?
    C25 C24 C23 . . 120.2(2) ?
    C25 C24 H24 . . 119.9 ?
    C23 C24 H24 . . 119.9 ?
    C24 C25 C26 . . 119.8(2) ?
    C24 C25 H25 . . 120.1 ?
    C26 C25 H25 . . 120.1 ?
    C21 C26 C25 . . 120.5(2) ?
    C21 C26 H26 . . 119.8 ?
    C25 C26 H26 . . 119.8 ?
    C36 C31 C32 . . 119.3(2) ?
    C36 C31 P2 . . 122.72(17) ?
    C32 C31 P2 . . 117.95(18) ?
    C31 C32 C33 . . 120.2(2) ?
    C31 C32 H32 . . 119.9 ?
    C33 C32 H32 . . 119.9 ?
    C34 C33 C32 . . 119.9(2) ?
    C34 C33 H33 . . 120.0 ?
    C32 C33 H33 . . 120.0 ?
    C33 C34 C35 . . 120.2(2) ?
    C33 C34 H34 . . 119.9 ?
    C35 C34 H34 . . 119.9 ?
    C34 C35 C36 . . 120.1(2) ?
    C34 C35 H35 . . 119.9 ?
    C36 C35 H35 . . 119.9 ?
    C31 C36 C35 . . 120.2(2) ?
    C31 C36 H36 . . 119.9 ?
    C35 C36 H36 . . 119.9 ?
    C46 C41 C42 . . 118.6(2) ?
    C46 C41 P2 . . 117.58(18) ?
    C42 C41 P2 . . 123.71(18) ?
    C43 C42 C41 . . 120.2(2) ?
    C43 C42 H42 . . 119.9 ?
    C41 C42 H42 . . 119.9 ?
    C42 C43 C44 . . 120.5(3) ?
    C42 C43 H43 . . 119.7 ?
    C44 C43 H43 . . 119.7 ?
    C45 C44 C43 . . 119.7(2) ?
    C45 C44 H44 . . 120.1 ?
    C43 C44 H44 . . 120.1 ?
    C44 C45 C46 . . 120.3(3) ?
    C44 C45 H45 . . 119.9 ?
    C46 C45 H45 . . 119.9 ?
    C45 C46 C41 . . 120.6(2) ?
    C45 C46 H46 . . 119.7 ?
    C41 C46 H46 . . 119.7 ?
    C52 C51 C56 . . 118.8(2) ?
    C52 C51 P3 . . 116.41(16) ?
    C56 C51 P3 . . 124.72(19) ?
    C53 C52 C51 . . 121.0(2) ?
    C53 C52 H52 . . 119.5 ?
    C51 C52 H52 . . 119.5 ?
    C52 C53 C54 . . 119.6(2) ?
    C52 C53 H53 . . 120.2 ?
    C54 C53 H53 . . 120.2 ?
    C55 C54 C53 . . 120.1(2) ?
    C55 C54 H54 . . 119.9 ?
    C53 C54 H54 . . 119.9 ?
    C54 C55 C56 . . 120.2(2) ?
    C54 C55 H55 . . 119.9 ?
    C56 C55 H55 . . 119.9 ?
    C55 C56 C51 . . 120.1(2) ?
    C55 C56 H56 . . 119.9 ?
    C51 C56 H56 . . 119.9 ?
    C62 C61 C66 . . 118.7(2) ?
    C62 C61 P3 . . 124.12(18) ?
    C66 C61 P3 . . 117.16(17) ?
    C63 C62 C61 . . 120.4(2) ?
    C63 C62 H62 . . 119.8 ?
    C61 C62 H62 . . 119.8 ?
    C64 C63 C62 . . 120.4(2) ?
    C64 C63 H63 . . 119.8 ?
    C62 C63 H63 . . 119.8 ?
    C63 C64 C65 . . 119.8(2) ?
    C63 C64 H64 . . 120.1 ?
    C65 C64 H64 . . 120.1 ?
    C66 C65 C64 . . 120.1(2) ?
    C66 C65 H65 . . 120.0 ?
    C64 C65 H65 . . 120.0 ?
    C65 C66 C61 . . 120.7(2) ?
    C65 C66 H66 . . 119.7 ?
    C61 C66 H66 . . 119.7 ?
    C76 C71 C72 . . 118.9(2) ?
    C76 C71 P4 . . 124.59(19) ?
    C72 C71 P4 . . 116.42(18) ?
    C73 C72 C71 . . 120.6(2) ?
    C73 C72 H72 . . 119.7 ?
    C71 C72 H72 . . 119.7 ?
    C74 C73 C72 . . 120.1(3) ?
    C74 C73 H73 . . 120.0 ?
    C72 C73 H73 . . 120.0 ?
    C75 C74 C73 . . 119.7(2) ?
    C75 C74 H74 . . 120.1 ?
    C73 C74 H74 . . 120.1 ?
    C74 C75 C76 . . 120.5(2) ?
    C74 C75 H75 . . 119.8 ?
    C76 C75 H75 . . 119.8 ?
    C75 C76 C71 . . 120.2(2) ?
    C75 C76 H76 . . 119.9 ?
    C71 C76 H76 . . 119.9 ?
    C82 C81 C86 . . 119.2(2) ?
    C82 C81 P4 . . 117.55(17) ?
    C86 C81 P4 . . 123.20(18) ?
    C83 C82 C81 . . 120.5(2) ?
    C83 C82 H82 . . 119.8 ?
    C81 C82 H82 . . 119.8 ?
    C82 C83 C84 . . 119.7(2) ?
    C82 C83 H83 . . 120.2 ?
    C84 C83 H83 . . 120.2 ?
    C85 C84 C83 . . 120.5(2) ?
    C85 C84 H84 . . 119.7 ?
    C83 C84 H84 . . 119.7 ?
    C84 C85 C86 . . 120.0(2) ?
    C84 C85 H85 . . 120.0 ?
    C86 C85 H85 . . 120.0 ?
    C85 C86 C81 . . 120.0(2) ?
    C85 C86 H86 . . 120.0 ?
    C81 C86 H86 . . 120.0 ?
    N3 C8 C9 . . 180.0 ?
    C8 C9 H9A . . 109.5 ?
    C8 C9 H9B . . 109.5 ?
    H9A C9 H9B . . 109.5 ?
    C8 C9 H9C . . 109.5 ?
    H9A C9 H9C . . 109.5 ?
    H9B C9 H9C . . 109.5 ?
loop_
    _geom_torsion_atom_site_label_1
    _geom_torsion_atom_site_label_2
    _geom_torsion_atom_site_label_3
    _geom_torsion_atom_site_label_4
    _geom_torsion_site_symmetry_1
    _geom_torsion_site_symmetry_2
    _geom_torsion_site_symmetry_3
    _geom_torsion_site_symmetry_4
    _geom_torsion
    _geom_torsion_publ_flag
    C2 N1 C1 N2 . . . . -176.2(2) ?
    C2 N1 C1 S1 . . . . 3.6(3) ?
    Ag1 S1 C1 N2 . . . . -7.5(2) ?
    Ag1 S1 C1 N1 . . . . 172.72(17) ?
    C1 N1 C2 C7 . . . . 109.2(3) ?
    C1 N1 C2 C3 . . . . -73.7(3) ?
    C7 C2 C3 C4 . . . . -1.1(4) ?
    N1 C2 C3 C4 . . . . -178.1(2) ?
    C2 C3 C4 C5 . . . . 0.6(4) ?
    C3 C4 C5 C6 . . . . 0.6(4) ?
    C4 C5 C6 C7 . . . . -1.3(5) ?
    C3 C2 C7 C6 . . . . 0.5(4) ?
    N1 C2 C7 C6 . . . . 177.6(3) ?
    C5 C6 C7 C2 . . . . 0.8(5) ?
    C21 P1 C10 P2 . . . . 77.44(13) ?
    C11 P1 C10 P2 . . . . -176.57(11) ?
    Ag1 P1 C10 P2 . . . . -51.55(13) ?
    C41 P2 C10 P1 . . . . 172.99(11) ?
    C31 P2 C10 P1 . . . . -79.21(14) ?
    Ag2 P2 C10 P1 . . . . 49.07(12) ?
    C21 P1 C11 C16 . . . . 85.6(2) ?
    C10 P1 C11 C16 . . . . -21.4(2) ?
    Ag1 P1 C11 C16 . . . . -147.70(19) ?
    C21 P1 C11 C12 . . . . -91.87(19) ?
    C10 P1 C11 C12 . . . . 161.19(18) ?
    Ag1 P1 C11 C12 . . . . 34.9(2) ?
    C16 C11 C12 C13 . . . . 0.3(4) ?
    P1 C11 C12 C13 . . . . 177.82(19) ?
    C11 C12 C13 C14 . . . . 0.1(4) ?
    C12 C13 C14 C15 . . . . -0.4(4) ?
    C13 C14 C15 C16 . . . . 0.4(5) ?
    C12 C11 C16 C15 . . . . -0.4(4) ?
    P1 C11 C16 C15 . . . . -177.7(2) ?
    C14 C15 C16 C11 . . . . 0.0(4) ?
    C81 P4 C20 P3 . . . . 80.76(14) ?
    C71 P4 C20 P3 . . . . -170.55(13) ?
    Ag2 P4 C20 P3 . . . . -44.73(14) ?
    C51 P3 C20 P4 . . . . 163.44(13) ?
    C61 P3 C20 P4 . . . . -86.20(14) ?
    Ag1 P3 C20 P4 . . . . 41.22(16) ?
    C11 P1 C21 C22 . . . . -57.0(2) ?
    C10 P1 C21 C22 . . . . 50.8(2) ?
    Ag1 P1 C21 C22 . . . . 178.74(18) ?
    C11 P1 C21 C26 . . . . 123.4(2) ?
    C10 P1 C21 C26 . . . . -128.8(2) ?
    Ag1 P1 C21 C26 . . . . -0.8(2) ?
    C26 C21 C22 C23 . . . . -0.4(4) ?
    P1 C21 C22 C23 . . . . -180.0(2) ?
    C21 C22 C23 C24 . . . . -0.4(4) ?
    C22 C23 C24 C25 . . . . 0.8(4) ?
    C23 C24 C25 C26 . . . . -0.5(4) ?
    C22 C21 C26 C25 . . . . 0.7(4) ?
    P1 C21 C26 C25 . . . . -179.7(2) ?
    C24 C25 C26 C21 . . . . -0.2(4) ?
    C41 P2 C31 C36 . . . . 42.3(2) ?
    C10 P2 C31 C36 . . . . -66.7(2) ?
    Ag2 P2 C31 C36 . . . . 165.25(18) ?
    C41 P2 C31 C32 . . . . -137.48(19) ?
    C10 P2 C31 C32 . . . . 113.5(2) ?
    Ag2 P2 C31 C32 . . . . -14.5(2) ?
    C36 C31 C32 C33 . . . . 0.1(4) ?
    P2 C31 C32 C33 . . . . 179.9(2) ?
    C31 C32 C33 C34 . . . . -0.3(4) ?
    C32 C33 C34 C35 . . . . -0.2(4) ?
    C33 C34 C35 C36 . . . . 0.9(4) ?
    C32 C31 C36 C35 . . . . 0.6(4) ?
    P2 C31 C36 C35 . . . . -179.2(2) ?
    C34 C35 C36 C31 . . . . -1.1(4) ?
    C31 P2 C41 C46 . . . . 98.31(19) ?
    C10 P2 C41 C46 . . . . -152.26(18) ?
    Ag2 P2 C41 C46 . . . . -26.7(2) ?
    C31 P2 C41 C42 . . . . -78.4(2) ?
    C10 P2 C41 C42 . . . . 31.0(2) ?
    Ag2 P2 C41 C42 . . . . 156.62(17) ?
    C46 C41 C42 C43 . . . . 0.6(3) ?
    P2 C41 C42 C43 . . . . 177.34(18) ?
    C41 C42 C43 C44 . . . . -0.3(4) ?
    C42 C43 C44 C45 . . . . -0.2(4) ?
    C43 C44 C45 C46 . . . . 0.3(4) ?
    C44 C45 C46 C41 . . . . 0.0(4) ?
    C42 C41 C46 C45 . . . . -0.5(4) ?
    P2 C41 C46 C45 . . . . -177.4(2) ?
    C61 P3 C51 C52 . . . . 116.89(19) ?
    C20 P3 C51 C52 . . . . -134.51(19) ?
    Ag1 P3 C51 C52 . . . . -5.6(2) ?
    C61 P3 C51 C56 . . . . -65.6(2) ?
    C20 P3 C51 C56 . . . . 43.0(2) ?
    Ag1 P3 C51 C56 . . . . 171.93(19) ?
    C56 C51 C52 C53 . . . . -0.4(4) ?
    P3 C51 C52 C53 . . . . 177.28(19) ?
    C51 C52 C53 C54 . . . . 1.4(4) ?
    C52 C53 C54 C55 . . . . -1.0(4) ?
    C53 C54 C55 C56 . . . . -0.4(4) ?
    C54 C55 C56 C51 . . . . 1.5(4) ?
    C52 C51 C56 C55 . . . . -1.1(4) ?
    P3 C51 C56 C55 . . . . -178.53(19) ?
    C51 P3 C61 C62 . . . . 23.1(2) ?
    C20 P3 C61 C62 . . . . -82.9(2) ?
    Ag1 P3 C61 C62 . . . . 144.64(18) ?
    C51 P3 C61 C66 . . . . -154.37(18) ?
    C20 P3 C61 C66 . . . . 99.57(19) ?
    Ag1 P3 C61 C66 . . . . -32.9(2) ?
    C66 C61 C62 C63 . . . . -0.1(4) ?
    P3 C61 C62 C63 . . . . -177.56(19) ?
    C61 C62 C63 C64 . . . . -0.6(4) ?
    C62 C63 C64 C65 . . . . 0.4(4) ?
    C63 C64 C65 C66 . . . . 0.6(4) ?
    C64 C65 C66 C61 . . . . -1.4(4) ?
    C62 C61 C66 C65 . . . . 1.1(3) ?
    P3 C61 C66 C65 . . . . 178.75(19) ?
    C81 P4 C71 C76 . . . . 12.8(2) ?
    C20 P4 C71 C76 . . . . -95.7(2) ?
    Ag2 P4 C71 C76 . . . . 142.73(18) ?
    C81 P4 C71 C72 . . . . -170.29(18) ?
    C20 P4 C71 C72 . . . . 81.27(19) ?
    Ag2 P4 C71 C72 . . . . -40.3(2) ?
    C76 C71 C72 C73 . . . . 1.9(4) ?
    P4 C71 C72 C73 . . . . -175.26(19) ?
    C71 C72 C73 C74 . . . . -1.3(4) ?
    C72 C73 C74 C75 . . . . -0.2(4) ?
    C73 C74 C75 C76 . . . . 1.1(4) ?
    C74 C75 C76 C71 . . . . -0.5(4) ?
    C72 C71 C76 C75 . . . . -0.9(4) ?
    P4 C71 C76 C75 . . . . 175.93(19) ?
    C71 P4 C81 C82 . . . . 108.82(19) ?
    C20 P4 C81 C82 . . . . -147.44(18) ?
    Ag2 P4 C81 C82 . . . . -23.3(2) ?
    C71 P4 C81 C86 . . . . -73.0(2) ?
    C20 P4 C81 C86 . . . . 30.8(2) ?
    Ag2 P4 C81 C86 . . . . 154.91(18) ?
    C86 C81 C82 C83 . . . . 0.9(4) ?
    P4 C81 C82 C83 . . . . 179.17(19) ?
    C81 C82 C83 C84 . . . . -1.1(4) ?
    C82 C83 C84 C85 . . . . 0.6(4) ?
    C83 C84 C85 C86 . . . . 0.1(4) ?
    C84 C85 C86 C81 . . . . -0.3(4) ?
    C82 C81 C86 C85 . . . . -0.2(4) ?
    P4 C81 C86 C85 . . . . -178.40(19) ?
loop_
    _geom_hbond_atom_site_label_D
    _geom_hbond_atom_site_label_H
    _geom_hbond_atom_site_label_A
    _geom_hbond_site_symmetry_A
    _geom_hbond_distance_DH
    _geom_hbond_distance_HA
    _geom_hbond_distance_DA
    _geom_hbond_angle_DHA
    N1 H1 Cl2 7_566 0.88 2.32 3.1910(19) 171.5
    N2 H2A Cl1 7_566 0.88 2.56 3.1618(19) 126.1
    N2 H2A Cl2 7_566 0.88 2.84 3.595(2) 144.2
    N2 H2B Cl1 . 0.88 2.52 3.328(2) 152.1
_shelx_hkl_file
;
   4   0   0   53.71    1.65
  -4   0   0   53.87    1.65
  -6   0   0   74.54    2.29
   6   0   0   74.38    2.29
   8   0   0   80.66    2.48
  -8   0   0   78.94    2.47
 -10   0   0    0.90    0.14
  10   0   0    0.97    0.12
 -12   0   0    9.79    0.46
 -12   0   0    9.78    0.48
  12   0   0    9.77    0.45
 -14   0   0   33.89    1.21
 -14   0   0   34.03    1.25
 -16   0   0   33.70    1.24
 -16   0   0   33.83    1.28
 -18   0   0    5.35    0.36
 -18   0   0    5.20    0.37
 -20   0   0    0.83    0.15
 -20   0   0    0.90    0.18
 -22   0   0    5.86    0.44
 -22   0   0    6.35    0.45
 -24   0   0   70.00    2.46
 -24   0   0   71.39    2.53
 -26   0   0  100.05    4.24
 -26   0   0  119.00    3.69
 -28   0   0    7.78    0.59
 -28   0   0    7.47    0.55
 -30   0   0   12.71    0.76
 -30   0   0   11.77    0.74
 -32   0   0   21.45    1.14
 -32   0   0   23.92    1.15
 -34   0   0    0.01    0.24
 -34   0   0   -0.23    0.35
 -36   0   0    9.39    0.86
 -36   0   0   11.10    0.90
 -38   0   0   25.76    1.42
 -38   0   0   25.61    1.43
   3   1   0  131.32    3.67
  -3   1   0  106.65    3.55
  -5  -1   0   69.83    2.11
   5  -1   0   62.93    2.08
   5   1   0   70.60    2.11
  -7  -1   0   28.57    0.96
   7  -1   0   28.22    0.93
  -7   1   0   26.39    0.93
  -9  -1   0    5.36    0.29
  -9  -1   0    5.54    0.30
   9  -1   0    5.60    0.28
 -11  -1   0   30.84    1.06
 -11  -1   0   29.75    1.09
  11  -1   0   31.65    1.06
 -11   1   0   27.96    1.06
 -13  -1   0   25.53    0.94
 -13  -1   0   25.26    0.98
  13  -1   0   25.77    0.94
 -13   1   0   24.10    0.95
 -15  -1   0    0.14    0.09
 -15  -1   0    0.07    0.09
  15  -1   0   -0.07    0.07
 -15   1   0   -0.07    0.08
  17  -1   0   38.07    1.35
 -17  -1   0   36.92    1.40
 -17   1   0   36.51    1.39
 -17   1   0   37.08    1.37
 -19  -1   0    1.53    0.22
  19  -1   0    1.67    0.19
 -19  -1   0    1.61    0.23
 -19   1   0    1.62    0.24
 -19   1   0    1.62    0.22
 -21  -1   0    5.64    0.41
 -21  -1   0    5.47    0.40
 -21   1   0    5.32    0.42
 -21   1   0    5.24    0.38
 -23  -1   0    5.77    0.43
 -23  -1   0    5.73    0.44
 -23   1   0    5.92    0.47
 -23   1   0    5.46    0.42
 -25  -1   0   12.05    0.69
 -25  -1   0   11.13    0.66
 -25   1   0   12.74    0.70
 -25   1   0   12.49    0.72
 -27  -1   0    7.84    0.59
 -27   1   0    9.29    0.58
 -29  -1   0   16.96    0.93
 -29  -1   0   15.93    0.88
 -29   1   0   16.51    0.92
 -29   1   0   17.31    0.90
 -31  -1   0    5.00    0.52
 -31  -1   0    4.52    0.56
 -31   1   0    5.00    0.55
 -31   1   0    4.51    0.57
 -33  -1   0    0.27    0.24
 -33  -1   0    0.34    0.33
 -33   1   0   -0.07    0.26
 -33   1   0   -0.37    0.31
 -35  -1   0    1.67    0.36
 -35  -1   0    1.05    0.38
 -35   1   0    1.16    0.36
 -35   1   0    0.74    0.40
 -37  -1   0   16.85    1.06
 -37  -1   0   16.24    1.14
 -37   1   0   19.00    1.13
 -37   1   0   16.02    1.15
 -39  -1   0   20.21    1.26
 -39   1   0   19.59    1.35
   2  -2   0   34.00    1.10
  -2  -2   0   33.04    1.08
   2   2   0   34.00    1.07
  -2   2   0   32.86    1.10
  -4  -2   0    9.05    0.38
  -4   2   0    7.95    0.38
   4   2   0    9.08    0.37
   6  -2   0   18.30    0.69
  -6  -2   0   19.94    0.72
   6   2   0   21.12    0.71
  -6   2   0   18.64    0.71
  -8  -2   0   81.19    2.46
   8  -2   0   72.19    2.40
   8   2   0   81.85    2.44
  -8   2   0   71.87    2.43
  10  -2   0  231.33    7.24
 -10  -2   0  252.55    7.32
 -10   2   0  240.06    7.29
 -12  -2   0   17.06    0.67
 -12  -2   0   17.20    0.72
  12  -2   0   16.98    0.66
 -12   2   0   15.82    0.70
 -14  -2   0    3.81    0.30
  14  -2   0    4.41    0.28
 -14  -2   0    5.20    0.31
 -14   2   0    3.77    0.32
 -16  -2   0   13.01    0.64
  16  -2   0   13.04    0.59
 -16  -2   0   12.38    0.59
  18  -2   0    1.68    0.19
 -18  -2   0    1.70    0.22
 -18  -2   0    1.69    0.24
 -20  -2   0    0.04    0.09
 -20  -2   0    0.22    0.13
  20  -2   0   -0.01    0.08
 -20   2   0    0.14    0.14
 -20   2   0   -0.02    0.10
  22  -2   0    9.33    0.50
 -22  -2   0    8.66    0.52
 -22  -2   0    8.83    0.56
 -22   2   0    8.60    0.54
 -22   2   0    9.12    0.59
  24  -2   0   53.86    1.91
 -24  -2   0   50.88    1.89
 -24  -2   0   52.57    2.02
 -24   2   0   53.90    2.01
 -24   2   0   53.44    1.98
 -26  -2   0   27.25    1.44
 -26  -2   0   27.98    1.20
 -26   2   0   29.46    1.29
 -26   2   0   29.05    1.25
 -28  -2   0   21.30    1.06
 -28  -2   0   19.03    0.96
 -28   2   0   21.08    1.08
 -28   2   0   21.11    1.02
 -30  -2   0   26.88    1.23
 -30  -2   0   28.75    1.36
 -30   2   0   27.97    1.28
 -30   2   0   28.96    1.36
 -32  -2   0    2.33    0.36
 -32  -2   0    2.93    0.47
 -32   2   0    3.29    0.52
 -32   2   0    2.96    0.47
 -34  -2   0    2.17    0.39
 -34  -2   0    2.66    0.43
 -34   2   0    3.02    0.43
 -34   2   0    2.55    0.48
 -36  -2   0    0.62    0.33
 -36  -2   0    0.93    0.45
 -36   2   0    0.60    0.38
 -36   2   0   -0.24    0.41
 -38  -2   0    5.19    0.66
 -38   2   0    3.60    0.54
  -1  -3   0   11.75    0.47
   1  -3   0   11.94    0.50
  -1   3   0   12.11    0.52
   1   3   0   11.67    0.47
   3  -3   0  284.65    8.63
  -3  -3   0  282.37    8.48
   3   3   0  288.38    8.47
  -3   3   0  280.32    8.64
  -5  -3   0   19.64    0.72
   5  -3   0   19.29    0.72
   5   3   0   19.94    0.70
  -5   3   0   18.64    0.75
  -7  -3   0   63.44    2.03
   7  -3   0   56.77    1.99
   7   3   0   67.29    2.00
   9  -3   0   58.89    1.97
  -9  -3   0   63.78    2.03
  -9   3   0   57.30    2.01
   9   3   0   64.95    1.99
 -11  -3   0   62.29    2.05
  11  -3   0   57.73    1.96
  11   3   0   63.32    2.01
 -11   3   0   58.89    2.03
 -13  -3   0  206.48    6.22
  13  -3   0  198.31    6.11
 -13   3   0  197.68    6.18
 -15  -3   0   18.50    0.82
  15  -3   0   18.02    0.74
 -15   3   0   17.03    0.81
  17  -3   0    6.73    0.38
 -17  -3   0    6.33    0.39
 -17  -3   0    6.06    0.41
 -17   3   0    6.20    0.46
  19  -3   0    0.31    0.10
 -19  -3   0    0.08    0.10
 -19  -3   0    0.25    0.13
 -19   3   0    0.02    0.14
 -21  -3   0    2.27    0.30
  21  -3   0    2.24    0.23
 -21  -3   0    1.83    0.27
 -21   3   0    1.28    0.25
 -23  -3   0   11.46    0.64
 -23  -3   0   11.95    0.70
  23  -3   0   11.86    0.61
 -23   3   0   11.14    0.71
 -23   3   0   12.35    0.66
 -25  -3   0    0.65    0.20
 -25  -3   0    1.26    0.22
 -25   3   0    0.97    0.29
 -27  -3   0   43.31    1.81
 -27  -3   0   41.50    1.66
  27  -3   0   45.34    1.68
 -27   3   0   44.37    1.75
 -27   3   0   44.17    1.85
 -29  -3   0   30.78    1.45
 -29  -3   0   29.22    1.30
 -29   3   0   32.42    1.39
 -29   3   0   32.12    1.48
 -31  -3   0    0.30    0.32
 -31  -3   0   -0.10    0.17
 -31   3   0   -0.33    0.24
 -31   3   0   -0.10    0.25
 -33  -3   0   -0.29    0.36
 -33  -3   0   -0.24    0.23
 -33   3   0   -0.14    0.33
 -33   3   0    0.32    0.30
 -35  -3   0    9.11    0.92
 -35  -3   0   10.13    0.78
 -35   3   0   12.58    1.04
 -35   3   0    9.47    0.80
 -37  -3   0    1.28    0.34
 -37  -3   0    2.52    0.55
 -37   3   0    1.05    0.49
 -37   3   0    2.45    0.53
 -39  -3   0   21.71    1.29
 -39   3   0   23.45    1.53
   0   4   0    9.05    0.46
  -2  -4   0    3.22    0.23
   2  -4   0    3.09    0.24
   2   4   0    3.14    0.25
  -2   4   0    2.99    0.28
   4  -4   0   29.75    1.10
  -4  -4   0   29.93    1.07
   4   4   0   30.89    1.05
  -4   4   0   30.61    1.13
  -6  -4   0   12.78    0.54
   6  -4   0   12.21    0.54
   6   4   0   12.63    0.52
  -6   4   0   11.73    0.58
   8  -4   0  316.06    9.85
  -8  -4   0  339.32    9.89
   8   4   0  344.86    9.83
  -8   4   0  313.42    9.90
  10  -4   0  467.54   14.89
 -10  -4   0  507.66   14.75
  10   4   0  522.76   14.73
 -10   4   0  471.36   14.73
 -12  -4   0   71.50    2.35
  12  -4   0   65.83    2.25
 -12   4   0   65.83    2.33
  12   4   0   73.51    2.29
 -14  -4   0  141.44    4.37
  14  -4   0  130.72    4.23
 -14   4   0  135.37    4.34
  16  -4   0  249.14    7.66
 -16  -4   0  259.24    7.82
 -16   4   0  246.76    7.78
  18  -4   0   60.49    2.02
 -18  -4   0   58.42    2.14
 -18  -4   0   56.77    1.99
 -18   4   0   59.33    2.14
 -20  -4   0    0.22    0.13
  20  -4   0    0.32    0.10
 -20  -4   0    0.12    0.16
 -20   4   0    0.07    0.16
 -22  -4   0   14.49    0.73
  22  -4   0   15.82    0.73
 -22  -4   0   14.65    0.81
 -22   4   0   15.15    0.86
 -24  -4   0    1.12    0.20
 -24  -4   0    1.17    0.27
  24  -4   0    1.66    0.25
 -24   4   0    1.63    0.24
 -24   4   0    1.09    0.31
  26  -4   0    7.67    0.49
 -26  -4   0    7.82    0.67
 -26   4   0    6.29    0.85
 -26   4   0    6.88    0.53
 -28  -4   0    0.31    0.26
  28  -4   0    0.15    0.18
 -28  -4   0   -0.13    0.17
 -28   4   0    0.47    0.26
 -28   4   0    0.37    0.20
 -30  -4   0    0.85    0.31
 -30  -4   0    0.97    0.26
 -30   4   0    1.37    0.36
 -30   4   0    0.65    0.23
 -32  -4   0    0.05    0.22
 -32  -4   0   -0.25    0.34
 -32   4   0   -0.02    0.33
 -34  -4   0    8.05    0.87
 -34  -4   0    9.10    0.69
 -34   4   0    8.22    0.75
 -34   4   0    9.98    0.93
 -36  -4   0   31.27    1.66
 -36  -4   0   32.48    1.47
 -36   4   0   28.84    1.51
 -36   4   0   34.78    1.77
 -38  -4   0   -0.77    0.60
 -38   4   0   -0.82    0.48
   1  -5   0   57.05    1.94
   1   5   0   56.59    1.88
   3  -5   0  126.08    4.01
  -3  -5   0  126.18    3.95
   3   5   0  127.79    3.94
  -3   5   0  128.52    4.04
  -5  -5   0    6.29    0.37
   5   5   0    6.25    0.36
  -5   5   0    6.29    0.44
   7  -5   0  251.18    7.67
  -7  -5   0  249.15    7.65
  -7   5   0  245.36    7.71
   7   5   0  261.83    7.59
  -9  -5   0    0.60    0.14
   9  -5   0    0.60    0.13
  -9   5   0    0.75    0.18
   9   5   0    1.13    0.20
  11  -5   0    0.07    0.07
 -11  -5   0    0.17    0.09
  11   5   0    0.08    0.11
 -11   5   0    0.03    0.12
  13  -5   0   12.68    0.60
 -13  -5   0   13.79    0.68
 -13   5   0   13.30    0.72
  13   5   0   13.96    0.64
  15  -5   0   44.12    1.59
 -15  -5   0   46.69    1.73
 -15   5   0   45.60    1.73
  17  -5   0    5.44    0.34
 -17  -5   0    4.95    0.43
 -17   5   0    4.90    0.45
  19  -5   0   32.34    1.23
 -19  -5   0   31.93    1.36
 -19   5   0   31.59    1.38
 -21  -5   0    0.06    0.13
 -21  -5   0    0.05    0.18
  21  -5   0    0.02    0.11
 -21   5   0   -0.06    0.16
 -23  -5   0    0.75    0.21
 -23  -5   0    1.04    0.22
  23  -5   0    0.58    0.12
 -23   5   0    0.80    0.27
  25  -5   0   12.51    0.67
 -25  -5   0   11.78    0.74
 -25  -5   0   12.84    0.80
 -25   5   0   12.53    0.87
 -25   5   0   13.80    0.73
 -27  -5   0    6.30    0.64
 -27  -5   0    8.11    0.55
  27  -5   0    6.99    0.49
 -27   5   0    7.44    0.55
 -27   5   0    6.71    0.71
 -29  -5   0    8.88    0.62
  29  -5   0    8.56    0.56
 -29  -5   0    9.09    0.76
 -29   5   0    9.51    0.83
 -29   5   0    9.59    0.64
 -31  -5   0    0.86    0.23
  31  -5   0    0.91    0.22
 -31   5   0    0.79    0.35
 -31   5   0    0.77    0.26
 -33  -5   0    2.09    0.33
  33  -5   0    1.73    0.26
 -33  -5   0    1.09    0.45
 -33   5   0    1.25    0.31
 -33   5   0    2.14    0.46
 -35  -5   0    0.33    0.27
 -35  -5   0   -0.23    0.49
 -35   5   0    0.42    0.48
 -35   5   0   -0.17    0.39
 -37  -5   0    5.37    0.70
 -37  -5   0    6.74    1.13
 -37   5   0    5.24    0.94
 -37   5   0    4.94    0.74
 -39   5   0    3.66    0.89
   0  -6   0  195.05    5.98
   0   6   0  188.92    5.90
   2  -6   0   27.61    1.09
   2   6   0   26.19    1.02
  -4  -6   0    3.25    0.28
   4  -6   0    3.08    0.27
   4   6   0    3.26    0.30
  -4   6   0    3.36    0.37
  -6  -6   0  232.16    7.14
   6  -6   0  235.35    7.18
  -6   6   0  229.01    7.22
   6   6   0  237.24    7.08
  -8  -6   0   55.92    1.95
   8  -6   0   56.20    1.96
   8   6   0   58.42    1.89
  -8   6   0   54.28    2.02
  10  -6   0   16.75    0.76
 -10  -6   0   17.92    0.80
  10   6   0   17.98    0.74
 -10   6   0   16.97    0.85
 -12  -6   0    0.09    0.11
 -12   6   0    0.13    0.14
  12   6   0    0.21    0.11
 -14  -6   0   57.74    2.11
  14  -6   0   58.09    2.02
  14   6   0   61.33    2.01
 -14   6   0   57.30    2.15
  16  -6   0   88.05    3.03
 -16  -6   0   95.87    3.20
 -16   6   0   94.77    3.22
  18  -6   0    5.26    0.35
 -18  -6   0    4.58    0.46
 -18   6   0    5.70    0.55
  20  -6   0    0.86    0.12
 -20  -6   0    0.95    0.23
 -20   6   0    0.93    0.26
 -22  -6   0   96.00    3.45
 -22   6   0   98.01    3.47
 -24  -6   0   25.37    1.12
 -24  -6   0   25.96    1.29
  24  -6   0   26.31    1.10
 -24   6   0   24.91    1.31
  26  -6   0    0.97    0.17
 -26  -6   0    1.09    0.21
 -26  -6   0    1.34    0.37
 -26   6   0    0.77    0.32
  28  -6   0    2.48    0.36
 -28  -6   0    1.98    0.37
 -28  -6   0    2.39    0.40
 -28   6   0    1.96    0.28
 -28   6   0    1.91    0.43
 -30  -6   0    1.20    0.26
  30  -6   0    0.85    0.20
 -30   6   0    0.35    0.32
 -30   6   0    0.66    0.27
 -32  -6   0   13.79    0.85
  32  -6   0   14.15    0.78
 -32  -6   0   14.64    1.09
 -32   6   0   14.06    0.85
 -32   6   0   12.88    1.11
 -34  -6   0    1.63    0.35
 -34  -6   0    1.17    0.50
  34  -6   0    0.90    0.30
 -34   6   0    0.98    0.44
 -34   6   0    0.84    0.40
 -36  -6   0    4.63    0.67
 -36   6   0    3.98    0.55
 -36   6   0    5.81    0.78
 -38  -6   0    6.84    0.83
 -38  -6   0    8.65    1.36
 -38   6   0    5.71    0.88
   1  -7   0   15.61    0.76
  -1   7   0   15.84    0.75
   1   7   0   15.79    0.73
   3  -7   0  118.29    3.78
   3   7   0  112.51    3.65
   5  -7   0    8.81    0.51
  -5  -7   0    8.44    0.48
  -5   7   0    8.57    0.59
   5   7   0    7.80    0.48
  -7  -7   0    0.22    0.10
   7  -7   0    0.14    0.09
   7   7   0    0.11    0.12
  -7   7   0    0.10    0.12
  -9  -7   0   -0.07    0.12
   9  -7   0   -0.01    0.09
  -9   7   0   -0.04    0.11
   9   7   0   -0.01    0.10
 -11  -7   0    0.97    0.19
  11  -7   0    1.52    0.20
  11   7   0    1.15    0.23
 -11   7   0    1.07    0.25
  13  -7   0    2.29    0.24
 -13  -7   0    2.41    0.30
 -13   7   0    1.94    0.32
  13   7   0    2.70    0.30
 -15  -7   0    0.05    0.16
  15  -7   0    0.31    0.11
  15   7   0    0.25    0.14
 -15   7   0    0.50    0.21
 -17  -7   0   24.12    1.13
  17  -7   0   23.40    1.00
 -17   7   0   23.89    1.19
 -19  -7   0   69.76    2.59
  19  -7   0   68.86    2.40
 -19   7   0   70.29    2.63
 -21  -7   0    5.94    0.60
  21  -7   0    7.11    0.46
 -21   7   0    6.77    0.68
  23  -7   0   29.01    1.21
 -23  -7   0   28.25    1.38
 -23   7   0   29.50    1.49
 -25  -7   0    0.09    0.28
 -25  -7   0   -0.24    0.15
 -25   7   0   -0.40    0.29
 -27  -7   0   32.78    1.38
 -27  -7   0   31.27    1.57
  27  -7   0   33.84    1.37
 -27   7   0   31.88    1.67
 -29  -7   0   34.70    1.74
  29  -7   0   37.83    1.51
 -29  -7   0   36.50    1.53
 -29   7   0   34.42    1.82
 -29   7   0   38.57    1.59
  31  -7   0   -0.37    0.28
 -31  -7   0    0.06    0.21
 -31  -7   0    0.10    0.44
 -31   7   0   -0.13    0.31
 -31   7   0   -0.15    0.41
 -33  -7   0    0.26    0.50
 -33  -7   0    0.48    0.27
 -33   7   0   -0.65    0.42
 -33   7   0   -0.42    0.37
 -35  -7   0   18.83    1.40
  35  -7   0   18.00    1.01
 -35  -7   0   17.70    1.08
 -35   7   0   18.67    1.52
 -35   7   0   18.75    1.12
 -37  -7   0    5.51    0.77
 -37   7   0    6.08    0.88
   0  -8   0  516.22   15.44
   0   8   0  504.05   15.32
   2  -8   0  203.28    6.32
   2   8   0  197.14    6.19
   4  -8   0    0.30    0.11
   4   8   0    0.14    0.13
   6  -8   0  141.78    4.54
  -6  -8   0  138.12    4.45
  -6   8   0  139.02    4.59
   6   8   0  139.93    4.38
   8  -8   0   46.93    1.73
  -8  -8   0   43.73    1.68
   8   8   0   46.88    1.61
  -8   8   0   45.18    1.81
  10  -8   0   25.18    1.08
 -10  -8   0   24.28    1.07
  10   8   0   25.96    1.00
 -10   8   0   24.69    1.19
 -12  -8   0    3.67    0.36
  12  -8   0    3.64    0.32
 -12   8   0    2.99    0.44
  12   8   0    4.17    0.35
  14  -8   0    4.55    0.35
 -14  -8   0    4.51    0.43
  14   8   0    4.99    0.39
 -14   8   0    4.58    0.51
  16  -8   0    5.32    0.39
 -16  -8   0    5.90    0.49
  16   8   0    5.74    0.44
 -16   8   0    5.19    0.57
  18  -8   0    0.85    0.14
 -18   8   0    1.30    0.30
 -20  -8   0   51.75    2.07
 -20   8   0   50.16    2.14
 -22  -8   0   -0.34    0.27
  22  -8   0    0.05    0.16
 -22   8   0    0.08    0.27
  24  -8   0   64.01    2.33
 -24  -8   0   64.97    2.60
 -24   8   0   66.74    2.69
 -26  -8   0   26.89    1.22
  26  -8   0   28.76    1.20
 -26   8   0   25.30    1.51
 -28  -8   0    8.62    0.86
  28  -8   0   10.07    0.61
 -28  -8   0    9.21    0.67
 -28   8   0    9.34    0.99
  30  -8   0   25.83    1.18
 -30  -8   0   23.17    1.43
 -30  -8   0   26.72    1.23
 -30   8   0   24.30    1.57
 -30   8   0   26.01    1.25
  32  -8   0   63.97    2.37
 -32  -8   0   61.78    2.69
 -32  -8   0   63.42    2.39
 -32   8   0   59.74    2.78
 -32   8   0   61.67    2.46
 -34  -8   0   -0.11    0.32
 -34  -8   0    0.20    0.59
  34  -8   0    0.23    0.32
 -34   8   0   -0.06    0.40
 -34   8   0   -0.81    0.60
 -36  -8   0   29.94    1.90
 -36  -8   0   31.27    1.53
 -36   8   0   33.79    2.13
  -1  -9   0    9.34    0.58
   1  -9   0    9.16    0.58
   1   9   0    8.60    0.56
  -1   9   0    8.77    0.59
   3  -9   0   74.94    2.64
   3   9   0   73.71    2.52
  -5  -9   0   17.95    0.80
   5  -9   0   15.54    0.82
   5   9   0   15.78    0.78
   7  -9   0   48.19    1.84
  -7  -9   0   46.11    1.77
   7   9   0   48.54    1.71
  -7   9   0   49.71    1.95
   9  -9   0   43.70    1.68
  -9  -9   0   40.34    1.62
   9   9   0   43.59    1.54
  -9   9   0   43.34    1.79
  11  -9   0    6.84    0.48
 -11  -9   0    6.94    0.50
  11   9   0    7.68    0.47
 -11   9   0    6.95    0.63
 -13  -9   0    6.95    0.52
  13  -9   0    7.08    0.48
 -13   9   0    7.83    0.64
  13   9   0    7.35    0.48
  15  -9   0    0.09    0.12
 -15  -9   0    0.38    0.19
 -15   9   0    0.20    0.22
  15   9   0    0.50    0.16
 -17  -9   0   -0.05    0.21
  17  -9   0   -0.15    0.11
 -17   9   0   -0.10    0.20
  17   9   0    0.08    0.17
  19  -9   0   20.23    0.95
 -19  -9   0   21.18    1.10
 -19   9   0   20.38    1.22
 -21  -9   0    0.42    0.26
  21  -9   0    0.16    0.13
 -21   9   0    0.00    0.27
  23  -9   0    2.09    0.33
 -23   9   0    2.05    0.44
 -25  -9   0    3.95    0.71
  25  -9   0    4.02    0.41
 -25   9   0    3.45    0.62
  27  -9   0    9.95    0.63
 -27  -9   0    9.74    0.94
 -27   9   0    9.64    1.06
 -29  -9   0   14.71    0.90
  29  -9   0   16.40    0.85
 -29  -9   0   14.54    1.18
 -29   9   0   13.59    1.31
 -29   9   0   16.87    0.93
 -31  -9   0    9.51    0.73
  31  -9   0    8.38    0.67
 -31   9   0    9.24    0.76
 -33  -9   0   11.26    0.87
 -33  -9   0    7.50    1.29
  33  -9   0   11.57    0.78
 -33   9   0    7.49    1.08
 -33   9   0   11.66    0.90
 -35  -9   0    1.20    0.41
 -35  -9   0    0.06    0.73
   0 -10   0   61.96    2.31
   0  10   0   60.88    2.22
  -2 -10   0  108.27    3.68
   2 -10   0  108.57    3.67
  -2  10   0  106.03    3.59
   2  10   0  103.75    3.51
   4 -10   0   72.10    2.57
   4  10   0   67.71    2.40
  -6 -10   0   34.84    1.37
   6 -10   0   34.41    1.45
   6  10   0   33.43    1.32
   8 -10   0   88.79    3.04
  -8 -10   0   85.26    2.95
   8  10   0   86.06    2.85
  -8  10   0   84.11    3.13
  10 -10   0   29.67    1.30
 -10 -10   0   28.89    1.27
  10  10   0   30.87    1.18
 -10  10   0   30.90    1.46
  12 -10   0    0.25    0.15
 -12 -10   0    0.14    0.18
  12  10   0    0.21    0.14
 -12  10   0    0.10    0.20
  14 -10   0    0.92    0.16
 -14 -10   0    1.36    0.24
  14  10   0    1.75    0.32
 -14  10   0    1.20    0.31
  16 -10   0    6.09    0.46
 -16 -10   0    6.20    0.55
 -16  10   0    6.26    0.69
  16  10   0    6.52    0.48
  18 -10   0   35.06    1.45
 -18 -10   0   33.76    1.54
  18  10   0   35.32    1.38
 -18  10   0   35.30    1.71
 -20 -10   0    5.82    0.65
  20 -10   0    5.90    0.46
 -20  10   0    6.34    0.79
 -22 -10   0   30.11    1.49
  22 -10   0   30.11    1.30
 -22  10   0   31.64    1.66
 -24 -10   0   56.59    2.42
  24 -10   0   58.25    2.17
 -24  10   0   58.62    2.57
  26 -10   0    4.39    0.48
 -26 -10   0    4.33    0.81
 -26  10   0    4.71    0.76
  28 -10   0   -0.13    0.26
 -28 -10   0    0.03    0.47
 -28  10   0    0.29    0.44
 -30 -10   0    9.78    0.77
 -30 -10   0   11.21    1.14
  30 -10   0    9.88    0.69
 -30  10   0    7.80    1.22
 -30  10   0    9.81    0.78
 -32 -10   0    6.70    1.24
 -32 -10   0    8.29    0.74
  32 -10   0    6.25    0.68
 -32  10   0    5.05    0.90
 -32  10   0    7.93    0.81
 -34 -10   0    0.11    0.73
 -34 -10   0   -0.04    0.34
 -34  10   0    0.44    0.55
 -34  10   0   -1.20    0.73
 -36 -10   0    5.35    0.95
  -1 -11   0    4.07    0.44
   1 -11   0    4.39    0.42
   1  11   0    4.12    0.47
  -1  11   0    4.50    0.49
  -3 -11   0   28.04    1.28
   3 -11   0   25.44    1.22
   3  11   0   26.41    1.14
  -3  11   0   25.39    1.22
   5 -11   0   10.62    0.69
   5  11   0   11.57    0.66
   7 -11   0   25.06    1.18
   7  11   0   25.38    1.07
  -9 -11   0   15.87    0.86
   9 -11   0   17.81    0.90
  -9  11   0   17.09    1.06
   9  11   0   16.63    0.80
 -11 -11   0    5.85    0.50
  11 -11   0    6.48    0.49
 -11  11   0    6.73    0.69
  11  11   0    6.35    0.47
  13 -11   0   18.29    0.95
 -13 -11   0   18.25    0.97
 -13  11   0   18.70    1.14
  13  11   0   19.95    0.87
  15 -11   0   16.18    0.87
 -15 -11   0   16.30    0.92
 -15  11   0   15.60    1.08
  15  11   0   17.39    0.82
 -17 -11   0    6.14    0.64
 -17  11   0    7.98    0.85
  17  11   0    7.42    0.55
 -19 -11   0   46.96    2.02
  19 -11   0   50.37    1.91
 -19  11   0   44.99    2.41
  19  11   0   50.39    1.82
  21 -11   0    1.88    0.29
 -21 -11   0    1.62    0.37
 -21  11   0    1.54    0.39
 -23 -11   0   18.52    1.19
  23 -11   0   19.42    0.98
 -23  11   0   21.83    1.44
  25 -11   0   14.61    0.82
 -25  11   0   15.48    1.27
 -27 -11   0   29.63    1.70
  27 -11   0   31.41    1.37
 -27  11   0   31.69    1.89
  29 -11   0   36.24    1.56
 -29 -11   0   34.82    1.93
 -29  11   0   38.49    2.16
 -31 -11   0    0.17    0.64
  31 -11   0    0.66    0.36
 -31 -11   0    0.31    0.34
 -31  11   0   -0.61    0.58
 -31  11   0    0.33    0.39
 -33 -11   0    4.98    0.83
 -33 -11   0    7.11    0.79
 -33  11   0    5.07    0.96
 -33  11   0    5.93    0.88
 -35 -11   0   -0.66    0.88
   0 -12   0    1.46    0.24
   0  12   0    2.33    0.43
   2 -12   0    2.62    0.40
  -2 -12   0    2.70    0.42
   2  12   0    2.92    0.43
  -2  12   0    2.58    0.50
   4 -12   0    2.58    0.38
  -4  12   0    3.00    0.49
   4  12   0    3.25    0.41
   6 -12   0    3.20    0.40
   6  12   0    2.71    0.40
   8 -12   0  129.74    4.38
   8  12   0  126.92    4.13
  10 -12   0   50.10    1.97
 -10 -12   0   45.80    1.88
  10  12   0   49.81    1.77
 -10  12   0   48.51    2.14
 -12 -12   0    7.19    0.60
  12 -12   0    7.32    0.56
  12  12   0    8.25    0.55
 -12  12   0    8.46    0.83
  14 -12   0   25.56    1.21
 -14 -12   0   23.60    1.20
  14  12   0   26.70    1.10
 -14  12   0   26.42    1.47
 -16 -12   0  208.21    7.00
  16 -12   0  217.57    6.97
  16  12   0  224.47    6.73
 -16  12   0  216.90    7.25
 -18 -12   0   27.96    1.41
  18 -12   0   30.05    1.32
 -18  12   0   26.91    1.64
  18  12   0   29.89    1.24
  20 -12   0   17.38    0.90
 -20 -12   0   14.98    1.04
 -20  12   0   17.72    1.31
 -22 -12   0   43.99    2.02
  22 -12   0   46.87    1.85
 -22  12   0   48.12    2.27
  24 -12   0    0.55    0.23
 -24 -12   0    0.39    0.42
 -24  12   0    0.90    0.49
  26 -12   0   13.49    0.84
 -26 -12   0   15.36    1.18
 -26  12   0   15.13    1.37
  28 -12   0    0.82    0.27
 -28  12   0    1.42    0.65
  30 -12   0    0.78    0.34
 -30 -12   0    0.26    0.66
 -30  12   0    1.19    0.79
 -32 -12   0    0.03    0.38
 -32 -12   0    0.40    0.78
 -32  12   0    0.39    0.80
 -32  12   0    0.57    0.47
   1 -13   0    3.68    0.46
  -1 -13   0    3.80    0.46
  -1  13   0    3.53    0.52
   1  13   0    3.18    0.48
   3 -13   0    0.51    0.21
  -3 -13   0    0.53    0.20
  -3  13   0    0.57    0.29
   3  13   0    0.60    0.24
   5 -13   0    0.84    0.23
   5  13   0    0.53    0.23
  -5  13   0    0.53    0.28
   7 -13   0   21.11    1.10
   7  13   0   20.65    0.98
   9 -13   0   19.31    1.03
   9  13   0   18.07    0.90
 -11 -13   0   -0.11    0.24
  11 -13   0    0.75    0.22
  11  13   0    0.31    0.20
 -13 -13   0    2.92    0.51
  13 -13   0    1.55    0.33
  13  13   0    2.37    0.41
 -13  13   0    2.18    0.44
 -15 -13   0    3.94    0.59
  15 -13   0    4.54    0.50
 -15  13   0    2.80    0.56
  15  13   0    4.66    0.48
 -17 -13   0   36.21    1.67
  17 -13   0   37.32    1.61
 -17  13   0   36.32    1.92
  17  13   0   39.81    1.48
 -19 -13   0    8.71    0.81
  19 -13   0    8.70    0.65
  19  13   0    8.08    0.65
 -19  13   0    9.11    1.02
  21 -13   0    0.25    0.21
 -21 -13   0    0.02    0.39
 -21  13   0   -0.07    0.40
  23 -13   0    5.51    0.59
 -23 -13   0    4.83    0.90
 -23  13   0    4.68    0.74
  25 -13   0    5.15    0.60
 -25 -13   0    5.49    0.99
 -25  13   0    8.95    1.26
  27 -13   0   -0.14    0.30
 -27 -13   0    0.01    0.56
 -27  13   0    1.76    0.67
  29 -13   0    4.31    0.68
 -29  13   0    2.94    0.80
 -31 -13   0    1.22    0.77
 -31  13   0    1.07    0.84
   0 -14   0   29.89    1.43
   0  14   0   26.37    1.33
  -2 -14   0    0.36    0.22
   2 -14   0    0.33    0.23
  -2  14   0    0.58    0.29
   2  14   0    0.75    0.26
   4 -14   0   11.40    0.79
  -4 -14   0   12.15    0.83
   4  14   0   11.18    0.77
  -4  14   0   10.71    0.90
   6 -14   0   30.42    1.44
   6  14   0   28.76    1.28
  -6  14   0   28.83    1.48
   8 -14   0   87.50    3.23
   8  14   0   86.29    2.95
  10 -14   0   62.50    3.02
  10  14   0   61.04    2.19
  12 -14   0    0.07    0.22
 -12 -14   0   -0.02    0.27
  12  14   0   -0.01    0.22
  14 -14   0   14.15    0.86
 -14 -14   0   12.36    0.86
 -14  14   0   12.69    1.16
  14  14   0   13.83    0.76
  16 -14   0   42.48    1.77
 -16 -14   0   37.84    1.74
 -16  14   0   41.44    2.08
  16  14   0   41.06    1.57
  18 -14   0   47.54    1.90
 -18 -14   0   42.07    1.94
  18  14   0   45.55    1.72
 -18  14   0   44.51    2.25
  20 -14   0    1.32    0.32
 -20 -14   0    1.24    0.41
 -20  14   0    1.47    0.56
 -22 -14   0    1.23    0.45
  22 -14   0    0.98    0.33
 -22  14   0    1.41    0.50
  24 -14   0   -0.33    0.30
 -24 -14   0    0.17    0.95
 -24  14   0    1.42    0.66
 -26 -14   0    1.62    0.60
  26 -14   0    1.45    0.35
 -26  14   0    2.53    0.71
  28 -14   0    0.15    0.35
 -28 -14   0   -0.29    0.68
 -28  14   0    1.09    0.84
 -30 -14   0    1.24    0.80
 -30  14   0    2.82    0.90
   1 -15   0    1.59    0.28
  -1 -15   0    1.75    0.30
   1  15   0    3.03    0.57
  -1  15   0    2.38    0.44
  -3 -15   0    3.70    0.58
   3 -15   0    4.61    0.57
   3  15   0    3.64    0.54
  -3  15   0    3.96    0.70
  -5 -15   0    1.36    0.28
   5 -15   0    1.88    0.38
  -5  15   0    2.07    0.48
   5  15   0    1.20    0.32
  -7 -15   0    0.00    0.26
   7 -15   0    0.13    0.20
   7  15   0    0.19    0.25
  -7  15   0   -0.31    0.33
   9 -15   0   12.35    0.87
   9  15   0   14.60    0.81
  11 -15   0    2.10    0.34
  11  15   0    2.43    0.46
  13 -15   0   28.99    1.39
  13  15   0   26.78    1.18
  15 -15   0    7.65    0.68
  15  15   0    6.76    0.60
  17 -15   0   24.97    1.26
 -17 -15   0   22.91    1.29
 -17  15   0   22.88    1.62
  17  15   0   24.43    1.10
 -19 -15   0   21.41    1.30
  19 -15   0   23.46    1.21
 -19  15   0   23.27    1.65
  19  15   0   23.65    1.13
 -21 -15   0    2.79    0.50
  21 -15   0    3.89    0.51
 -21  15   0    3.56    0.77
  23 -15   0   11.61    0.87
 -23 -15   0   10.16    1.15
 -23  15   0   12.32    1.51
 -25 -15   0    1.89    0.61
  25 -15   0    1.38    0.41
 -25  15   0    2.42    0.71
  27 -15   0    2.52    0.39
 -27  15   0    3.94    0.87
 -29 -15   0   14.90    1.67
 -29  15   0   14.97    2.06
   0 -16   0  104.93    3.87
   0  16   0   98.73    3.59
   2 -16   0   51.52    2.21
  -2 -16   0   47.35    2.43
   2  16   0   50.29    2.03
  -2  16   0   51.59    2.13
   4 -16   0    5.06    0.67
  -4  16   0    6.56    0.81
   4  16   0    5.75    0.69
  -6 -16   0   28.37    1.90
   6 -16   0   32.15    1.54
  -6  16   0   29.22    1.59
   6  16   0   29.69    1.34
   8 -16   0    1.72    0.31
  -8 -16   0    1.47    0.31
  -8  16   0    1.97    0.45
   8  16   0    1.55    0.34
  10 -16   0    6.85    0.69
  10  16   0    7.70    0.63
  12 -16   0   19.34    1.14
  12  16   0   20.64    0.99
  14 -16   0    3.88    0.65
  14  16   0    3.04    0.54
  16 -16   0    0.33    0.29
 -16 -16   0    1.72    0.39
  16  16   0    0.93    0.29
  18 -16   0    1.25    0.29
 -18 -16   0    0.74    0.43
  18  16   0    1.42    0.35
 -18  16   0    0.59    0.50
 -20 -16   0    7.21    0.97
  20 -16   0    8.19    0.78
 -20  16   0    8.74    1.39
 -22 -16   0    0.35    0.54
  22 -16   0    0.39    0.39
 -22  16   0    0.69    0.70
 -24 -16   0   39.01    2.05
  24 -16   0   39.52    1.78
 -24  16   0   41.71    2.56
 -26 -16   0   33.78    2.00
 -26  16   0   36.71    2.54
  -1 -17   0    9.38    0.91
   1 -17   0   10.29    0.87
   1  17   0   10.70    0.89
  -1  17   0   10.41    0.93
   3 -17   0    0.79    0.31
  -3 -17   0    1.09    0.35
  -3  17   0    0.89    0.41
   3  17   0    0.94    0.34
   5 -17   0   22.70    1.29
  -5 -17   0   21.00    1.30
   5  17   0   21.82    1.16
  -5  17   0   21.87    1.38
   7 -17   0   13.54    0.93
  -7 -17   0   10.67    0.95
   7  17   0   11.57    0.82
  -7  17   0   11.73    1.11
  -9 -17   0   20.31    1.36
   9 -17   0   22.12    1.25
  -9  17   0   22.52    1.45
   9  17   0   23.10    1.10
  11 -17   0    2.90    0.45
  11  17   0    3.08    0.56
  13 -17   0   12.31    0.91
  13  17   0   11.85    0.78
  15 -17   0    0.65    0.37
  15  17   0   -0.10    0.28
  17 -17   0   -0.14    0.35
  17  17   0    0.14    0.30
 -19 -17   0    0.24    0.50
  19 -17   0    0.51    0.35
 -21 -17   0    0.65    0.53
  21 -17   0    0.68    0.46
 -21  17   0    0.99    0.70
 -23 -17   0    1.69    0.64
 -23  17   0    0.95    0.90
 -25 -17   0    0.61    0.72
 -25  17   0    1.34    0.91
   0 -18   0   83.06    3.28
   0  18   0   80.11    3.04
  -2 -18   0   37.29    1.88
   2 -18   0   38.39    1.86
   2  18   0   37.30    1.70
  -2  18   0   35.53    1.78
   4 -18   0    1.86    0.41
  -4 -18   0    1.75    0.40
  -4  18   0    1.94    0.51
   4  18   0    2.17    0.43
   6 -18   0   18.15    1.16
  -6 -18   0   16.53    1.20
   6  18   0   17.43    1.03
  -6  18   0   17.80    1.36
   8 -18   0   13.23    1.04
  -8 -18   0   13.57    1.12
  -8  18   0   11.66    1.24
 -10 -18   0    9.45    1.05
  10 -18   0   11.28    0.92
 -10  18   0   11.76    1.20
  10  18   0   10.56    0.79
  12 -18   0    2.01    0.44
 -12  18   0    1.79    0.61
  12  18   0    1.88    0.38
  14 -18   0    7.82    0.92
  14  18   0   10.59    0.79
  16 -18   0   14.82    1.11
  16  18   0   16.06    0.95
  18 -18   0    1.27    0.45
  20 -18   0    1.79    0.46
  -1 -19   0    9.80    1.02
   1 -19   0    8.95    1.03
   1  19   0   11.77    1.01
  -1  19   0   10.28    1.05
  -3 -19   0   14.95    1.23
   3 -19   0   15.77    1.15
  -3  19   0   14.92    1.23
   3  19   0   14.60    1.08
   5 -19   0    0.15    0.47
  -5 -19   0   -0.57    0.45
  -5  19   0    0.47    0.53
   5  19   0    0.66    0.39
  -7 -19   0    0.43    0.42
   7 -19   0    0.46    0.37
  -7  19   0    0.60    0.58
   7  19   0    0.51    0.35
   9 -19   0   15.19    1.13
  -9 -19   0   14.97    1.24
  -9  19   0   13.84    1.37
 -11 -19   0    0.42    0.51
  11 -19   0    0.74    0.39
 -11  19   0    0.37    0.62
 -13 -19   0   15.01    1.29
  13 -19   0   15.25    1.17
 -13  19   0   13.87    1.53
  15 -19   0    0.16    0.44
  17 -19   0    0.62    0.46
  17  19   0    1.41    0.42
   0 -20   0   -0.35    0.52
   0  20   0    0.54    0.45
   2 -20   0   -0.08    0.51
  -2 -20   0    0.63    0.55
  -2  20   0    1.24    0.56
   2  20   0    0.87    0.46
   4 -20   0    1.92    0.56
  -4 -20   0    2.37    0.49
  -4  20   0    2.51    0.61
   4  20   0    2.45    0.50
   6 -20   0    2.53    0.58
  -6 -20   0    2.06    0.60
  -6  20   0    2.31    0.65
   8 -20   0    4.15    0.55
  -8 -20   0    3.49    0.62
  -8  20   0    4.65    0.82
  10 -20   0   38.05    1.90
 -10 -20   0   34.80    2.02
  12 -20   0    5.21    0.60
 -12 -20   0    5.78    0.71
 -12  20   0    6.27    1.04
  14 -20   0   29.16    1.71
 -14 -20   0   30.20    1.93
 -14  20   0   33.51    2.17
 -16  20   0   41.22    2.54
  -1 -21   0    0.55    0.63
   1 -21   0    0.89    0.53
   1  21   0    0.03    0.53
  -1  21   0    0.60    0.57
   3 -21   0    9.60    1.21
  -3 -21   0    9.75    1.25
  -3  21   0    9.00    1.29
  -5 -21   0    1.63    0.63
   5 -21   0    1.99    0.65
  -5  21   0    1.25    0.68
  -7 -21   0    0.03    0.66
   7 -21   0   -0.39    0.62
  -7  21   0    1.18    0.73
  -9 -21   0   -0.06    0.63
   9 -21   0   -0.03    0.61
  -9  21   0    0.29    0.90
  11 -21   0    0.03    0.64
 -11 -21   0    0.05    0.70
 -11  21   0    0.13    0.82
   0 -22   0   -0.38    0.62
  -2 -22   0   -0.51    0.69
   2 -22   0    0.71    0.72
 -40   0   1   -1.03    0.47
 -38   0   1   -0.16    0.39
 -38   0   1   -0.69    0.53
 -36   0   1   -0.03    0.43
 -34   0   1    0.11    0.24
 -34   0   1   -0.12    0.33
 -32   0   1   -0.03    0.31
 -32   0   1   -0.17    0.19
 -30   0   1   -0.17    0.18
 -28   0   1   -0.02    0.15
 -28   0   1   -0.02    0.22
 -26   0   1    0.01    0.13
 -26   0   1    0.18    0.31
 -24   0   1   -0.05    0.16
 -24   0   1   -0.10    0.11
 -22   0   1    0.09    0.13
 -22   0   1   -0.11    0.10
 -20   0   1    0.06    0.11
 -20   0   1   -0.13    0.11
 -18   0   1    0.00    0.09
 -18   0   1   -0.15    0.10
 -16   0   1   -0.01    0.09
 -16   0   1    0.08    0.08
 -14   0   1    0.00    0.07
 -14   0   1    0.00    0.08
 -12   0   1    0.07    0.08
  12   0  -1    0.04    0.05
 -12   0   1    0.09    0.07
 -10   0   1    0.02    0.07
  10   0  -1    0.04    0.04
 -10   0   1    0.06    0.06
   8   0  -1    0.02    0.05
  -8   0   1    0.07    0.05
  -8   0   1    0.02    0.06
   6   0  -1   -0.08    0.03
   6   0  -1   -0.02    0.07
  -6   0   1    0.06    0.06
  -6   0   1   -0.02    0.06
   4   0  -1   -0.29    0.04
  -4   0   1   -0.31    0.03
  -4   0   1   -0.28    0.03
   4   0  -1   -0.33    0.02
   4   0   1   -0.06    0.02
  -4   0  -1    0.05    0.04
  -6   0  -1    0.02    0.05
   6   0   1    0.02    0.04
   8   0   1   -0.20    0.03
  -8   0  -1   -0.23    0.06
 -10   0  -1   -0.25    0.06
  10   0   1   -0.27    0.04
  12   0   1   -0.23    0.05
 -12   0  -1   -0.25    0.07
 -14   0  -1   -0.27    0.07
 -16   0  -1    0.12    0.09
 -16   0  -1   -0.03    0.08
 -18   0  -1    0.01    0.09
 -18   0  -1   -0.04    0.10
 -20   0  -1    0.19    0.12
 -22   0  -1    0.09    0.12
 -22   0  -1    0.04    0.12
 -24   0  -1    0.14    0.13
 -24   0  -1   -0.05    0.14
 -26   0  -1   -0.20    0.15
 -26   0  -1   -0.04    0.22
 -28   0  -1    0.19    0.19
 -28   0  -1   -0.24    0.20
 -30   0  -1   -0.07    0.21
 -30   0  -1    0.12    0.23
 -32   0  -1   -0.11    0.22
 -34   0  -1   -0.59    0.27
 -34   0  -1   -0.47    0.34
 -36   0  -1   -0.72    0.44
 -36   0  -1   -0.25    0.35
 -38   0  -1   -0.35    0.38
 -38   0  -1    0.02    0.53
 -39  -1   1   -0.01    0.41
 -39   1   1   -0.99    0.47
 -37  -1   1   27.34    1.51
 -37  -1   1   27.71    1.41
 -37   1   1   27.56    1.47
 -37   1   1   29.10    1.51
 -35  -1   1   14.27    0.98
 -35  -1   1   12.87    0.89
 -35   1   1   12.43    0.93
 -35   1   1   13.20    0.95
 -33  -1   1    2.08    0.36
 -33  -1   1    1.06    0.34
 -33   1   1    1.61    0.33
 -33   1   1    1.25    0.32
 -31  -1   1    7.44    0.63
 -31  -1   1    6.56    0.58
 -31   1   1    6.78    0.63
 -31   1   1    6.27    0.59
 -29  -1   1   47.25    1.95
 -29  -1   1   46.42    1.83
 -29   1   1   47.57    1.92
 -29   1   1   48.56    1.89
 -27  -1   1    7.01    0.71
 -27  -1   1    7.98    0.58
 -27   1   1    6.74    0.67
 -27   1   1    8.76    0.58
 -25  -1   1    7.00    0.52
 -25  -1   1    6.83    0.50
 -25   1   1    7.32    0.52
 -25   1   1    7.79    0.56
 -23  -1   1   16.37    0.79
 -23  -1   1   16.56    0.83
 -23   1   1   16.29    0.81
 -23   1   1   16.23    0.82
 -21  -1   1    2.68    0.29
 -21  -1   1    2.16    0.30
 -21   1   1    2.54    0.27
 -21   1   1    2.83    0.31
 -19  -1   1    0.13    0.09
 -19  -1   1    0.11    0.11
  19  -1  -1    0.02    0.08
 -19   1   1    0.16    0.11
 -19   1   1    0.33    0.11
  17  -1  -1    0.11    0.07
 -17  -1   1    0.00    0.10
 -17  -1   1    0.07    0.09
 -17   1   1   -0.06    0.08
 -17   1   1    0.15    0.09
  15  -1  -1   21.53    0.84
 -15  -1   1   20.67    0.84
 -15  -1   1   20.70    0.89
 -15   1   1   20.08    0.85
 -15   1   1   21.33    0.88
 -13  -1   1    0.04    0.07
  13  -1  -1    0.04    0.05
 -13  -1   1    0.10    0.07
 -13   1   1    0.08    0.08
 -13   1   1    0.07    0.09
 -11  -1   1   15.97    0.67
  11  -1  -1   15.75    0.62
 -11   1   1   14.54    0.62
 -11   1   1   15.28    0.65
  -9  -1   1   66.68    2.09
   9  -1  -1   64.44    2.03
  -9  -1   1   58.99    2.01
  -9   1   1   60.50    2.03
   9   1  -1   67.76    2.07
  -7  -1   1  878.64   26.51
   7  -1  -1  846.03   26.40
   7   1  -1  916.76   26.56
   5  -1  -1   62.97    1.95
  -5  -1   1   63.62    2.00
  -5   1   1   62.55    1.96
   5   1  -1   64.20    1.98
  -3   1   1  306.03    9.25
   3   1  -1  303.00    9.17
   3  -1   1   12.66    0.43
  -3   1  -1   12.40    0.44
   5  -1   1    4.83    0.22
  -5   1  -1    4.74    0.23
  -7  -1  -1   58.89    1.84
   7  -1   1   58.05    1.84
  -7   1  -1   59.76    1.86
   9  -1   1   18.59    0.68
  -9  -1  -1   18.80    0.68
  -9   1  -1   18.10    0.70
 -11  -1  -1    3.18    0.23
  11  -1   1    3.14    0.21
 -11  -1  -1    3.14    0.23
 -11   1  -1    2.72    0.23
 -13  -1  -1    1.70    0.19
  13  -1   1    1.64    0.16
 -13  -1  -1    1.70    0.18
 -13   1  -1    1.15    0.18
  15  -1   1   17.83    0.71
 -15  -1  -1   17.18    0.74
 -15  -1  -1   17.52    0.72
 -15   1  -1   15.83    0.72
  17  -1   1  118.99    3.67
 -17  -1  -1  116.54    3.66
 -17  -1  -1  116.39    3.73
 -17   1  -1  110.82    3.68
 -19  -1  -1   97.33    3.14
  19  -1   1   99.08    3.16
 -19  -1  -1   96.19    3.21
 -19   1  -1   96.18    3.18
 -21  -1  -1  137.64    4.43
 -21  -1  -1  137.13    4.33
 -21   1  -1  135.41    4.41
 -21   1  -1  136.60    4.38
 -23  -1  -1   64.21    2.26
 -23  -1  -1   65.67    2.35
 -23   1  -1   65.69    2.33
 -23   1  -1   65.86    2.32
 -25  -1  -1   52.80    1.97
 -25  -1  -1   55.19    2.07
 -25   1  -1   56.44    2.05
 -25   1  -1   55.13    2.05
 -27  -1  -1  163.49    5.18
 -27  -1  -1  153.59    5.12
 -27   1  -1  161.21    5.15
 -27   1  -1  148.10    5.32
 -29  -1  -1    6.57    0.54
 -29  -1  -1    6.44    0.55
 -29   1  -1    6.32    0.52
 -29   1  -1    6.97    0.61
 -31  -1  -1    8.53    0.69
 -31  -1  -1    9.47    0.68
 -31   1  -1    8.90    0.72
 -31   1  -1   10.06    0.69
 -33  -1  -1    7.66    0.67
 -33  -1  -1    6.94    0.68
 -33   1  -1    7.57    0.72
 -33   1  -1    7.39    0.63
 -35  -1  -1    1.76    0.31
 -35  -1  -1    1.39    0.39
 -35   1  -1    1.65    0.37
 -35   1  -1    1.90    0.40
 -37  -1  -1    5.67    0.77
 -37  -1  -1    5.41    0.88
 -37   1  -1    5.19    0.86
 -37   1  -1    5.14    0.84
 -39  -1  -1    0.31    0.39
 -39   1  -1    0.48    0.45
 -40   2   1    0.47    0.76
 -38  -2   1    8.98    1.14
 -38  -2   1   11.15    0.92
 -38   2   1   10.34    1.04
 -38   2   1   10.64    1.10
 -36  -2   1    0.01    0.45
 -36  -2   1    0.69    0.29
 -36   2   1    0.30    0.35
 -34  -2   1   17.25    1.08
 -34  -2   1   18.22    1.02
 -34   2   1   19.43    1.17
 -34   2   1   18.00    1.02
 -32  -2   1   14.28    0.86
 -32  -2   1   15.73    0.96
 -32   2   1   15.95    0.99
 -32   2   1   14.82    0.87
 -30  -2   1    0.77    0.22
 -30  -2   1    0.55    0.27
 -30   2   1    0.47    0.24
 -30   2   1    0.48    0.28
 -28  -2   1   34.93    1.54
 -28  -2   1   32.48    1.40
 -28   2   1   35.66    1.52
 -28   2   1   34.80    1.48
 -26  -2   1   35.85    1.87
 -26  -2   1   33.37    1.38
 -26   2   1   34.19    1.47
 -26   2   1   35.31    1.46
  24  -2  -1    1.75    0.24
 -24  -2   1    1.06    0.20
 -24  -2   1    1.74    0.29
 -24   2   1    1.37    0.24
 -24   2   1    1.49    0.29
  22  -2  -1    5.93    0.37
 -22  -2   1    4.78    0.41
 -22  -2   1    4.92    0.40
 -22   2   1    4.92    0.39
 -22   2   1    4.90    0.44
 -20  -2   1   11.28    0.60
 -20  -2   1   11.54    0.65
  20  -2  -1   12.37    0.59
 -20   2   1   11.50    0.61
 -20   2   1   12.09    0.65
 -18  -2   1   27.04    1.09
  18  -2  -1   30.06    1.11
 -18  -2   1   28.01    1.19
 -18   2   1   28.32    1.15
 -18   2   1   28.87    1.15
 -16  -2   1  150.76    4.80
 -16  -2   1  153.05    4.93
  16  -2  -1  162.34    4.84
 -16   2   1  160.67    4.90
 -16   2   1  149.20    4.85
 -14  -2   1   86.08    2.76
  14  -2  -1   87.44    2.77
 -14  -2   1   85.87    2.87
 -12  -2   1   32.58    1.23
  12  -2  -1   32.71    1.15
 -12   2   1   30.50    1.18
  12   2  -1   34.95    1.22
 -10  -2   1   45.12    1.53
 -10   2   1   39.28    1.46
  10   2  -1   45.70    1.49
   8  -2  -1   50.15    1.69
  -8  -2   1   54.91    1.77
  -8   2   1   51.83    1.72
   8   2  -1   55.35    1.74
   6  -2  -1  168.95    5.28
  -6  -2   1  179.56    5.35
   6   2  -1  182.72    5.32
  -6   2   1  172.03    5.30
  -4  -2   1  145.17    4.32
   4  -2  -1  141.45    4.28
   4   2  -1  143.75    4.30
  -4   2   1  137.64    4.29
  -2  -2   1  218.54    6.68
   2  -2  -1  220.60    6.59
  -2   2   1  223.55    6.66
   2   2  -1  220.33    6.61
   0  -2  -1    3.13    0.20
   0   2  -1    3.31    0.21
   2  -2   1   12.84    0.52
  -2  -2  -1   13.57    0.46
  -4  -2  -1   17.66    0.58
   4  -2   1   14.75    0.59
  -4   2  -1   15.19    0.61
   4   2   1   18.38    0.58
   6  -2   1   -0.09    0.06
  -6   2  -1   -0.09    0.08
   8  -2   1  150.61    4.60
  -8  -2  -1  159.49    4.63
  -8   2  -1  145.67    4.63
  10  -2   1   25.49    0.91
 -10  -2  -1   26.55    0.95
 -10   2  -1   25.25    0.95
  12  -2   1   53.39    1.71
 -12  -2  -1   50.23    1.70
 -12  -2  -1   50.96    1.75
 -12   2  -1   53.23    1.76
  14  -2   1  142.69    4.23
 -14  -2  -1  133.18    4.28
 -14  -2  -1  135.27    4.21
 -14   2  -1  133.72    4.27
 -18  -2  -1   58.59    1.98
 -18  -2  -1   60.61    2.07
  18  -2   1   58.67    1.99
 -18   2  -1   54.49    2.03
  20  -2   1   10.39    0.54
 -20  -2  -1   11.74    0.62
 -20  -2  -1   10.55    0.57
 -20   2  -1   10.20    0.61
 -22  -2  -1    4.17    0.36
 -22  -2  -1    3.19    0.33
  22  -2   1    3.76    0.30
 -22   2  -1    3.15    0.32
 -22   2  -1    3.27    0.38
  24  -2   1   26.07    1.10
 -24  -2  -1   26.57    1.12
 -24  -2  -1   27.23    1.19
 -24   2  -1   27.83    1.18
 -24   2  -1   27.23    1.21
 -26  -2  -1   67.78    2.34
 -26  -2  -1   59.18    2.59
 -26   2  -1   67.94    2.42
 -26   2  -1   69.62    2.47
 -28  -2  -1    9.62    0.61
 -28  -2  -1    8.90    0.65
 -28   2  -1    9.78    0.61
 -30  -2  -1   17.24    0.90
 -30  -2  -1   18.19    0.98
 -30   2  -1   17.64    1.01
 -30   2  -1   16.43    0.91
 -32  -2  -1    1.07    0.29
 -32  -2  -1    1.21    0.30
 -32   2  -1    1.04    0.30
 -32   2  -1    0.92    0.31
 -34  -2  -1    9.09    0.74
 -34  -2  -1   11.08    0.85
 -34   2  -1   10.37    0.77
 -34   2  -1   10.63    0.90
 -36  -2  -1    0.61    0.46
 -36  -2  -1    1.00    0.34
 -36   2  -1    0.45    0.43
 -36   2  -1    1.27    0.42
 -38  -2  -1   18.86    1.27
 -38  -2  -1   19.98    1.17
 -38   2  -1   19.44    1.50
 -38   2  -1   22.12    1.37
 -39  -3   1    7.07    0.84
 -39   3   1    6.97    1.14
 -37  -3   1    0.38    0.35
 -37  -3   1   -0.10    0.57
 -37   3   1    0.80    0.49
 -37   3   1   -0.13    0.47
 -35  -3   1    4.95    0.61
 -35  -3   1    3.84    0.55
 -35   3   1    4.63    0.71
 -35   3   1    5.07    0.80
 -33  -3   1   11.12    0.88
 -33  -3   1    9.85    0.71
 -33   3   1    8.22    0.74
 -33   3   1    9.92    0.86
 -31  -3   1    1.57    0.36
 -31  -3   1    1.83    0.31
 -31   3   1    1.53    0.27
 -31   3   1    2.36    0.43
 -29  -3   1    8.79    0.60
 -29  -3   1    8.47    0.68
 -29   3   1    9.64    0.77
 -29   3   1    8.63    0.63
 -27  -3   1   35.93    1.57
 -27  -3   1   33.19    1.46
  27  -3  -1   37.08    1.42
 -27   3   1   35.98    1.49
 -27   3   1   31.26    2.05
 -25  -3   1   14.51    0.75
  25  -3  -1   13.79    0.73
 -25  -3   1   14.34    0.80
 -25   3   1   12.93    0.82
  23  -3  -1    0.35    0.10
 -23  -3   1    0.33    0.18
 -23  -3   1    0.30    0.15
 -23   3   1    0.28    0.15
 -23   3   1    0.29    0.19
 -21  -3   1    9.65    0.56
  21  -3  -1   10.58    0.54
 -21  -3   1    9.74    0.61
 -21   3   1   10.20    0.57
 -21   3   1    9.81    0.64
  19  -3  -1   83.48    2.72
 -19  -3   1   81.57    2.70
 -19  -3   1   81.16    2.85
 -19   3   1   77.86    2.78
 -19   3   1   85.51    2.79
 -17  -3   1    0.52    0.13
  17  -3  -1    0.92    0.16
 -17   3   1    0.45    0.17
 -15  -3   1  139.90    4.37
  15  -3  -1  133.34    4.21
 -15   3   1  132.57    4.29
  13  -3  -1  382.78   11.82
 -13  -3   1  406.38   11.97
  13   3  -1  419.35   11.89
 -13   3   1  373.35   11.89
 -11  -3   1  131.51    4.10
  11  -3  -1  120.15    3.97
  11   3  -1  135.80    4.03
   9  -3  -1  166.43    5.29
  -9  -3   1  182.06    5.40
  -9   3   1  164.31    5.33
   9   3  -1  185.06    5.34
  -7  -3   1   39.89    1.37
   7  -3  -1   38.12    1.30
   7   3  -1   40.63    1.33
  -7   3   1   37.67    1.34
  -5  -3   1   41.35    1.39
   5   3  -1   41.14    1.37
  -5   3   1   39.27    1.37
  -3  -3   1   67.39    2.19
   3  -3  -1   67.83    2.16
  -3   3   1   69.27    2.18
   3   3  -1   68.25    2.18
   1  -3  -1   67.42    2.10
  -1  -3   1   64.22    2.10
   1   3  -1   63.70    2.10
  -1   3   1   67.79    2.11
   1  -3   1    9.55    0.43
   3  -3   1  314.24    9.68
  -3  -3  -1  327.90    9.70
   3   3   1  345.07    9.74
  -3   3  -1  307.29    9.68
   5  -3   1  149.06    4.94
  -5  -3  -1  165.38    4.91
   5   3   1  174.12    4.89
   7  -3   1   26.69    0.99
  -7  -3  -1   29.78    1.00
   7   3   1   31.17    0.99
  -7   3  -1   25.90    1.02
  -9  -3  -1  263.83    7.34
   9  -3   1  233.53    7.29
  -9   3  -1  229.81    7.34
  11  -3   1  397.24   12.04
 -11  -3  -1  412.52   11.99
 -11   3  -1  390.07   12.00
  13  -3   1  108.62    3.42
 -13  -3  -1  111.74    3.50
 -13   3  -1  107.50    3.50
  15  -3   1    3.54    0.26
 -15  -3  -1    3.99    0.30
 -15   3  -1    3.50    0.34
  17  -3   1   97.34    3.09
 -17  -3  -1   95.93    3.07
 -17  -3  -1   96.69    3.18
 -17   3  -1   93.73    3.17
 -19  -3  -1   32.43    1.29
  19  -3   1   32.87    1.22
 -19  -3  -1   31.54    1.21
 -19   3  -1   30.63    1.30
  21  -3   1    2.82    0.26
 -21  -3  -1    2.88    0.30
 -21  -3  -1    2.89    0.33
 -21   3  -1    2.12    0.35
  23  -3   1   18.73    0.83
 -23  -3  -1   18.38    0.85
 -23  -3  -1   18.89    0.92
 -23   3  -1   18.11    0.95
 -25  -3  -1   51.56    1.92
 -25  -3  -1   47.51    1.76
  25  -3   1   47.38    1.90
 -25   3  -1   43.41    1.95
 -25   3  -1   48.86    1.91
 -27  -3  -1   16.79    0.85
 -27  -3  -1   18.03    0.95
  27  -3   1   17.15    0.82
 -27   3  -1   16.38    0.88
 -27   3  -1   16.68    0.96
 -29  -3  -1    0.17    0.27
 -29  -3  -1    0.37    0.18
 -29   3  -1    0.17    0.24
 -29   3  -1   -0.24    0.22
 -31  -3  -1    0.31    0.29
 -31  -3  -1    0.17    0.19
 -31   3  -1   -0.05    0.23
 -31   3  -1    0.30    0.26
 -33  -3  -1    0.73    0.36
 -33  -3  -1    0.64    0.24
 -33   3  -1    0.98    0.35
 -35  -3  -1   19.70    1.22
 -35  -3  -1   20.33    1.11
 -35   3  -1   22.74    1.16
 -35   3  -1   23.23    1.35
 -37  -3  -1   25.16    1.48
 -37  -3  -1   26.59    1.35
 -37   3  -1   26.48    1.40
 -37   3  -1   27.83    1.58
 -39  -3  -1    0.41    0.44
 -39   3  -1    0.96    0.48
 -38  -4   1    1.02    0.60
 -38  -4   1    0.69    0.38
 -38   4   1    0.06    0.56
 -36  -4   1   -0.17    0.50
 -36  -4   1   -0.25    0.27
 -36   4   1    0.49    0.46
 -34  -4   1    7.50    0.90
 -34  -4   1    9.00    0.70
 -34   4   1    8.30    0.74
 -34   4   1   10.11    0.94
 -32  -4   1    6.45    0.76
 -32  -4   1    6.83    0.58
 -32   4   1    7.10    0.84
 -32   4   1    6.25    0.61
 -30  -4   1    1.70    0.29
 -30  -4   1    1.63    0.35
  30  -4  -1    2.81    0.37
 -30   4   1    1.65    0.39
 -30   4   1    1.87    0.27
 -28  -4   1    0.66    0.20
 -28  -4   1    0.93    0.28
  28  -4  -1    0.89    0.17
 -28   4   1    0.90    0.23
 -28   4   1    0.85    0.28
 -26  -4   1   -0.30    0.25
 -26  -4   1    0.04    0.28
  26  -4  -1   -0.08    0.13
 -26   4   1   -0.08    0.17
 -26   4   1   -0.08    0.20
  24  -4  -1    3.33    0.31
 -24  -4   1    2.82    0.44
 -24  -4   1    3.20    0.36
 -24   4   1    3.25    0.37
 -24   4   1    2.32    0.39
 -22  -4   1   -0.04    0.13
 -22  -4   1    0.27    0.17
  22  -4  -1    0.14    0.11
 -22   4   1   -0.12    0.14
 -22   4   1   -0.07    0.16
 -20  -4   1   10.97    0.67
 -20  -4   1   10.74    0.58
  20  -4  -1   10.90    0.55
 -20   4   1   10.55    0.68
 -18  -4   1    0.22    0.14
  18  -4  -1    0.31    0.09
 -18   4   1    0.29    0.17
 -16  -4   1   -0.13    0.12
  16  -4  -1    0.16    0.08
 -16   4   1    0.16    0.14
 -14  -4   1    3.70    0.34
  14  -4  -1    3.70    0.26
  14   4  -1    4.82    0.37
 -14   4   1    3.99    0.37
 -12  -4   1    8.63    0.49
  12  -4  -1    7.79    0.41
 -12   4   1    7.60    0.48
  12   4  -1    8.83    0.47
  10  -4  -1    3.00    0.22
 -10  -4   1    3.47    0.27
  10   4  -1    3.36    0.28
 -10   4   1    2.51    0.27
  -8  -4   1    9.66    0.49
   8  -4  -1    8.82    0.43
  -8   4   1    9.03    0.49
   8   4  -1    9.12    0.46
  -6  -4   1    0.38    0.09
   6  -4  -1    0.23    0.06
   6   4  -1    0.35    0.11
  -6   4   1    0.32    0.12
  -4  -4   1   10.15    0.49
   4  -4  -1   10.57    0.48
   4   4  -1    9.98    0.49
   2  -4  -1   28.70    1.09
  -2  -4   1   28.97    1.09
  -2   4   1   30.30    1.12
   2   4  -1   28.56    1.09
   0  -4  -1    5.18    0.31
   0   4  -1    5.07    0.35
   2  -4   1    7.93    0.42
   2   4   1    7.92    0.35
  -2   4  -1    7.69    0.45
  -4  -4  -1   44.66    1.46
   4  -4   1   44.03    1.54
  -4   4  -1   44.39    1.56
   4   4   1   46.59    1.43
   6  -4   1   41.45    1.45
  -6  -4  -1   42.58    1.41
   6   4   1   45.29    1.38
  -6   4  -1   39.74    1.48
   8  -4   1   13.54    0.60
  -8  -4  -1   14.33    0.60
   8   4   1   15.09    0.58
  -8   4  -1   13.48    0.66
 -10  -4  -1   95.56    2.84
  10  -4   1   83.82    2.78
 -10   4  -1   81.79    2.84
 -12  -4  -1    2.55    0.24
  12  -4   1    2.35    0.20
 -12   4  -1    2.36    0.28
 -14  -4  -1   76.02    2.52
  14  -4   1   72.36    2.43
 -14   4  -1   75.07    2.54
 -16  -4  -1    0.29    0.13
  16  -4   1    0.39    0.09
 -16   4  -1    0.37    0.16
  18  -4   1    4.43    0.30
 -18  -4  -1    4.25    0.37
 -18  -4  -1    4.39    0.33
 -18   4  -1    4.30    0.42
 -20  -4  -1   33.53    1.28
  20  -4   1   33.95    1.28
 -20  -4  -1   33.57    1.38
 -20   4  -1   34.02    1.42
 -22  -4  -1    4.30    0.42
  22  -4   1    5.01    0.35
 -22  -4  -1    4.15    0.37
 -22   4  -1    4.21    0.49
 -24  -4  -1    0.63    0.19
 -24  -4  -1    0.63    0.21
  24  -4   1    0.81    0.17
 -24   4  -1    0.15    0.21
 -26  -4  -1    9.89    0.65
 -26  -4  -1    6.51    0.64
  26  -4   1    7.86    0.51
 -26   4  -1    8.02    0.55
 -26   4  -1    8.27    1.02
  28  -4   1    1.11    0.21
 -28  -4  -1    0.96    0.23
 -28  -4  -1    0.98    0.26
 -28   4  -1    0.45    0.27
 -28   4  -1    0.67    0.21
  30  -4   1    1.39    0.24
 -30  -4  -1    1.40    0.32
 -30  -4  -1    1.26    0.27
 -30   4  -1    0.93    0.33
 -30   4  -1    0.83    0.24
 -32  -4  -1    0.21    0.20
 -32  -4  -1   -0.06    0.36
 -32   4  -1   -0.12    0.33
 -32   4  -1   -0.12    0.26
 -34  -4  -1    0.28    0.42
 -34  -4  -1    0.96    0.28
 -34   4  -1    0.72    0.33
 -34   4  -1    1.48    0.38
 -36  -4  -1    1.03    0.30
 -36  -4  -1    1.01    0.48
 -36   4  -1    0.43    0.41
 -36   4  -1    0.74    0.45
 -38  -4  -1   -0.69    0.37
 -38   4  -1   -0.40    0.50
 -39  -5   1    0.80    0.49
 -39   5   1    0.69    0.62
 -37  -5   1   -0.55    0.29
 -37   5   1   -0.41    0.52
 -35  -5   1    0.62    0.51
 -35  -5   1   -0.18    0.29
 -35   5   1    0.39    0.45
 -35   5   1   -0.39    0.36
 -33  -5   1    0.97    0.28
 -33  -5   1    0.58    0.44
 -33   5   1    0.84    0.43
 -33   5   1    0.02    0.34
 -31  -5   1    6.28    0.58
  31  -5  -1    6.53    0.54
 -31   5   1    6.61    0.82
 -31   5   1    5.31    0.59
 -29  -5   1    1.66    0.37
 -29  -5   1    1.70    0.31
  29  -5  -1    1.11    0.22
 -29   5   1    1.29    0.35
 -29   5   1    1.48    0.29
 -27  -5   1    3.60    0.57
  27  -5  -1    4.84    0.39
 -27  -5   1    3.58    0.42
 -27   5   1    4.22    0.44
 -27   5   1    3.80    0.61
 -25  -5   1   31.15    1.48
  25  -5  -1   32.62    1.31
 -25  -5   1   31.18    1.30
 -25   5   1   29.36    1.47
 -25   5   1   32.69    1.36
 -23  -5   1   18.68    1.02
 -23  -5   1   18.30    0.88
  23  -5  -1   19.46    0.87
 -23   5   1   18.36    1.05
 -23   5   1   20.27    0.93
 -21  -5   1   13.20    0.80
  21  -5  -1   13.53    0.66
 -21  -5   1   13.26    0.68
 -21   5   1   12.71    0.80
  19  -5  -1   12.44    0.59
 -19  -5   1   11.54    0.72
 -19   5   1   11.80    0.73
 -17  -5   1   55.44    2.07
  17  -5  -1   52.90    1.89
 -17   5   1   53.85    2.04
  17   5  -1   56.83    1.96
 -15  -5   1  405.26   12.30
 -15   5   1  384.36   12.24
  15   5  -1  419.51   12.15
 -13  -5   1  203.89    6.37
  13  -5  -1  198.03    6.22
  13   5  -1  210.48    6.24
 -13   5   1  198.12    6.33
  11  -5  -1    2.39    0.21
 -11  -5   1    3.34    0.29
 -11   5   1    2.17    0.30
   9  -5  -1   39.15    1.41
  -9  -5   1   41.02    1.48
  -9   5   1   38.71    1.48
   9   5  -1   40.75    1.41
  -7  -5   1  163.71    5.07
   7  -5  -1  160.11    5.02
  -7   5   1  158.08    5.07
   7   5  -1  167.13    5.01
  -5  -5   1   26.12    1.02
   5  -5  -1   26.42    1.01
   5   5  -1   25.75    0.99
  -5   5   1   25.39    1.04
  -3  -5   1   12.79    0.61
   3  -5  -1   13.36    0.61
  -3   5   1   13.42    0.66
   3   5  -1   13.32    0.62
   1  -5  -1   47.12    1.63
   1   5  -1   46.33    1.63
   1  -5   1    5.69    0.36
   1   5   1    5.19    0.31
  -3  -5  -1  260.29    7.91
   3  -5   1  265.37    8.03
  -3   5  -1  262.86    8.05
   3   5   1  265.88    7.88
   5  -5   1  218.41    6.74
  -5  -5  -1  217.87    6.65
   5   5   1  223.48    6.60
   7  -5   1    3.00    0.25
  -7  -5  -1    3.01    0.24
   7   5   1    3.34    0.24
  -7   5  -1    3.00    0.32
   9  -5   1  154.31    5.09
  -9  -5  -1  164.90    5.09
   9   5   1  174.74    5.03
  11  -5   1  411.21   13.11
 -11  -5  -1  458.72   13.17
 -11   5  -1  413.00   13.20
  11   5   1  467.77   13.08
 -13  -5  -1  360.68   10.44
  13  -5   1  334.44   10.35
 -13   5  -1  334.60   10.46
  15  -5   1   44.72    1.61
 -15  -5  -1   48.94    1.73
 -15   5  -1   44.52    1.74
  17  -5   1  101.77    3.34
 -17  -5  -1  103.82    3.47
 -17   5  -1  105.70    3.51
 -19  -5  -1    9.46    0.58
  19  -5   1    9.01    0.49
 -19   5  -1    9.33    0.65
 -21  -5  -1    0.10    0.17
  21  -5   1   -0.02    0.10
 -21   5  -1   -0.15    0.20
 -23  -5  -1   63.18    2.28
  23  -5   1   69.70    2.33
 -23  -5  -1   65.94    2.47
 -23   5  -1   65.40    2.51
 -25  -5  -1   -0.22    0.24
  25  -5   1    0.37    0.16
 -25  -5  -1   -0.23    0.22
 -25   5  -1    0.30    0.27
 -27  -5  -1    5.21    0.45
  27  -5   1    5.57    0.41
 -27  -5  -1    3.94    0.56
 -27   5  -1    3.74    0.61
 -29  -5  -1   13.13    0.77
  29  -5   1   13.58    0.74
 -29  -5  -1   14.04    0.89
 -29   5  -1   14.73    1.01
 -29   5  -1   13.55    0.80
 -31  -5  -1    3.32    0.48
 -31  -5  -1    4.53    0.48
  31  -5   1    4.69    0.46
 -31   5  -1    4.67    0.54
 -31   5  -1    3.72    0.55
  33  -5   1    9.21    0.66
 -33  -5  -1   11.26    0.92
 -33  -5  -1   11.19    0.76
 -33   5  -1   11.43    1.06
 -33   5  -1   10.90    0.78
 -35  -5  -1   18.11    1.28
 -35  -5  -1   20.89    1.07
 -35   5  -1   21.04    1.38
 -35   5  -1   17.94    1.13
 -37  -5  -1   23.97    1.48
 -37  -5  -1   19.24    1.15
 -37   5  -1   21.97    1.52
 -38  -6   1    2.30    0.72
 -38  -6   1    1.97    0.45
 -38   6   1    2.47    0.63
 -36  -6   1    0.23    0.62
 -36  -6   1    0.04    0.29
 -36   6   1   -0.15    0.52
 -34  -6   1   10.12    1.07
 -34  -6   1   10.46    0.78
  34  -6  -1   10.86    0.74
 -34   6   1   11.32    1.13
  32  -6  -1   12.59    0.76
 -32  -6   1   13.42    1.03
 -32  -6   1   12.69    0.81
 -32   6   1   11.89    1.09
 -32   6   1   12.99    0.84
 -30  -6   1    0.09    0.22
  30  -6  -1    0.21    0.22
 -30  -6   1    0.40    0.37
 -30   6   1    0.04    0.29
 -30   6   1   -0.23    0.26
  28  -6  -1   10.10    0.61
 -28  -6   1    9.28    0.82
 -28  -6   1   10.67    0.65
 -28   6   1   10.05    0.66
 -28   6   1    9.13    0.88
  26  -6  -1   12.99    0.71
 -26  -6   1   12.40    0.72
 -26   6   1   13.70    0.76
 -26   6   1   12.84    0.94
 -24  -6   1    4.66    0.44
  24  -6  -1    4.37    0.42
 -24  -6   1    5.68    0.57
 -24   6   1    4.33    0.61
 -22  -6   1    3.94    0.50
  22  -6  -1    4.36    0.35
 -22   6   1    4.65    0.55
  20  -6  -1    1.84    0.24
 -20  -6   1    1.36    0.25
 -20   6   1    1.73    0.33
  18  -6  -1  133.40    4.28
 -18  -6   1  135.81    4.50
 -18   6   1  129.80    4.45
  18   6  -1  137.70    4.31
 -16  -6   1   53.36    2.01
  16  -6  -1   51.03    1.85
 -16   6   1   51.66    2.01
  16   6  -1   54.90    1.88
 -14  -6   1    0.05    0.14
  14  -6  -1    0.18    0.08
 -14   6   1    0.23    0.14
  14   6  -1    0.47    0.16
 -12  -6   1   28.42    1.20
  12   6  -1   30.00    1.13
 -12   6   1   28.38    1.23
  10  -6  -1   13.94    0.66
 -10  -6   1   14.43    0.71
 -10   6   1   13.74    0.75
  10   6  -1   14.68    0.67
   8  -6  -1    8.09    0.46
  -8  -6   1    8.96    0.50
   8   6  -1    9.01    0.50
  -8   6   1    8.01    0.54
   6  -6  -1  110.18    3.52
  -6  -6   1  107.86    3.53
  -6   6   1  109.64    3.57
   6   6  -1  109.31    3.48
  -4  -6   1    6.65    0.42
   4  -6  -1    7.16    0.42
  -4   6   1    6.92    0.48
   4   6  -1    7.23    0.45
   2  -6  -1   77.73    2.54
   2   6  -1   73.39    2.50
   0  -6   1    0.53    0.10
   0  -6  -1    0.56    0.12
   0   6  -1    0.99    0.19
   2  -6   1  140.67    4.46
   2   6   1  140.14    4.32
   4  -6   1  194.41    6.08
  -4  -6  -1  191.23    5.96
   4   6   1  195.70    5.91
  -4   6  -1  200.33    6.12
  -6  -6  -1    0.48    0.13
   6  -6   1    0.45    0.13
  -6   6  -1    0.40    0.17
   8  -6   1  262.14    7.95
  -8  -6  -1  253.15    7.88
  -8   6  -1  250.81    8.00
   8   6   1  271.25    7.80
 -10  -6  -1    0.44    0.11
  10  -6   1    0.48    0.10
  10   6   1    0.50    0.12
 -10   6  -1    0.28    0.16
  12  -6   1   81.91    2.82
 -12  -6  -1   86.90    2.87
 -12   6  -1   82.46    2.93
  12   6   1   92.26    2.77
 -14  -6  -1   38.59    1.47
 -14   6  -1   37.04    1.53
  16  -6   1   42.25    1.58
 -16  -6  -1   45.22    1.70
 -16   6  -1   44.44    1.75
  18  -6   1    3.67    0.30
 -18  -6  -1    4.73    0.42
 -18   6  -1    4.31    0.48
 -20  -6  -1    2.85    0.38
  20  -6   1    2.26    0.25
 -20   6  -1    2.64    0.44
 -22  -6  -1    7.19    0.58
  22  -6   1    7.10    0.45
 -22   6  -1    6.95    0.67
 -24  -6  -1   53.51    2.15
 -24  -6  -1   52.88    2.00
 -24   6  -1   56.08    2.25
 -26  -6  -1    0.58    0.20
  26  -6   1    0.37    0.16
 -26  -6  -1   -0.05    0.27
 -26   6  -1   -0.40    0.25
 -28  -6  -1   17.42    1.06
  28  -6   1   17.66    0.85
 -28  -6  -1   19.03    0.92
 -28   6  -1   15.93    1.12
  30  -6   1   28.87    1.26
 -30  -6  -1   29.59    1.49
 -30  -6  -1   30.70    1.33
 -30   6  -1   29.85    1.35
 -30   6  -1   28.49    1.55
  32  -6   1    0.45    0.22
 -32  -6  -1    0.39    0.25
 -32  -6  -1    0.22    0.40
 -32   6  -1    0.13    0.28
 -32   6  -1    0.15    0.36
 -34  -6  -1    0.94    0.29
 -34  -6  -1    1.63    0.49
  34  -6   1    1.36    0.29
 -34   6  -1    0.13    0.45
 -34   6  -1    1.51    0.34
 -36  -6  -1    1.02    0.33
 -36  -6  -1    2.12    0.61
 -36   6  -1    0.78    0.53
 -38  -6  -1    7.91    0.98
 -38  -6  -1   10.97    1.35
 -38   6  -1    7.75    1.05
 -37  -7   1    5.85    0.77
 -37   7   1    5.60    0.91
  35  -7  -1   67.95    2.58
 -35  -7   1   67.61    2.61
 -35  -7   1   65.66    2.94
 -35   7   1   69.14    2.72
 -35   7   1   73.03    3.12
  33  -7  -1    0.49    0.27
 -33  -7   1    1.22    0.52
 -33  -7   1    0.72    0.34
 -33   7   1    0.09    0.51
 -33   7   1    0.06    0.35
  31  -7  -1   34.87    1.44
 -31  -7   1   33.70    1.47
 -31  -7   1   32.15    1.67
 -31   7   1   33.29    1.51
 -31   7   1   30.87    1.80
 -29  -7   1    7.79    0.84
 -29  -7   1    8.29    0.61
  29  -7  -1    8.85    0.58
 -29   7   1    6.42    0.90
 -29   7   1    7.77    0.65
 -27  -7   1   11.51    0.89
  27  -7  -1   10.50    0.65
 -27  -7   1   10.92    0.68
 -27   7   1   12.28    0.73
 -27   7   1   10.83    0.99
 -25  -7   1    2.03    0.34
  25  -7  -1    1.57    0.24
 -25  -7   1    1.63    0.29
 -25   7   1    1.37    0.38
 -23  -7   1   38.78    1.70
  23  -7  -1   31.81    1.72
 -23   7   1   38.69    1.75
 -21  -7   1   63.56    2.45
  21  -7  -1   59.94    2.19
 -21   7   1   63.49    2.47
 -19  -7   1    5.76    0.53
 -19   7   1    5.67    0.58
  19   7  -1    5.16    0.48
  17  -7  -1   11.30    0.60
 -17  -7   1   11.22    0.72
 -17   7   1   11.91    0.78
  17   7  -1   12.66    0.67
 -15  -7   1    0.71    0.18
  15  -7  -1    1.32    0.19
 -15   7   1    0.84    0.23
  15   7  -1    0.88    0.18
  13  -7  -1    3.93    0.30
 -13  -7   1    2.59    0.34
  13   7  -1    3.26    0.34
 -13   7   1    3.14    0.42
 -11  -7   1   11.15    0.62
  11  -7  -1   10.95    0.59
 -11   7   1   11.29    0.70
  11   7  -1   11.39    0.59
   9  -7  -1   88.56    2.91
  -9  -7   1   84.66    2.94
   9   7  -1   89.19    2.85
  -9   7   1   85.79    2.99
  -7  -7   1   69.82    2.43
   7  -7  -1   71.52    2.43
  -7   7   1   70.31    2.49
   7   7  -1   70.68    2.37
  -5  -7   1  332.18   10.32
   5  -7  -1  345.58   10.35
   5   7  -1  330.82   10.26
  -5   7   1  348.44   10.40
  -3  -7   1   29.05    1.15
   3  -7  -1   29.66    1.18
   3   7  -1   28.18    1.15
   1  -7  -1   67.18    2.32
   1   7  -1   65.97    2.29
   1  -7   1  106.19    3.54
  -1  -7  -1  110.56    3.54
  -1   7  -1  108.37    3.52
   1   7   1  104.60    3.39
   3  -7   1   12.97    0.67
   3   7   1   12.36    0.58
   5  -7   1    2.46    0.25
  -5  -7  -1    2.12    0.24
   5   7   1    2.38    0.25
  -5   7  -1    2.23    0.34
  -7  -7  -1   16.81    0.76
   7  -7   1   17.93    0.83
   7   7   1   18.54    0.72
  -7   7  -1   17.77    0.90
  -9  -7  -1    0.15    0.11
   9  -7   1    0.02    0.09
  -9   7  -1    0.19    0.14
   9   7   1    0.22    0.11
 -11  -7  -1    4.67    0.36
  11  -7   1    4.63    0.34
  11   7   1    4.93    0.34
 -11   7  -1    4.45    0.46
  13  -7   1   -0.02    0.07
 -13  -7  -1   -0.25    0.13
  13   7   1    0.16    0.12
 -13   7  -1    0.06    0.14
  15  -7   1    1.34    0.21
 -15  -7  -1    1.33    0.21
 -15   7  -1    1.24    0.23
 -17  -7  -1    8.92    0.57
  17  -7   1    7.66    0.47
 -17   7  -1    7.45    0.65
 -19  -7  -1   38.53    1.58
  19  -7   1   36.53    1.42
 -19   7  -1   36.55    1.64
  21  -7   1   55.84    2.02
 -21  -7  -1   57.12    2.21
 -21   7  -1   56.76    2.28
 -23  -7  -1    4.57    0.54
  23  -7   1    3.27    0.35
 -23   7  -1    3.32    0.50
  25  -7   1   17.71    0.84
 -25  -7  -1   17.25    1.00
 -25  -7  -1   17.13    0.87
 -25   7  -1   16.06    1.11
 -27  -7  -1   24.80    1.12
 -27  -7  -1   23.75    1.28
  27  -7   1   26.66    1.12
 -27   7  -1   22.90    1.39
  29  -7   1   25.34    1.13
 -29  -7  -1   24.78    1.35
 -29  -7  -1   24.31    1.14
 -29   7  -1   21.50    1.39
  31  -7   1    8.86    0.61
 -31  -7  -1    8.81    0.67
 -31  -7  -1   10.55    0.93
 -31   7  -1    9.55    0.71
 -31   7  -1    7.05    1.00
  33  -7   1   62.48    2.37
 -33  -7  -1   63.36    2.40
 -33  -7  -1   64.08    2.69
 -33   7  -1   62.69    2.48
 -33   7  -1   63.12    2.81
 -35  -7  -1    1.81    0.61
  35  -7   1    0.85    0.33
 -35  -7  -1    1.20    0.34
 -35   7  -1   -0.46    0.57
 -35   7  -1    0.82    0.41
 -37  -7  -1    2.65    0.69
 -37  -7  -1    1.40    0.39
 -37   7  -1    0.52    0.69
 -36  -8   1   -0.54    0.35
 -36   8   1    0.91    0.64
 -34  -8   1    5.95    0.72
 -34  -8   1    6.55    1.16
  34  -8  -1    4.96    0.67
 -34   8   1    5.05    0.78
 -34   8   1    5.92    0.80
 -32  -8   1    0.64    0.26
 -32  -8   1    1.02    0.53
  32  -8  -1    0.50    0.25
 -32   8   1    0.63    0.36
 -32   8   1    0.43    0.50
  30  -8  -1    0.37    0.28
 -30  -8   1    0.18    0.45
 -30  -8   1    0.02    0.23
 -30   8   1   -0.72    0.39
 -30   8   1    0.15    0.30
 -28  -8   1   17.30    1.18
 -28  -8   1   17.33    0.95
  28  -8  -1   19.69    0.94
 -28   8   1   18.52    0.99
 -28   8   1   19.15    1.29
  26  -8  -1    0.07    0.20
 -26   8   1   -0.10    0.31
 -24  -8   1    9.10    0.80
  24  -8  -1    9.17    0.57
 -24   8   1    9.08    0.94
 -22  -8   1   28.88    1.44
 -22   8   1   29.98    1.53
  20  -8  -1    6.34    0.44
 -20  -8   1    8.12    0.63
  20   8  -1    6.39    0.55
 -20   8   1    6.30    0.69
 -18  -8   1   25.42    1.21
  18  -8  -1   24.31    1.06
 -18   8   1   23.68    1.27
  18   8  -1   25.56    1.08
 -16  -8   1   21.57    1.07
 -16   8   1   21.59    1.15
  16   8  -1   22.43    0.97
  14  -8  -1    2.58    0.27
 -14  -8   1    2.06    0.35
  14   8  -1    2.41    0.33
 -14   8   1    1.84    0.32
 -12  -8   1    0.96    0.20
  12  -8  -1    0.96    0.17
  12   8  -1    0.81    0.20
 -12   8   1    1.05    0.28
 -10  -8   1   24.33    1.09
  10  -8  -1   24.43    1.06
  10   8  -1   24.92    1.02
 -10   8   1   25.80    1.19
  -8  -8   1   10.30    0.61
   8  -8  -1   10.91    0.60
   8   8  -1   10.50    0.60
  -8   8   1   10.42    0.70
  -6  -8   1   25.83    1.10
   6  -8  -1   26.33    1.12
  -6   8   1   26.00    1.19
   6   8  -1   25.33    1.07
   4  -8  -1    0.47    0.12
   4   8  -1    0.56    0.19
   2  -8  -1    8.55    0.54
   2   8  -1    7.99    0.56
   0  -8   1   82.63    2.84
   0  -8  -1   82.58    2.82
   0   8  -1   81.34    2.79
   0   8   1   80.66    2.70
   2  -8   1    3.41    0.32
   2   8   1    3.34    0.32
   4  -8   1   68.30    2.43
   4   8   1   68.67    2.25
  -6  -8  -1    0.25    0.12
   6  -8   1    0.03    0.11
  -6   8  -1    0.22    0.18
   6   8   1    0.13    0.11
   8  -8   1   28.14    1.18
  -8  -8  -1   27.66    1.12
   8   8   1   28.49    1.04
  -8   8  -1   27.52    1.28
  10  -8   1    3.67    0.32
 -10  -8  -1    3.16    0.33
 -10   8  -1    3.66    0.47
  10   8   1    4.00    0.32
 -12  -8  -1    7.03    0.47
  12  -8   1    6.92    0.45
  12   8   1    7.40    0.44
 -12   8  -1    7.86    0.62
  14  -8   1    3.18    0.28
 -14  -8  -1    2.47    0.34
  14   8   1    3.00    0.32
 -14   8  -1    3.41    0.44
  16  -8   1    4.07    0.34
 -16  -8  -1    4.99    0.44
 -16   8  -1    4.94    0.56
 -18  -8  -1    9.95    0.67
 -18   8  -1    9.73    0.78
 -20  -8  -1    6.93    0.61
  20  -8   1    7.51    0.47
 -20   8  -1    7.84    0.74
  22  -8   1    0.18    0.15
 -22  -8  -1    0.17    0.25
 -22   8  -1   -0.21    0.27
 -24  -8  -1    2.14    0.34
  24  -8   1    2.63    0.33
 -24   8  -1    1.79    0.43
 -26  -8  -1    6.08    0.53
 -26  -8  -1    7.55    0.86
  26  -8   1    6.54    0.50
 -26   8  -1    6.00    0.81
 -28  -8  -1    0.79    0.24
  28  -8   1    0.46    0.21
 -28  -8  -1    1.42    0.40
 -28   8  -1    0.42    0.43
 -30  -8  -1    5.97    0.56
 -30  -8  -1    4.50    0.84
  30  -8   1    5.87    0.52
 -30   8  -1    4.52    0.73
 -32  -8  -1    4.74    0.94
  32  -8   1    3.94    0.55
 -32  -8  -1    5.52    0.60
 -32   8  -1    3.94    0.46
 -32   8  -1    3.57    0.73
 -34  -8  -1    5.96    1.11
 -34  -8  -1    5.88    0.68
  34  -8   1    5.36    0.65
 -34   8  -1    4.38    0.56
 -34   8  -1    4.05    0.82
 -36  -8  -1    7.86    0.79
 -36  -8  -1    5.77    0.81
 -36   8  -1    6.05    0.96
 -37  -9   1    3.33    0.88
 -35  -9   1   35.78    2.06
 -35  -9   1   33.84    1.65
 -35   9   1   37.53    1.82
 -35   9   1   33.02    2.25
 -33  -9   1    1.42    0.37
 -33  -9   1    2.19    0.66
 -33   9   1    1.70    0.39
 -33   9   1    2.09    0.70
 -31  -9   1   32.48    1.81
 -31  -9   1   32.28    1.45
 -31   9   1   32.42    1.51
 -31   9   1   30.90    1.93
  29  -9  -1   26.70    1.22
 -29  -9   1   25.08    1.51
 -29  -9   1   26.67    1.27
 -29   9   1   27.59    1.28
 -29   9   1   24.21    1.63
 -27  -9   1    1.47    0.43
  27  -9  -1    0.56    0.20
 -27   9   1   -0.32    0.41
 -25  -9   1   14.29    1.18
  25  -9  -1   13.89    0.76
 -25   9   1   13.06    1.14
  23  -9  -1   51.13    1.92
 -23  -9   1   51.09    2.19
 -23   9   1   49.95    2.35
  21  -9  -1   -0.06    0.14
 -21  -9   1   -0.06    0.27
 -21   9   1    0.27    0.29
 -19  -9   1    2.49    0.50
  19  -9  -1    2.38    0.32
 -19   9   1    1.79    0.36
  19   9  -1    2.32    0.43
  17  -9  -1    0.15    0.15
 -17  -9   1   -0.10    0.22
  17   9  -1    0.25    0.18
 -17   9   1    0.05    0.19
 -15  -9   1    0.20    0.19
  15  -9  -1    0.41    0.13
  15   9  -1    0.20    0.16
 -15   9   1    0.35    0.23
  13  -9  -1    0.68    0.14
 -13  -9   1    0.59    0.20
 -13   9   1    0.98    0.29
  13   9  -1    0.79    0.20
  11  -9  -1   16.30    0.81
 -11  -9   1   15.42    0.83
 -11   9   1   16.27    0.96
  11   9  -1   16.56    0.78
  -9  -9   1    8.83    0.58
   9  -9  -1    9.78    0.58
  -9   9   1    8.41    0.67
   9   9  -1    9.18    0.57
  -7  -9   1  174.33    5.67
   7  -9  -1  179.24    5.70
   7   9  -1  176.80    5.59
  -7   9   1  182.22    5.80
  -5  -9   1  286.31    8.78
   5  -9  -1  289.85    8.84
   5   9  -1  276.66    8.71
   3  -9  -1   52.96    1.98
   3   9  -1   52.11    1.92
  -1  -9   1   32.36    1.36
   1  -9  -1   30.34    1.31
  -1   9   1   30.45    1.24
   1   9  -1   30.46    1.30
   1  -9   1  229.89    7.12
  -1  -9  -1  229.04    7.10
  -1   9  -1  220.68    7.05
   1   9   1  219.31    6.91
   3  -9   1  417.38   12.72
   3   9   1  414.20   12.49
   5  -9   1   78.23    2.79
   5   9   1   80.50    2.60
  -7  -9  -1   50.94    1.86
   7  -9   1   52.33    1.97
  -7   9  -1   52.84    2.08
   7   9   1   52.92    1.78
   9  -9   1   34.55    1.40
  -9  -9  -1   32.44    1.32
   9   9   1   34.76    1.23
  -9   9  -1   32.76    1.49
  11  -9   1   -0.01    0.11
 -11  -9  -1   -0.09    0.15
 -11   9  -1    0.40    0.20
  11   9   1   -0.01    0.13
  13  -9   1   -0.05    0.12
 -13  -9  -1    0.10    0.16
 -13   9  -1   -0.11    0.18
  13   9   1    0.02    0.12
 -15  -9  -1    4.96    0.46
 -15   9  -1    4.39    0.55
  15   9   1    5.45    0.42
 -17  -9  -1    5.25    0.51
 -17   9  -1    5.60    0.63
  19  -9   1  132.31    4.25
 -19  -9  -1  128.18    4.39
 -19   9  -1  126.22    4.51
 -21  -9  -1  217.43    7.00
  21  -9   1  213.56    6.76
 -21   9  -1  211.70    7.10
  23  -9   1   -0.24    0.19
 -23   9  -1   -0.42    0.29
 -25  -9  -1   23.66    1.35
  25  -9   1   26.97    1.14
 -25   9  -1   24.80    1.49
  27  -9   1   46.84    1.81
 -27  -9  -1   44.98    2.08
 -27   9  -1   48.79    2.26
 -29  -9  -1    7.36    0.63
  29  -9   1    7.27    0.57
 -29  -9  -1    6.45    0.92
 -29   9  -1    6.59    1.05
  31  -9   1   -0.11    0.29
 -31  -9  -1    0.72    0.30
 -31  -9  -1   -0.15    0.51
 -31   9  -1    0.59    0.57
 -31   9  -1    0.18    0.36
  33  -9   1    6.22    0.68
 -33  -9  -1    9.28    0.76
 -33  -9  -1    6.01    0.80
 -33   9  -1    8.11    0.80
 -33   9  -1    8.25    1.34
 -35  -9  -1    0.21    0.35
 -35  -9  -1   -0.31    0.70
 -35   9  -1    0.87    0.78
 -36 -10   1    4.19    0.90
 -36  10   1    3.15    1.30
  34 -10  -1    7.14    0.80
 -34 -10   1    4.96    0.87
 -34 -10   1    6.37    0.81
 -34  10   1    6.77    0.86
 -34  10   1    6.09    0.97
  32 -10  -1   34.89    1.52
 -32 -10   1   31.99    1.55
 -32 -10   1   33.58    1.95
 -32  10   1   33.49    1.58
 -32  10   1   35.69    2.18
 -30 -10   1    1.43    0.34
 -30 -10   1    2.10    0.59
  30 -10  -1    1.87    0.32
 -30  10   1    2.04    0.35
 -30  10   1    1.78    0.64
  28 -10  -1   12.97    0.81
 -28 -10   1   14.29    1.17
 -28  10   1   14.15    0.86
 -28  10   1   13.86    1.31
 -26 -10   1    1.46    0.43
  26 -10  -1    1.59    0.22
 -26  10   1    1.80    0.47
  24 -10  -1    1.37    0.24
 -24 -10   1    0.88    0.40
 -24  10   1    0.73    0.43
  22 -10  -1   35.32    1.48
 -22 -10   1   36.09    1.71
 -22  10   1   37.28    1.87
  20 -10  -1   11.19    0.67
 -20 -10   1   10.63    0.81
  20  10  -1   11.32    0.73
 -20  10   1   10.72    0.97
  18 -10  -1   46.71    1.78
 -18 -10   1   43.67    1.90
  18  10  -1   46.13    1.72
 -18  10   1   44.91    2.03
 -16 -10   1    3.98    0.51
  16 -10  -1    5.03    0.42
  16  10  -1    5.43    0.48
 -16  10   1    5.46    0.63
  14 -10  -1   -0.06    0.15
 -14 -10   1    0.24    0.21
 -14  10   1   -0.01    0.21
  14  10  -1    0.19    0.16
 -12 -10   1    0.58    0.19
  12 -10  -1    0.42    0.13
 -12  10   1    0.55    0.23
  12  10  -1    0.73    0.20
 -10 -10   1    1.93    0.37
  10 -10  -1    2.95    0.31
 -10  10   1    2.14    0.41
  10  10  -1    2.32    0.36
   8 -10  -1   75.42    2.66
  -8 -10   1   71.80    2.61
   8  10  -1   73.71    2.53
  -8  10   1   73.64    2.77
  -6 -10   1   39.05    1.56
   6 -10  -1   40.54    1.62
   6  10  -1   38.43    1.52
   4 -10  -1   13.32    0.75
   4  10  -1   12.23    0.72
  -2 -10   1   77.59    2.79
   2 -10  -1   77.16    2.75
   2  10  -1   75.05    2.67
  -2  10   1   75.50    2.65
   0 -10  -1   29.74    1.30
   0 -10   1   28.48    1.29
   0  10  -1   28.45    1.28
   0  10   1   27.91    1.18
   2 -10   1   26.36    1.20
  -2 -10  -1   26.76    1.22
  -2  10  -1   26.93    1.24
   2  10   1   25.89    1.09
   4  10   1   69.69    2.35
   6 -10   1    0.31    0.13
   6  10   1    0.17    0.15
  -8 -10  -1   36.44    1.45
  -8  10  -1   37.64    1.68
   8  10   1   38.47    1.36
 -10 -10  -1    1.42    0.22
  10 -10   1    1.95    0.29
 -10  10  -1    1.66    0.34
  10  10   1    1.66    0.28
 -12 -10  -1   64.79    2.43
 -12  10  -1   67.28    2.64
  12  10   1   72.62    2.29
 -14 -10  -1   50.50    1.97
  14 -10   1   52.33    1.98
  14  10   1   53.61    1.81
 -14  10  -1   50.43    2.16
  16 -10   1    3.17    0.34
 -16 -10  -1    2.76    0.43
 -16  10  -1    2.50    0.45
  16  10   1    2.55    0.37
  18 -10   1   12.86    0.85
 -18 -10  -1   13.24    0.83
 -18  10  -1   14.55    1.01
 -20 -10  -1    6.50    0.66
  20 -10   1    6.72    0.49
 -20  10  -1    7.35    0.92
 -22 -10  -1   38.79    1.79
  22 -10   1   40.92    1.63
 -22  10  -1   41.23    1.97
  24 -10   1   18.27    0.89
 -24 -10  -1   16.64    1.11
 -24  10  -1   18.54    1.30
  26 -10   1   -0.06    0.22
 -26  10  -1    0.16    0.41
  28 -10   1    3.11    0.50
 -28  10  -1    3.00    0.64
 -30 -10  -1   28.67    1.37
 -30 -10  -1   28.62    1.65
  30 -10   1   27.03    1.28
 -30  10  -1   28.58    1.87
 -32 -10  -1    1.64    0.64
 -32 -10  -1    1.48    0.36
  32 -10   1    0.63    0.37
 -32  10  -1    0.83    0.69
 -32  10  -1    1.63    0.41
 -34 -10  -1    8.99    1.44
 -34 -10  -1    6.91    0.80
 -34  10  -1    6.32    0.95
 -35 -11   1   -0.24    0.97
 -35  11   1    3.37    1.13
 -33 -11   1    0.06    0.78
 -33  11   1   -0.55    0.45
 -33  11   1    0.38    0.73
 -31 -11   1   -0.61    0.69
  31 -11  -1    0.05    0.32
 -31  11   1    0.08    0.69
 -31  11   1   -0.13    0.38
  29 -11  -1    9.09    0.70
 -29 -11   1    9.45    1.20
 -29  11   1    8.87    0.75
 -29  11   1    9.18    1.27
 -27 -11   1   11.14    1.15
  27 -11  -1   13.14    0.77
 -27  11   1   13.53    1.31
  25 -11  -1   28.83    1.29
 -25 -11   1   27.66    1.59
 -25  11   1   29.59    1.73
  23 -11  -1    1.98    0.29
 -23 -11   1    1.28    0.40
 -23  11   1    2.06    0.54
 -21 -11   1   33.14    1.63
  21 -11  -1   34.22    1.44
  21  11  -1   33.10    1.42
 -21  11   1   34.95    1.83
 -19 -11   1   60.95    2.50
 -19  11   1   63.08    2.66
  19  11  -1   65.05    2.27
  17 -11  -1    2.20    0.36
 -17 -11   1    2.48    0.34
  17  11  -1    3.20    0.44
 -17  11   1    2.50    0.46
 -15 -11   1    8.14    0.66
  15 -11  -1    8.17    0.57
 -15  11   1    8.85    0.83
  15  11  -1    8.62    0.59
  13 -11  -1   16.14    0.85
 -13 -11   1   15.74    0.89
  13  11  -1   16.45    0.81
 -13  11   1   15.71    1.05
 -11 -11   1    5.09    0.51
  11 -11  -1    5.43    0.45
 -11  11   1    6.46    0.66
  11  11  -1    6.15    0.49
  -9 -11   1    1.35    0.24
   9 -11  -1    1.90    0.31
  -9  11   1    0.91    0.27
   9  11  -1    1.41    0.25
  -7 -11   1   28.43    1.23
   7  11  -1   27.50    1.19
   5 -11  -1    1.67    0.29
   5  11  -1    1.87    0.36
   3 -11  -1    7.25    0.53
  -3  11   1    6.03    0.54
   3  11  -1    6.30    0.54
   1 -11  -1    0.32    0.15
  -1 -11   1    0.26    0.18
   1  11  -1    0.70    0.22
  -1  11   1    0.35    0.19
   1 -11   1    6.86    0.53
  -1 -11  -1    6.64    0.54
   1  11   1    6.50    0.51
  -1  11  -1    6.78    0.59
   3 -11   1   21.69    1.09
  -3 -11  -1   23.18    1.14
  -3  11  -1   22.71    1.15
   3  11   1   22.45    0.98
   5  11   1   61.55    2.12
   7 -11   1    0.38    0.15
   7  11   1    0.20    0.15
  -9 -11  -1   78.92    2.81
   9 -11   1   82.46    2.94
   9  11   1   83.26    2.68
  -9  11  -1   82.28    3.09
 -11 -11  -1   98.66    3.52
  11 -11   1  108.99    3.65
 -11  11  -1  105.13    3.80
  11  11   1  106.99    3.36
  13 -11   1   11.50    0.70
 -13 -11  -1   11.52    0.71
  13  11   1   12.50    0.63
 -13  11  -1   11.91    0.92
  15 -11   1    3.07    0.39
 -15 -11  -1    3.80    0.47
 -15  11  -1    3.74    0.61
  15  11   1    3.01    0.38
 -17 -11  -1   66.62    2.61
  17 -11   1   70.78    2.61
  17  11   1   73.22    2.42
 -17  11  -1   70.33    2.84
 -19 -11  -1   23.34    1.21
  19 -11   1   24.21    1.11
 -19  11  -1   23.30    1.67
 -21 -11  -1   -0.05    0.32
  21 -11   1    0.14    0.20
 -21  11  -1   -0.17    0.33
  23 -11   1   22.19    1.05
 -23 -11  -1   20.45    1.23
 -23  11  -1   22.56    1.47
 -25 -11  -1    5.03    0.86
  25 -11   1    5.48    0.51
  27 -11   1    1.43    0.31
 -27 -11  -1    1.24    0.50
 -27  11  -1    2.28    0.56
 -29 -11  -1    2.58    0.56
  29 -11   1    2.48    0.33
 -29  11  -1    2.62    0.67
  31 -11   1    1.02    0.31
 -31 -11  -1    1.32    0.41
 -31 -11  -1    1.49    0.63
 -31  11  -1    1.60    0.72
 -33 -11  -1    7.00    0.79
 -33 -11  -1    7.92    1.42
 -33  11  -1    8.03    1.12
 -33  11  -1    7.09    1.06
 -34 -12   1   10.91    1.76
 -34  12   1    6.75    1.16
 -32 -12   1   14.08    1.60
 -32 -12   1   13.38    1.08
  32 -12  -1   16.45    1.15
 -32  12   1   17.60    1.89
  30 -12  -1    4.02    0.67
 -30 -12   1    6.89    1.29
 -30  12   1    5.66    0.87
 -30  12   1    5.49    0.78
 -28 -12   1    1.45    0.58
  28 -12  -1    2.45    0.34
 -28  12   1    1.71    0.66
 -26 -12   1   15.49    1.20
  26 -12  -1   15.23    0.89
 -26  12   1   14.59    1.42
  24 -12  -1   23.15    1.11
 -24  12   1   23.58    1.58
 -22 -12   1   -0.57    0.38
  22 -12  -1   -0.17    0.19
 -22  12   1    0.07    0.45
  20 -12  -1   31.87    1.38
 -20 -12   1   28.88    1.51
  20  12  -1   31.02    1.33
 -20  12   1   31.88    1.75
  18 -12  -1   69.76    2.54
 -18 -12   1   64.36    2.63
  18  12  -1   70.69    2.42
 -16 -12   1    0.74    0.27
  16  12  -1    0.73    0.24
 -16  12   1    0.24    0.32
  14 -12  -1    6.91    0.54
 -14 -12   1    5.34    0.60
  14  12  -1    7.12    0.54
 -14  12   1    5.53    0.74
 -12 -12   1    0.26    0.23
  12 -12  -1    0.07    0.18
 -12  12   1    0.11    0.29
  12  12  -1    0.16    0.18
 -10 -12   1   -0.24    0.21
  10 -12  -1    0.02    0.17
 -10  12   1   -0.13    0.28
  10  12  -1    0.06    0.19
   8 -12  -1    0.02    0.17
   8  12  -1    0.35    0.21
   6 -12  -1    0.30    0.17
   6  12  -1    0.31    0.21
   4 -12  -1    3.10    0.40
   4  12  -1    3.39    0.46
  -4  12   1    2.68    0.47
   2 -12  -1    8.56    0.64
  -2 -12   1    9.72    0.68
   2  12  -1    8.63    0.67
  -2  12   1    9.21    0.67
   0 -12   1    1.44    0.25
   0 -12  -1    0.89    0.21
   0  12  -1    1.59    0.32
   0  12   1    1.14    0.26
   2 -12   1    6.95    0.57
  -2 -12  -1    7.13    0.57
  -2  12  -1    6.93    0.66
   2  12   1    6.97    0.54
  -4 -12  -1    1.61    0.29
   4 -12   1    1.38    0.25
  -4  12  -1    1.27    0.33
   4  12   1    1.41    0.27
   6 -12   1   24.68    1.19
   6  12   1   24.16    1.03
   8 -12   1   12.85    0.80
   8  12   1   14.09    0.70
 -10 -12  -1    1.34    0.28
  10 -12   1    2.45    0.36
  10  12   1    1.95    0.32
 -10  12  -1    1.48    0.37
  12 -12   1    0.39    0.16
 -12 -12  -1    0.60    0.24
 -12  12  -1    0.47    0.30
  12  12   1    0.49    0.17
 -14 -12  -1    1.24    0.25
  14 -12   1    0.98    0.30
  14  12   1    1.23    0.24
 -14  12  -1    1.29    0.35
 -16 -12  -1   19.15    1.05
  16 -12   1   18.75    0.99
 -16  12  -1   20.48    1.30
  16  12   1   19.20    0.90
 -18 -12  -1    7.14    0.71
  18 -12   1    7.75    0.57
 -18  12  -1    5.82    0.81
 -20 -12  -1    0.02    0.32
  20 -12   1    0.29    0.18
 -20  12  -1    0.53    0.39
 -22 -12  -1   16.97    1.10
  22 -12   1   18.04    0.94
 -22  12  -1   20.13    1.40
 -24 -12  -1    1.79    0.44
  24 -12   1    1.91    0.31
 -24  12  -1    2.69    0.56
  26 -12   1    1.53    0.27
 -26 -12  -1    1.79    0.50
 -26  12  -1    1.24    0.56
 -28 -12  -1    3.95    0.61
  28 -12   1    3.82    0.45
 -28  12  -1    3.94    0.77
 -30 -12  -1   -0.94    0.67
  30 -12   1   -0.15    0.34
 -30  12  -1   -0.08    0.61
 -32 -12  -1    2.12    0.42
 -32 -12  -1    0.84    0.79
 -32  12  -1    1.64    0.83
 -32  12  -1    1.73    0.56
 -31 -13   1    2.52    0.81
 -31  13   1    1.61    0.96
  29 -13  -1    0.27    0.33
 -29 -13   1   -0.42    0.68
 -29  13   1    0.29    0.75
 -29  13   1   -0.61    0.39
  27 -13  -1    5.30    0.63
 -27 -13   1    4.51    0.67
  25 -13  -1   17.72    0.99
 -25 -13   1   15.32    1.30
 -25  13   1   20.31    1.63
  23 -13  -1   -0.33    0.24
 -23 -13   1   -0.33    0.45
 -23  13   1   -0.01    0.50
 -21 -13   1   31.63    1.63
  21 -13  -1   34.52    1.48
 -21  13   1   31.24    1.85
  21  13  -1   32.95    1.42
 -19 -13   1   14.76    1.01
  19 -13  -1   14.92    0.87
  19  13  -1   15.38    0.86
 -19  13   1   13.74    1.18
 -17 -13   1   24.25    1.31
  17 -13  -1   26.36    1.23
  17  13  -1   26.19    1.16
 -17  13   1   25.12    1.53
  15 -13  -1  156.76    5.10
 -15 -13   1  143.33    5.11
 -15  13   1  151.34    5.36
  15  13  -1  155.32    4.87
 -13 -13   1   88.55    3.26
  13 -13  -1   86.92    3.31
 -13  13   1   92.75    3.51
  13  13  -1   93.60    3.07
  11 -13  -1   10.35    0.69
 -11 -13   1    8.04    0.70
 -11  13   1    9.71    0.89
  11  13  -1   11.08    0.68
   9 -13  -1   15.69    0.90
   9  13  -1   15.59    0.87
   7 -13  -1   55.17    2.17
   7  13  -1   52.73    2.02
   5 -13  -1    0.77    0.23
   5  13  -1    1.39    0.28
  -5  13   1    0.65    0.27
  -3 -13   1    0.34    0.20
   3 -13  -1   -0.02    0.17
   3  13  -1    0.25    0.23
  -3  13   1    0.26    0.23
  -1 -13   1    0.17    0.20
   1 -13  -1    0.10    0.18
   1  13  -1    0.12    0.26
  -1  13   1    0.63    0.23
   1 -13   1   20.15    1.09
  -1 -13  -1   20.04    1.08
   1  13   1   19.78    0.99
  -1  13  -1   20.09    1.11
   3 -13   1    3.71    0.46
  -3 -13  -1    3.19    0.48
   3  13   1    3.93    0.46
  -3  13  -1    2.77    0.46
  -5 -13  -1   87.93    3.27
   5 -13   1   90.32    3.26
   5  13   1   87.34    2.96
  -5  13  -1   88.38    3.28
   7 -13   1    0.02    0.21
   7  13   1   -0.03    0.18
   9 -13   1  172.75    5.69
   9  13   1  167.86    5.31
 -11 -13  -1  238.20    7.80
  11 -13   1  254.36    8.04
  11  13   1  253.44    7.61
  13 -13   1   98.72    3.45
 -13 -13  -1   91.28    3.33
 -13  13  -1   96.43    3.70
  13  13   1   97.67    3.13
  15 -13   1    0.77    0.22
 -15 -13  -1    0.32    0.28
  15  13   1    0.59    0.22
 -15  13  -1    1.00    0.56
 -17 -13  -1   39.05    1.75
  17 -13   1   42.36    1.74
  17  13   1   41.62    1.56
 -17  13  -1   42.45    2.07
 -19 -13  -1    4.48    0.67
  19 -13   1    4.63    0.52
 -19  13  -1    5.60    0.86
  21 -13   1    3.93    0.52
 -21 -13  -1    2.73    0.47
 -21  13  -1    3.40    0.64
 -23 -13  -1    2.03    0.47
  23 -13   1    2.77    0.38
 -23  13  -1    3.70    0.71
  25 -13   1    1.42    0.28
 -25  13  -1    1.67    0.61
 -27 -13  -1    0.50    0.56
  27 -13   1    0.26    0.32
 -27  13  -1    0.79    0.58
  29 -13   1    3.23    0.38
 -29 -13  -1    3.60    0.69
 -31 -13  -1    5.46    0.87
 -30 -14   1   -0.53    0.81
 -30  14   1    0.28    0.46
 -30  14   1    0.30    0.88
  28 -14  -1   28.02    1.39
 -28 -14   1   27.55    1.86
 -28  14   1   34.32    2.36
 -26 -14   1    1.85    0.62
  26 -14  -1    1.45    0.40
 -26  14   1    1.82    0.67
  24 -14  -1    3.76    0.65
 -24 -14   1    6.52    1.02
 -24  14   1    8.59    1.27
 -22 -14   1    9.37    1.00
  22 -14  -1   10.27    0.77
 -22  14   1   10.54    1.27
  20 -14  -1    2.50    0.37
 -20 -14   1    1.95    0.43
 -20  14   1    1.36    0.49
  20  14  -1    1.79    0.37
  18 -14  -1   41.92    1.76
 -18 -14   1   37.70    1.83
  18  14  -1   41.73    1.63
 -18  14   1   41.94    2.13
 -16 -14   1   45.11    2.03
  16 -14  -1   49.94    2.03
  16  14  -1   51.63    1.87
 -16  14   1   48.95    2.33
  14 -14  -1    0.18    0.23
 -14 -14   1    0.81    0.31
 -14  14   1   -0.41    0.63
  14  14  -1    0.74    0.26
 -12 -14   1   30.15    1.43
  12 -14  -1   30.49    1.43
  12  14  -1   30.77    1.31
  10 -14  -1    3.05    0.49
  10  14  -1    2.60    0.50
   8  14  -1   44.40    1.76
   6 -14  -1    9.07    0.70
   6  14  -1    8.19    0.70
  -6  14   1    8.45    0.77
  -4 -14   1    4.73    0.53
   4 -14  -1    3.45    0.48
  -4  14   1    3.10    0.61
   4  14  -1    3.41    0.54
  -2 -14   1    2.31    0.41
   2 -14  -1    3.32    0.46
  -2  14   1    3.18    0.55
   2  14  -1    2.94    0.57
   0 -14   1    2.19    0.31
   0 -14  -1    1.98    0.32
   0  14   1    2.61    0.51
   0  14  -1    2.51    0.42
   2 -14   1    4.46    0.57
  -2 -14  -1    4.25    0.56
   2  14   1    4.72    0.55
  -2  14  -1    4.50    0.69
   4 -14   1   39.44    1.79
  -4 -14  -1   41.35    1.83
  -4  14  -1   40.01    1.85
   4  14   1   40.30    1.58
   6 -14   1    0.19    0.22
  -6 -14  -1    0.16    0.26
   6  14   1    0.22    0.20
   8 -14   1   22.87    1.40
   8  14   1   23.61    1.02
  10 -14   1   20.31    1.10
  10  14   1   20.15    0.91
  12 -14   1   13.19    0.84
 -12 -14  -1   13.82    0.81
  12  14   1   13.86    0.72
  14 -14   1   98.07    3.43
 -14 -14  -1   87.29    3.28
  14  14   1   96.28    3.08
 -14  14  -1   93.83    3.70
 -16 -14  -1   10.58    0.82
  16 -14   1   12.61    0.80
  16  14   1   12.10    0.70
 -16  14  -1   12.26    1.13
  18 -14   1   14.64    0.87
 -18 -14  -1   12.66    0.94
 -18  14  -1   14.30    1.21
  20 -14   1   16.03    0.93
 -20 -14  -1   15.60    1.06
 -20  14  -1   16.55    1.40
  22 -14   1   11.82    0.81
 -22 -14  -1   12.02    1.03
 -22  14  -1   11.45    1.26
  24 -14   1    2.65    0.41
 -24 -14  -1    2.56    0.53
 -24  14  -1    2.99    0.68
 -26 -14  -1   -0.80    0.57
  26 -14   1   -0.31    0.33
 -26  14  -1    0.61    0.68
 -28 -14  -1    1.88    0.67
  28 -14   1    1.49    0.42
 -28  14  -1    0.96    0.74
 -30 -14  -1    1.83    0.80
 -30  14  -1    2.04    0.99
 -29 -15   1    8.52    1.02
 -29  15   1   12.39    1.94
 -29  15   1    8.74    0.99
  27 -15  -1   -0.17    0.40
 -27 -15   1    1.45    0.72
 -27  15   1    0.16    0.84
  25 -15  -1    1.33    0.44
 -25 -15   1    2.35    0.63
 -25  15   1    2.48    0.78
  23 -15  -1    1.85    0.34
 -23 -15   1    3.13    0.56
 -23  15   1    3.11    0.78
 -21 -15   1    3.30    0.54
  21 -15  -1    3.51    0.46
 -21  15   1    3.26    0.68
  21  15  -1    2.93    0.46
 -19 -15   1   23.88    1.43
  19 -15  -1   27.35    1.33
 -19  15   1   27.33    1.77
  19  15  -1   26.41    1.23
 -17 -15   1    1.18    0.40
  17 -15  -1    1.37    0.32
 -17  15   1    1.71    0.60
  17  15  -1    1.14    0.34
  15 -15  -1    0.33    0.26
 -15 -15   1    0.42    0.34
  15  15  -1    0.70    0.28
 -15  15   1    0.59    0.42
  13 -15  -1   18.43    1.04
  13  15  -1   17.39    0.94
  11 -15  -1   71.37    2.76
  11  15  -1   71.30    2.54
   9 -15  -1    6.15    0.60
   9  15  -1    4.92    0.61
  -7  15   1    3.66    0.57
   7  15  -1    3.63    0.57
  -5 -15   1   42.01    1.92
   5 -15  -1   44.32    1.90
  -5  15   1   40.90    1.87
   5  15  -1   40.83    1.75
  -3 -15   1   27.10    1.41
   3 -15  -1   26.29    1.37
  -3  15   1   27.44    1.35
   3  15  -1   25.55    1.31
  -1 -15   1   11.54    0.85
   1 -15  -1    9.96    0.80
   1  15  -1   11.83    0.91
  -1  15   1   11.29    0.82
   1 -15   1   92.91    3.48
  -1 -15  -1   93.51    3.46
   1  15   1   89.52    3.18
  -1  15  -1   91.45    3.35
  -3 -15  -1   36.01    1.70
  -3  15  -1   35.10    1.70
   3  15   1   35.72    1.49
   5 -15   1    2.80    0.44
  -5 -15  -1    3.42    0.56
   5  15   1    3.83    0.50
  -5  15  -1    4.05    0.74
   7 -15   1    6.67    0.66
  -7 -15  -1    7.34    0.73
  -7  15  -1    7.14    0.82
   7  15   1    7.61    0.57
   9 -15   1   23.42    1.25
   9  15   1   22.80    1.01
  11 -15   1    5.65    0.63
  11  15   1    6.62    0.54
  13 -15   1    1.82    0.32
  13  15   1    1.25    0.28
 -15 -15  -1    4.79    0.65
  15 -15   1    6.89    0.64
  15  15   1    5.89    0.52
  17 -15   1    3.15    0.44
 -17 -15  -1    3.43    0.68
  17  15   1    3.16    0.50
 -19 -15  -1   15.45    1.08
  19 -15   1   16.13    0.97
 -19  15  -1   17.60    1.45
 -21 -15  -1    8.47    0.97
  21 -15   1   10.01    0.78
 -21  15  -1   11.96    1.30
 -23 -15  -1    1.61    0.53
  23 -15   1    2.21    0.41
 -23  15  -1    2.27    0.60
  25 -15   1   29.60    1.44
 -25 -15  -1   29.92    1.70
 -25  15  -1   31.40    2.15
 -27 -15  -1   43.03    2.33
  27 -15   1   56.23    2.53
 -27  15  -1   48.99    2.83
 -29 -15  -1    0.64    0.79
 -29  15  -1    0.92    0.97
  26 -16  -1    0.46    0.44
 -26 -16   1    0.75    0.73
 -26  16   1    1.10    0.85
 -24 -16   1   -0.18    0.63
 -24  16   1    0.70    0.83
 -22 -16   1    2.17    0.67
 -22  16   1    3.31    0.77
 -20 -16   1    0.94    0.48
  20 -16  -1    0.51    0.29
  20  16  -1    0.52    0.35
 -20  16   1    0.66    0.61
 -18 -16   1   18.11    1.23
  18 -16  -1   20.00    1.13
  18  16  -1   20.95    1.08
 -18  16   1   19.94    1.61
 -16 -16   1   26.89    1.42
  16 -16  -1   27.04    1.37
  16  16  -1   27.14    1.26
  14 -16  -1   17.27    1.04
  14  16  -1   16.59    0.93
  12 -16  -1    5.26    0.67
  12  16  -1    5.74    0.62
  10 -16  -1    0.66    0.31
  10  16  -1    0.90    0.32
   8 -16  -1   -0.20    0.24
  -8 -16   1   -0.14    0.31
  -8  16   1   -0.35    0.35
   8  16  -1    0.08    0.29
  -6 -16   1    0.01    0.30
   6 -16  -1    0.33    0.31
   6  16  -1   -0.11    0.28
  -6  16   1    0.22    0.36
   4 -16  -1   26.38    1.39
  -4 -16   1   25.46    1.42
   4  16  -1   25.99    1.32
  -4  16   1   26.24    1.39
  -2 -16   1    4.13    0.66
   2 -16  -1    5.43    0.82
   2  16  -1    4.36    0.69
  -2  16   1    4.99    0.71
   0 -16   1    6.08    0.73
   0 -16  -1    6.49    1.06
   0  16   1    6.36    0.73
   0  16  -1    6.94    0.77
  -2 -16  -1    4.87    0.66
   2 -16   1    4.60    0.59
  -2  16  -1    3.70    0.74
   2  16   1    3.85    0.59
   4 -16   1    5.07    0.65
  -4 -16  -1    6.03    0.68
  -4  16  -1    6.02    0.87
   4  16   1    4.55    0.59
  -6 -16  -1   -0.36    0.30
   6 -16   1   -0.09    0.25
  -6  16  -1    0.37    0.39
   8 -16   1   11.89    0.87
  -8 -16  -1   10.84    1.04
  -8  16  -1   10.98    1.06
  10 -16   1    2.58    0.36
  12 -16   1    5.42    0.65
  12  16   1    4.48    0.51
  14 -16   1    0.27    0.28
  14  16   1    0.25    0.22
  16 -16   1   -0.26    0.32
  16  16   1    0.22    0.25
 -18 -16  -1    6.06    0.85
  18 -16   1    7.22    0.74
  20 -16   1    0.74    0.34
 -20 -16  -1   -0.13    0.46
 -20  16  -1   -0.97    0.60
 -22 -16  -1   17.54    1.28
  22 -16   1   18.61    1.08
 -22  16  -1   17.06    1.73
  24 -16   1    4.58    0.56
 -24  16  -1    4.31    0.86
 -26 -16  -1   -0.38    0.68
 -26  16  -1    0.12    0.86
 -25 -17   1   13.60    1.56
 -25  17   1   15.96    2.04
  23 -17  -1   36.78    1.73
 -23 -17   1   35.70    1.98
 -23  17   1   35.22    2.49
  21 -17  -1    0.57    0.42
 -21  17   1   -1.02    0.60
  19 -17  -1   -0.22    0.35
 -19 -17   1    0.27    0.52
  19  17  -1    0.05    0.36
  17 -17  -1   19.63    1.19
  17  17  -1   22.38    1.13
  15 -17  -1   13.85    0.96
  15  17  -1   11.90    0.85
  13 -17  -1    2.61    0.39
  13  17  -1    1.85    0.38
  11 -17  -1   12.24    0.89
  11  17  -1   10.24    0.80
   9 -17  -1    0.47    0.35
  -9 -17   1   -0.10    0.36
  -9  17   1    0.54    0.40
   9  17  -1    0.46    0.34
   7 -17  -1   20.17    1.18
  -7 -17   1   19.66    1.26
   7  17  -1   19.23    1.11
  -7  17   1   18.91    1.29
   5 -17  -1   58.24    2.39
  -5 -17   1   53.15    2.40
   5  17  -1   53.23    2.17
  -5  17   1   53.34    2.30
  -3 -17   1   43.49    2.02
   3 -17  -1   43.04    1.98
   3  17  -1   41.78    1.85
  -3  17   1   41.74    1.88
  -1 -17   1   10.76    0.93
   1 -17  -1   10.69    0.89
  -1  17   1    9.69    0.89
   1  17  -1   11.80    0.99
  -1 -17  -1   83.35    3.26
   1 -17   1   82.93    3.26
   1  17   1   83.00    2.96
  -1  17  -1   81.80    3.14
   3 -17   1   54.65    2.35
  -3 -17  -1   52.84    2.33
  -3  17  -1   53.24    2.33
   3  17   1   53.49    2.05
  -5 -17  -1    7.48    0.81
   5 -17   1    6.57    0.76
   5  17   1    6.78    0.65
  -5  17  -1    7.40    0.98
   7 -17   1   10.42    0.89
  -7 -17  -1   11.40    0.97
  -7  17  -1   11.98    1.14
   9 -17   1    0.68    0.33
  -9 -17  -1   -0.13    0.40
  -9  17  -1    1.14    0.50
  11 -17   1    1.37    0.37
 -11  17  -1    1.15    0.55
  11  17   1    1.30    0.27
  13 -17   1    3.75    0.51
  13  17   1    4.24    0.54
  15 -17   1    0.33    0.40
  15  17   1    0.55    0.28
  17 -17   1    3.86    0.52
  19 -17   1   46.28    2.00
 -19 -17  -1   44.13    1.98
 -21 -17  -1   63.30    2.70
  21 -17   1   69.55    2.67
  23 -17   1    7.07    0.92
 -23 -17  -1    5.55    0.73
 -23  17  -1    4.52    1.09
 -25 -17  -1   10.51    1.44
 -25  17  -1   13.17    2.06
  22 -18  -1   11.65    1.42
 -22 -18   1   14.02    1.42
  20 -18  -1    1.73    0.49
  20  18  -1    1.67    0.47
  18 -18  -1    9.19    0.94
  18  18  -1    9.38    0.86
  16 -18  -1    1.21    0.39
  16  18  -1    1.59    0.41
  14 -18  -1    8.23    0.89
  14  18  -1    9.22    0.80
  12 -18  -1    8.04    0.86
  12  18  -1    8.58    0.78
 -12  18   1    6.97    1.09
  10 -18  -1   10.64    0.92
 -10 -18   1   11.57    1.08
 -10  18   1   10.82    1.20
  10  18  -1   12.22    0.89
   8 -18  -1   24.26    1.40
  -8 -18   1   24.72    1.49
  -8  18   1   24.46    1.55
   8  18  -1   25.45    1.28
  -6 -18   1   10.23    1.00
   6 -18  -1   11.09    0.91
  -6  18   1   11.29    1.09
   6  18  -1   10.12    0.90
  -4 -18   1    1.49    0.41
   4 -18  -1    2.69    0.44
  -4  18   1    2.89    0.53
   4  18  -1    1.78    0.47
  -2 -18   1   24.07    1.44
   2 -18  -1   24.70    1.43
  -2  18   1   22.68    1.36
   2  18  -1   24.09    1.36
   0 -18  -1   13.48    0.98
   0 -18   1   11.93    1.03
   0  18   1   11.38    0.95
   0  18  -1   12.04    1.06
   2 -18   1    9.77    0.99
  -2 -18  -1    9.71    0.96
   2  18   1   10.65    0.87
  -2  18  -1   11.09    1.06
  -4 -18  -1    9.26    0.93
   4 -18   1    8.28    0.87
  -4  18  -1    8.95    1.06
   6 -18   1    0.31    0.31
  -6 -18  -1    1.34    0.43
  -6  18  -1    0.59    0.52
  -8 -18  -1    2.66    0.49
   8 -18   1    1.52    0.38
  -8  18  -1    2.82    0.67
  10 -18   1   20.61    1.25
 -10 -18  -1   20.61    1.34
 -10  18  -1   21.31    1.56
 -12 -18  -1    6.08    0.94
 -12  18  -1    4.91    1.02
  14 -18   1   32.79    1.66
  16 -18   1    0.11    0.39
  18 -18   1    4.13    0.57
  20 -18   1    2.87    0.44
 -22 -18  -1    1.13    0.64
  19 -19  -1   10.48    1.14
  19  19  -1   10.61    1.00
  17 -19  -1    1.18    0.44
  17  19  -1    2.24    0.47
  15 -19  -1   13.90    1.12
  15  19  -1   12.87    0.97
  13 -19  -1   23.38    1.40
 -13 -19   1   22.26    1.49
  13  19  -1   24.63    1.26
 -11 -19   1    4.10    0.66
  11 -19  -1    3.62    0.48
 -11  19   1    4.18    0.72
  11  19  -1    5.09    0.77
   9 -19  -1    2.54    0.49
  -9 -19   1    1.54    0.52
  -9  19   1    1.75    0.63
   9  19  -1    2.34    0.45
  -7 -19   1    2.65    0.45
   7 -19  -1    2.55    0.46
   7  19  -1    2.38    0.48
  -7  19   1    3.11    0.64
  -5 -19   1    8.03    1.03
   5 -19  -1    9.17    0.94
  -5  19   1   10.03    1.11
   5  19  -1   10.42    0.95
  -3 -19   1    1.87    0.51
   3 -19  -1    3.14    0.50
  -3  19   1    2.33    0.53
   3  19  -1    2.11    0.52
   1 -19  -1    0.03    0.39
  -1 -19   1   -0.01    0.48
   1  19  -1    0.20    0.42
   1 -19   1    1.79    0.47
  -1 -19  -1    1.56    0.39
  -1  19  -1    1.21    0.50
   1  19   1    0.89    0.42
   3 -19   1   10.10    0.98
  -3 -19  -1    7.54    0.96
  -3  19  -1    8.01    1.12
   5 -19   1    7.28    0.93
  -5 -19  -1    7.83    0.95
  -5  19  -1    6.29    1.13
   7 -19   1    0.38    0.38
  -7 -19  -1    1.13    0.49
  -7  19  -1    1.53    0.60
  -9 -19  -1    0.52    0.43
   9 -19   1    1.35    0.49
  -9  19  -1    1.36    0.61
  11 -19   1   49.13    2.19
 -11 -19  -1   46.64    2.28
 -11  19  -1   44.78    2.44
  13 -19   1   16.70    1.21
 -13 -19  -1   16.26    1.38
 -13  19  -1   16.30    1.60
  15 -19   1   16.28    1.20
 -15  19  -1   12.84    1.67
  17 -19   1   18.10    1.32
  16 -20  -1    0.80    0.65
  16  20  -1    0.80    0.45
 -16  20   1   -0.79    0.79
 -14 -20   1    1.39    0.73
  14 -20  -1   -0.55    0.55
 -14  20   1    1.60    0.75
  14  20  -1   -0.42    0.43
 -12 -20   1    1.78    0.65
  12 -20  -1    2.27    0.51
 -12  20   1    1.98    0.94
  12  20  -1    2.75    0.50
 -10 -20   1    0.13    0.61
  10 -20  -1   -0.13    0.45
 -10  20   1    0.29    0.66
  10  20  -1   -0.03    0.42
  -8 -20   1    3.54    0.61
   8 -20  -1    3.62    0.52
  -8  20   1    3.80    0.73
   8  20  -1    3.20    0.52
   6 -20  -1    4.57    0.60
  -6 -20   1    3.34    0.64
   6  20  -1    3.55    0.58
  -6  20   1    3.73    0.74
   4 -20  -1    3.48    0.57
  -4 -20   1    2.87    0.55
  -4  20   1    3.64    0.67
   4  20  -1    5.21    0.95
   2 -20  -1    1.06    0.55
  -2 -20   1    1.07    0.59
   2  20  -1    1.48    0.56
  -2  20   1    1.64    0.51
   0 -20  -1    7.46    1.02
   0 -20   1    5.91    0.73
   0  20  -1    6.14    1.03
   2 -20   1    0.42    0.51
  -2 -20  -1   -0.14    0.45
  -2  20  -1    0.79    0.56
  -4 -20  -1    0.41    0.49
   4 -20   1    1.61    0.54
  -4  20  -1    1.66    0.63
  -6 -20  -1   -0.89    0.51
   6 -20   1    0.14    0.54
  -6  20  -1    0.00    0.62
  -8 -20  -1    0.31    0.59
   8 -20   1    0.03    0.48
  -8  20  -1    0.47    1.08
  10 -20   1    0.62    0.49
 -10 -20  -1    0.26    0.59
 -10  20  -1    0.37    0.74
 -12 -20  -1    0.82    0.56
  12 -20   1    1.60    0.55
 -12  20  -1    1.51    0.82
  14 -20   1    8.10    1.18
 -14 -20  -1   10.26    1.36
 -14  20  -1   11.89    1.71
 -16 -20  -1    1.75    0.78
 -16  20  -1    1.25    0.92
 -11 -21   1    0.09    0.69
  11 -21  -1   -0.33    0.62
 -11  21   1    1.09    0.83
  -9 -21   1    0.38    0.64
   9 -21  -1    2.01    0.63
   9  21  -1    1.07    0.48
  -9  21   1    1.71    0.74
  -7 -21   1    0.21    0.68
   7 -21  -1   -0.58    0.63
   7  21  -1    0.23    0.49
  -7  21   1    0.02    0.66
   5 -21  -1    0.52    0.58
  -5 -21   1   -0.27    0.65
  -5  21   1    0.35    0.60
   5  21  -1    0.04    0.50
  -3 -21   1    1.78    0.56
   3 -21  -1    1.29    0.51
   3  21  -1    2.07    0.59
  -3  21   1    2.53    0.66
   1 -21  -1    0.10    0.53
  -1 -21   1    0.21    0.63
   1  21  -1    0.27    0.59
  -1 -21  -1   -0.18    0.62
   1 -21   1    0.32    0.52
  -1  21  -1    0.56    0.57
   3 -21   1   16.10    1.36
  -3 -21  -1   13.54    1.28
  -3  21  -1   14.61    1.46
   5 -21   1   14.12    1.32
  -5 -21  -1   10.05    1.30
  -5  21  -1   15.00    1.53
  -7 -21  -1    0.99    0.59
   7 -21   1   -1.09    0.66
  -7  21  -1    0.66    0.78
  -9 -21  -1   24.65    1.74
   9 -21   1   26.25    1.60
  -9  21  -1   24.94    1.99
 -11 -21  -1   75.83    3.33
 -11  21  -1   76.16    3.52
   0 -22   1    2.50    0.64
   0 -22  -1    0.77    0.64
   0  22  -1    2.47    0.72
 -40   0   2   69.55    2.88
 -38   0   2    1.63    0.52
 -38   0   2    1.92    0.44
 -36   0   2   16.27    1.03
 -36   0   2   13.56    1.04
 -34   0   2    7.48    0.69
 -34   0   2    5.61    0.71
 -32   0   2   11.45    0.81
 -32   0   2   11.60    0.80
 -30   0   2    0.39    0.22
 -30   0   2   -0.19    0.25
 -28   0   2   17.55    0.92
 -28   0   2   16.60    0.92
 -26   0   2    5.47    0.48
 -24   0   2    3.63    0.39
 -24   0   2    4.33    0.41
 -22   0   2   13.36    0.72
 -22   0   2   12.91    0.69
 -20   0   2    0.06    0.13
 -20   0   2    0.13    0.11
 -18   0   2   65.60    2.20
 -18   0   2   64.09    2.28
 -16   0   2   20.11    0.89
 -14   0   2   11.76    0.55
 -14   0   2   11.97    0.59
 -12   0   2   40.31    1.45
 -12   0   2   40.98    1.39
  10   0  -2  884.03   27.53
 -10   0   2  934.79   27.70
 -10   0   2  934.07   27.45
  -8   0   2  198.72    6.19
   8   0  -2  216.74    6.24
  -8   0   2  214.74    6.26
   8   0  -2  193.73    6.19
   6   0  -2  162.71    5.32
  -6   0   2  184.60    5.39
  -6   0   2  174.59    5.33
   6   0  -2  187.44    5.37
   4   0  -2  129.40    3.87
  -4   0   2  124.66    3.88
   4   0  -2  124.01    3.87
  -4   0   2  130.23    3.88
   2   0   2   49.51    1.46
  -2   0  -2   48.35    1.47
  -4   0  -2   19.06    0.63
   4   0   2   19.95    0.63
  -6   0  -2  120.37    3.76
   6   0   2  129.22    3.77
   8   0   2   51.18    1.55
  -8   0  -2   45.62    1.54
 -10   0  -2   12.11    0.51
  10   0   2   13.45    0.52
  12   0   2   22.34    0.81
 -12   0  -2   20.97    0.81
 -14   0  -2  334.27   10.10
  14   0   2  338.98   10.10
 -16   0  -2  154.80    4.80
 -18   0  -2    1.29    0.23
 -20   0  -2  159.10    4.94
 -20   0  -2  155.42    4.99
 -22   0  -2  288.85    8.83
 -22   0  -2  283.43    8.76
 -24   0  -2  193.51    6.00
 -24   0  -2  188.02    6.06
 -26   0  -2   28.82    1.24
 -26   0  -2   27.64    1.32
 -28   0  -2  153.69    5.04
 -28   0  -2  152.38    4.97
 -30   0  -2   -0.38    0.22
 -30   0  -2    0.39    0.20
 -32   0  -2    7.73    0.69
 -32   0  -2    7.91    0.65
 -34   0  -2    2.10    0.37
 -34   0  -2    2.12    0.35
 -36   0  -2   -0.06    0.45
 -36   0  -2    0.53    0.35
 -38   0  -2   -0.85    0.50
 -38   0  -2   -0.81    0.40
 -39  -1   2    0.77    0.43
 -39   1   2    0.68    0.42
 -37  -1   2   -0.41    0.31
 -37  -1   2    0.70    0.52
 -37   1   2   -0.42    0.44
 -35  -1   2    4.82    0.66
 -35  -1   2    4.21    0.76
 -35   1   2    4.46    0.67
 -35   1   2    3.91    0.74
 -33  -1   2   18.15    1.06
 -33  -1   2   18.41    1.03
 -33   1   2   20.25    1.14
 -33   1   2   18.67    1.07
 -31  -1   2   17.98    1.02
 -31  -1   2   16.14    0.92
 -31   1   2   17.66    0.98
 -31   1   2   16.59    0.97
 -29  -1   2    5.37    0.55
 -29  -1   2    5.73    0.51
 -29   1   2    6.36    0.56
 -29   1   2    4.62    0.53
 -27  -1   2    4.93    0.47
 -27  -1   2    4.68    0.46
 -27   1   2    4.92    0.47
 -27   1   2    4.71    0.50
 -25  -1   2    8.51    0.57
 -25  -1   2    9.67    0.63
 -25   1   2    9.73    0.64
 -25   1   2    9.29    0.61
 -23  -1   2   30.79    1.35
 -23  -1   2   30.63    1.26
 -23   1   2   31.95    1.35
 -23   1   2   33.26    1.32
 -21  -1   2   65.20    2.26
 -21  -1   2   66.81    2.41
 -21   1   2   66.54    2.37
 -19  -1   2    7.28    0.45
  19  -1  -2    8.02    0.44
 -19  -1   2    6.69    0.48
 -19   1   2    7.30    0.48
 -19   1   2    7.59    0.49
 -17  -1   2   27.83    1.07
 -17  -1   2   26.30    1.14
  17  -1  -2   28.17    1.07
 -17   1   2   27.79    1.13
 -17   1   2   27.71    1.09
 -15  -1   2   27.24    1.04
 -15  -1   2   27.23    1.12
  15  -1  -2   28.55    1.05
 -15   1   2   27.21    1.09
 -15   1   2   27.73    1.06
 -13  -1   2    4.54    0.30
  13  -1  -2    3.87    0.26
 -13  -1   2    4.31    0.32
 -13   1   2    3.99    0.30
 -13   1   2    3.87    0.29
  11  -1  -2  147.96    4.53
 -11  -1   2  157.27    4.63
 -11  -1   2  147.51    4.51
 -11   1   2  131.93    4.51
 -11   1   2  140.76    4.57
  11   1  -2  159.86    4.58
  -9  -1   2   68.69    2.18
   9  -1  -2   66.91    2.10
  -9  -1   2   62.37    2.08
   9   1  -2   68.86    2.14
  -9   1   2   66.06    2.14
  -9   1   2   63.27    2.09
  -7  -1   2  694.46   21.11
   7   1  -2  721.72   21.24
  -7   1   2  725.85   21.33
  -7   1   2  679.14   21.23
   5  -1  -2    0.41    0.09
   5  -1  -2    0.43    0.08
  -5  -1   2    0.22    0.08
  -5   1   2    0.44    0.10
   5   1  -2    0.22    0.09
  -5   1   2    0.47    0.09
  -3  -1   2   34.74    1.24
   3  -1  -2   37.32    1.16
   3  -1  -2   40.40    1.19
   3   1  -2   34.94    1.23
  -3   1   2   38.36    1.17
  -3   1   2   39.75    1.19
   1   1  -2  125.56    4.27
  -1   1   2  156.55    4.23
   1  -1   2    1.57    0.12
  -1   1  -2    1.53    0.12
   3  -1   2    1.66    0.11
  -3   1  -2    1.60    0.12
   5  -1   2   29.11    0.93
  -5   1  -2   28.39    0.94
   7  -1   2    3.50    0.19
  -7  -1  -2    3.44    0.20
  -7   1  -2    3.29    0.21
   9  -1   2   13.38    0.51
  -9  -1  -2   12.93    0.51
  -9   1  -2   12.43    0.52
  11  -1   2    7.98    0.37
 -11  -1  -2    7.50    0.37
 -11   1  -2    7.53    0.39
 -13  -1  -2   15.46    0.62
  13  -1   2   14.83    0.61
 -13   1  -2   13.66    0.63
  15  -1   2   18.19    0.72
 -15  -1  -2   18.32    0.73
 -15   1  -2   16.39    0.74
 -17  -1  -2    2.02    0.23
  17  -1   2    1.97    0.18
 -17  -1  -2    1.30    0.21
 -17   1  -2    1.51    0.24
 -19  -1  -2   53.60    1.84
  19  -1   2   54.00    1.84
 -19  -1  -2   52.51    1.89
 -19   1  -2   52.16    1.87
 -21  -1  -2   10.73    0.58
 -21  -1  -2   11.03    0.58
 -21   1  -2   10.87    0.62
 -23  -1  -2    1.53    0.27
 -23  -1  -2    1.27    0.24
 -23   1  -2    1.54    0.26
 -23   1  -2    2.03    0.32
 -25  -1  -2   49.26    1.84
 -25  -1  -2   51.38    1.92
 -25   1  -2   49.11    1.99
 -25   1  -2   50.67    1.90
 -27  -1  -2    0.93    0.20
 -27  -1  -2    0.82    0.25
 -27   1  -2    0.93    0.20
 -27   1  -2    1.01    0.25
 -29  -1  -2    2.21    0.43
 -29  -1  -2    1.92    0.30
 -29   1  -2    2.73    0.46
 -29   1  -2    2.51    0.40
 -31  -1  -2    2.10    0.35
 -31  -1  -2    2.26    0.34
 -31   1  -2    1.77    0.31
 -31   1  -2    1.85    0.38
 -33  -1  -2    8.21    0.74
 -33  -1  -2    8.57    0.71
 -33   1  -2   10.09    0.74
 -33   1  -2    8.73    0.77
 -35  -1  -2   14.14    0.97
 -35  -1  -2   15.18    0.95
 -35   1  -2   14.09    1.02
 -35   1  -2   13.63    0.92
 -37  -1  -2   -0.61    0.44
 -37  -1  -2   -0.12    0.37
 -37   1  -2    0.22    0.36
 -37   1  -2    0.22    0.46
 -39  -1  -2   12.56    1.07
 -39   1  -2   12.79    1.16
 -40  -2   2   17.09    1.41
 -40   2   2   16.62    1.44
 -38  -2   2    0.25    0.61
 -38  -2   2    0.83    0.39
 -38   2   2    0.23    0.47
 -38   2   2    1.17    0.54
 -36  -2   2    4.20    0.63
 -36  -2   2    4.22    0.57
 -36   2   2    4.55    0.79
 -36   2   2    3.92    0.59
 -34  -2   2   20.58    1.10
 -34  -2   2   22.51    1.25
 -34   2   2   21.77    1.24
 -34   2   2   19.03    1.11
 -32  -2   2   27.49    1.38
 -32  -2   2   24.83    1.23
 -32   2   2   28.58    1.33
 -32   2   2   27.98    1.39
 -30  -2   2   16.09    0.97
 -30  -2   2   15.07    0.85
 -30   2   2   15.84    0.88
 -30   2   2   15.92    0.96
 -28  -2   2   10.22    0.64
 -28  -2   2   10.79    0.70
 -28   2   2   10.07    0.72
 -28   2   2    8.92    0.66
 -26  -2   2   30.64    1.30
 -26   2   2   33.03    1.41
 -26   2   2   32.59    1.41
 -24  -2   2   14.50    0.83
  24  -2  -2   15.53    0.75
 -24  -2   2   15.57    0.77
 -24   2   2   15.19    0.83
 -24   2   2   15.46    0.80
 -22  -2   2    7.00    0.47
  22  -2  -2    6.93    0.42
 -22  -2   2    6.24    0.51
 -22   2   2    6.10    0.46
 -22   2   2    7.10    0.50
  20  -2  -2    6.11    0.38
 -20  -2   2    5.90    0.42
 -20  -2   2    6.20    0.45
 -20   2   2    5.71    0.41
 -20   2   2    5.82    0.45
  18  -2  -2   88.54    2.86
 -18  -2   2   86.40    2.99
 -18  -2   2   86.02    2.84
 -18   2   2   90.37    2.93
 -18   2   2   83.11    2.88
 -16  -2   2   20.81    0.94
 -16  -2   2   21.68    0.86
 -16   2   2   19.92    0.89
 -16   2   2   21.73    0.90
 -14  -2   2   97.58    3.20
  14  -2  -2  101.36    3.22
 -14  -2   2  103.21    3.35
  14   2  -2  110.38    3.29
 -14   2   2  102.51    3.28
 -14   2   2   92.30    3.23
 -12  -2   2   27.38    1.07
  12  -2  -2   25.03    0.95
 -12   2   2   25.61    1.00
  12   2  -2   26.90    1.02
  10  -2  -2   44.01    1.49
 -10  -2   2   46.18    1.60
 -10   2   2   44.65    1.53
 -10   2   2   42.83    1.52
  10   2  -2   48.29    1.56
  -8  -2   2   26.42    0.98
   8  -2  -2   25.64    0.88
  -8   2   2   24.82    0.91
  -8   2   2   24.57    0.91
   6  -2  -2   15.29    0.57
   6   2  -2   15.80    0.64
  -6   2   2   15.36    0.59
  -6   2   2   15.52    0.59
  -4  -2   2   71.36    2.39
   4  -2  -2   72.70    2.30
   4   2  -2   73.46    2.38
  -4   2   2   75.09    2.32
  -4   2   2   79.43    2.30
   2  -2  -2  208.16    6.34
  -2  -2   2  200.90    6.42
  -2   2   2  214.36    6.54
   2   2  -2  200.93    6.41
  -2   2   2  238.10    6.43
   0  -2  -2   22.73    0.74
   0   2  -2   20.65    0.81
   2  -2   2    7.92    0.35
  -2   2  -2    7.82    0.37
   4  -2   2  152.77    4.54
  -4   2  -2  147.50    4.55
   6  -2   2   32.57    1.08
   8  -2   2    8.39    0.36
  -8   2  -2    8.20    0.40
  10  -2   2   21.59    0.79
 -10  -2  -2   22.52    0.83
 -10   2  -2   22.00    0.84
 -12  -2  -2   61.52    2.03
  12  -2   2   62.77    2.04
 -12  -2  -2   64.51    2.09
 -12   2  -2   64.21    2.10
  14  -2   2  135.24    4.13
 -14  -2  -2  136.46    4.19
 -14  -2  -2  132.56    4.12
 -14   2  -2  128.05    4.18
 -16  -2  -2    1.33    0.19
 -16  -2  -2    1.61    0.21
  16  -2   2    1.47    0.18
 -16   2  -2    1.21    0.21
 -18  -2  -2   96.28    3.06
 -18  -2  -2   98.09    3.14
  18  -2   2   97.70    3.08
 -18   2  -2   88.17    3.12
 -20  -2  -2   38.93    1.41
 -20  -2  -2   39.65    1.48
  20  -2   2   38.85    1.42
 -20   2  -2   36.60    1.48
  22  -2   2   23.80    0.98
 -22  -2  -2   24.18    1.04
 -22  -2  -2   23.90    0.99
 -22   2  -2   22.61    1.06
 -24  -2  -2   33.04    1.36
 -24  -2  -2   31.42    1.27
  24  -2   2   32.76    1.28
 -24   2  -2   32.37    1.38
 -26  -2  -2    6.78    0.61
 -26  -2  -2    5.34    0.50
 -26   2  -2    5.43    0.60
 -26   2  -2    5.81    0.46
 -28  -2  -2   33.94    1.44
 -28  -2  -2   30.97    1.33
 -28   2  -2   31.91    1.39
 -28   2  -2   34.11    1.47
 -30  -2  -2    3.04    0.50
 -30  -2  -2    3.10    0.43
 -30   2  -2    2.99    0.44
 -30   2  -2    3.55    0.56
 -32  -2  -2    5.15    0.55
 -32  -2  -2    6.61    0.64
 -32   2  -2    5.63    0.69
 -32   2  -2    4.69    0.56
 -34  -2  -2    1.19    0.39
 -34  -2  -2    1.70    0.36
 -34   2  -2    1.15    0.34
 -34   2  -2    0.27    0.33
 -36  -2  -2   21.49    1.26
 -36  -2  -2   20.06    1.15
 -36   2  -2   20.41    1.31
 -36   2  -2   21.42    1.19
 -38  -2  -2   12.80    0.97
 -38  -2  -2   11.45    1.10
 -38   2  -2   16.46    1.24
 -39  -3   2    0.85    0.37
 -39   3   2    1.78    0.56
 -37  -3   2   10.81    0.91
 -37  -3   2   12.89    1.15
 -37   3   2   11.77    0.99
 -37   3   2   12.47    1.19
 -35  -3   2    0.68    0.27
 -35  -3   2    0.60    0.47
 -35   3   2    0.44    0.37
 -35   3   2    0.74    0.40
 -33  -3   2   26.35    1.39
 -33  -3   2   24.76    1.22
 -33   3   2   26.12    1.29
 -33   3   2   28.01    1.44
 -31  -3   2   44.34    1.79
 -31  -3   2   45.45    1.99
 -31   3   2   44.35    1.89
 -31   3   2   49.08    2.00
 -29  -3   2    4.85    0.48
 -29  -3   2    5.51    0.59
 -29   3   2    4.97    0.61
 -29   3   2    4.98    0.50
 -27  -3   2    1.43    0.27
 -27  -3   2    1.58    0.35
 -27   3   2    0.91    0.31
 -27   3   2    1.25    0.21
  25  -3  -2    1.30    0.20
 -25  -3   2    1.54    0.28
 -25  -3   2    1.28    0.23
 -25   3   2    1.15    0.35
 -25   3   2    1.28    0.29
 -23  -3   2   17.55    0.94
 -23  -3   2   16.52    0.82
  23  -3  -2   17.59    0.80
 -23   3   2   18.66    0.87
 -23   3   2   16.94    0.92
  21  -3  -2    0.06    0.09
 -21  -3   2    0.04    0.10
 -21  -3   2    0.27    0.16
 -21   3   2    0.07    0.14
 -21   3   2    0.16    0.12
 -19  -3   2    2.71    0.27
 -19  -3   2    2.67    0.32
  19  -3  -2    3.22    0.26
 -19   3   2    2.18    0.33
 -19   3   2    2.69    0.27
  17  -3  -2    0.91    0.17
 -17  -3   2    1.04    0.19
 -17  -3   2    0.88    0.19
 -17   3   2    0.85    0.21
 -17   3   2    1.29    0.21
 -15  -3   2   84.53    2.82
  15  -3  -2   78.78    2.64
 -15   3   2   80.43    2.70
  15   3  -2   87.50    2.73
 -15   3   2   76.85    2.70
 -13  -3   2    7.72    0.48
  13  -3  -2    7.73    0.40
  13   3  -2    8.52    0.48
 -13   3   2    7.61    0.47
  11  -3  -2  183.83    5.72
 -11  -3   2  191.55    5.88
  11   3  -2  193.71    5.79
 -11   3   2  184.57    5.78
  -9  -3   2   14.72    0.69
   9  -3  -2   15.04    0.61
   9   3  -2   15.13    0.66
  -9   3   2   15.03    0.65
   7  -3  -2   61.04    1.96
  -7  -3   2   61.73    2.06
   7   3  -2   61.40    2.02
  -7   3   2   60.73    1.99
   5  -3  -2  114.54    3.52
  -5  -3   2  114.33    3.61
  -5   3   2  114.92    3.55
   5   3  -2  114.95    3.59
  -3  -3   2   12.77    0.58
   3  -3  -2   13.14    0.52
   3   3  -2   12.67    0.59
  -3   3   2   13.12    0.55
  -1  -3   2  153.62    4.90
   1  -3  -2  163.79    4.84
  -1   3   2  167.51    4.86
   1   3  -2  153.21    4.90
   1  -3   2  123.74    3.82
   3  -3   2 1000.00   29.62
  -3   3  -2  962.33   29.44
   5  -3   2    2.36    0.19
  -5  -3  -2    2.73    0.16
  -5   3  -2    2.01    0.23
   7  -3   2    0.14    0.06
  -7  -3  -2    0.21    0.06
  -7   3  -2    0.17    0.10
  -9  -3  -2   25.21    0.88
   9  -3   2   23.47    0.87
  -9   3  -2   23.48    0.93
  11  -3   2   38.92    1.35
 -11  -3  -2   40.35    1.39
 -11   3  -2   40.40    1.43
  13  -3   2   37.01    1.28
 -13  -3  -2   36.30    1.32
 -13   3  -2   36.73    1.36
  15  -3   2   44.48    1.52
 -15  -3  -2   43.18    1.51
 -15  -3  -2   44.66    1.58
 -15   3  -2   43.83    1.61
  17  -3   2   16.03    0.68
 -17  -3  -2   15.58    0.69
 -17  -3  -2   15.78    0.74
 -17   3  -2   15.57    0.78
 -19  -3  -2   12.48    0.64
  19  -3   2   12.56    0.59
 -19  -3  -2   11.83    0.60
 -19   3  -2   11.79    0.68
  21  -3   2    4.16    0.30
 -21  -3  -2    3.90    0.34
 -21  -3  -2    3.83    0.35
 -21   3  -2    3.32    0.40
 -23  -3  -2    8.69    0.53
 -23  -3  -2    9.36    0.57
  23  -3   2    8.16    0.49
 -23   3  -2    8.53    0.63
  25  -3   2   56.55    2.02
 -25  -3  -2   55.87    2.00
 -25  -3  -2   57.15    2.13
 -25   3  -2   55.53    2.16
 -27  -3  -2    3.90    0.43
  27  -3   2    4.59    0.37
 -27  -3  -2    4.31    0.49
 -27   3  -2    4.59    0.42
 -27   3  -2    3.38    0.51
 -29  -3  -2    7.57    0.61
 -29  -3  -2    5.98    0.50
 -29   3  -2    5.93    0.66
 -29   3  -2    5.75    0.53
 -31  -3  -2    0.16    0.20
 -31  -3  -2    0.90    0.30
 -31   3  -2    0.53    0.29
 -31   3  -2    0.59    0.28
 -33  -3  -2    3.93    0.52
 -33  -3  -2    3.72    0.66
 -33   3  -2    2.94    0.39
 -35  -3  -2   22.40    1.31
 -35  -3  -2   24.54    1.24
 -35   3  -2   25.27    1.29
 -35   3  -2   28.38    1.49
 -37  -3  -2   18.99    1.09
 -37  -3  -2   18.02    1.18
 -37   3  -2   16.14    1.10
 -37   3  -2   16.62    1.28
 -39  -3  -2    1.69    0.51
 -39   3  -2    2.36    0.67
 -38  -4   2    1.40    0.62
 -38  -4   2    0.86    0.34
 -38   4   2    1.27    0.55
 -36  -4   2   18.19    1.31
 -36  -4   2   15.40    0.99
 -36   4   2   15.92    1.08
 -36   4   2   16.42    1.28
 -34  -4   2    4.73    0.84
 -34  -4   2    3.95    0.55
 -34   4   2    3.09    0.44
 -34   4   2    5.16    0.84
 -32  -4   2    6.83    0.59
 -32  -4   2    7.55    0.81
 -32   4   2    7.20    0.82
 -32   4   2    6.25    0.63
 -30  -4   2   25.71    1.37
  30  -4  -2   26.94    1.18
 -30  -4   2   25.79    1.20
 -30   4   2   28.00    1.28
 -30   4   2   26.46    1.40
  28  -4  -2   23.98    1.06
 -28  -4   2   21.98    1.06
 -28  -4   2   21.56    1.21
 -28   4   2   24.28    1.25
 -28   4   2   22.75    1.10
  26  -4  -2   16.14    0.79
 -26  -4   2   15.55    0.87
 -26   4   2   16.29    0.84
 -26   4   2   16.45    0.97
  24  -4  -2   51.08    1.85
 -24  -4   2   47.73    2.03
 -24  -4   2   48.45    1.83
 -24   4   2   52.69    1.93
 -24   4   2   48.84    1.98
  22  -4  -2    1.04    0.18
 -22  -4   2    1.32    0.24
 -22   4   2    0.87    0.21
 -22   4   2    0.97    0.17
 -20  -4   2   33.14    1.30
 -20  -4   2   34.43    1.48
  20  -4  -2   33.58    1.30
 -20   4   2   33.36    1.42
 -20   4   2   35.78    1.37
 -18  -4   2  177.50    5.73
  18  -4  -2  171.42    5.50
  18   4  -2  187.47    5.59
 -18   4   2  171.50    5.62
 -18   4   2  177.41    5.58
 -16  -4   2   12.63    0.70
  16  -4  -2   11.09    0.56
  16   4  -2   13.12    0.66
 -16   4   2   12.04    0.68
 -14  -4   2  266.72    8.19
  14  -4  -2  254.25    7.98
  14   4  -2  272.44    8.05
 -14   4   2  261.37    8.09
 -12  -4   2  100.75    3.29
  12  -4  -2   95.70    3.12
  12   4  -2  102.68    3.18
 -12   4   2   95.46    3.20
  10  -4  -2    7.28    0.39
 -10  -4   2    7.51    0.45
  10   4  -2    7.64    0.44
   8  -4  -2    0.10    0.05
  -8  -4   2    0.22    0.08
   8   4  -2    0.08    0.09
  -8   4   2    0.03    0.08
   6  -4  -2   -0.06    0.06
  -6  -4   2   -0.08    0.08
  -6   4   2   -0.02    0.09
   6   4  -2   -0.21    0.09
  -4  -4   2   54.44    1.88
   4  -4  -2   55.70    1.81
   4   4  -2   53.69    1.86
  -4   4   2   54.71    1.84
   2  -4  -2   53.14    1.76
  -2  -4   2   51.83    1.81
   2   4  -2   51.48    1.80
  -2   4   2   55.22    1.79
   0  -4  -2    0.23    0.08
   0   4  -2    0.35    0.11
   2  -4   2   29.90    1.10
   4  -4   2  377.98   11.33
  -4  -4  -2  385.45   11.26
  -4   4  -2  369.71   11.34
  -6  -4  -2  795.67   22.55
   6  -4   2  742.95   22.90
  -6   4  -2  715.72   22.83
  -8  -4  -2   81.50    2.36
   8  -4   2   70.07    2.37
  -8   4  -2   69.36    2.43
 -10  -4  -2   70.59    2.16
  10  -4   2   61.76    2.13
 -10   4  -2   62.98    2.21
  12  -4   2  199.10    6.27
 -12  -4  -2  214.27    6.32
 -12   4  -2  204.43    6.38
  14  -4   2  305.12    9.26
 -14  -4  -2  316.03    9.33
 -14   4  -2  299.58    9.37
 -16  -4  -2    0.16    0.11
  16  -4   2    0.02    0.07
 -16   4  -2    0.12    0.13
  18  -4   2   51.52    1.77
 -18  -4  -2   50.52    1.86
 -18  -4  -2   49.65    1.76
 -18   4  -2   52.08    1.92
 -20  -4  -2    6.38    0.45
 -20  -4  -2    6.02    0.40
 -20   4  -2    5.95    0.52
 -22  -4  -2    3.32    0.38
 -22  -4  -2    2.79    0.32
  22  -4   2    3.35    0.29
 -22   4  -2    2.61    0.42
 -24  -4  -2    0.52    0.17
 -24  -4  -2    0.50    0.19
 -24   4  -2    0.61    0.22
  26  -4   2   11.72    0.62
 -26  -4  -2   11.89    0.74
 -26  -4  -2   10.25    0.65
 -26   4  -2   11.22    0.81
  28  -4   2    0.72    0.21
 -28  -4  -2    0.61    0.25
 -28  -4  -2    0.77    0.19
 -28   4  -2    0.43    0.20
 -28   4  -2    0.91    0.33
 -30  -4  -2   49.86    1.92
 -30  -4  -2   53.04    2.12
  30  -4   2   49.39    1.92
 -30   4  -2   51.21    2.16
 -30   4  -2   52.91    2.05
 -32  -4  -2   76.17    2.77
 -32  -4  -2   76.70    2.97
 -32   4  -2   80.05    2.91
 -32   4  -2   81.79    3.07
 -34  -4  -2    6.07    0.78
 -34  -4  -2    5.22    0.60
 -34   4  -2    5.49    0.65
 -34   4  -2    5.36    0.83
 -36  -4  -2   27.12    1.34
 -36  -4  -2   26.99    1.51
 -36   4  -2   31.11    1.67
 -36   4  -2   27.00    1.38
 -38  -4  -2   31.55    1.56
 -38  -4  -2   34.89    1.78
 -38   4  -2   35.24    1.90
 -39  -5   2    0.23    0.46
 -39   5   2   -0.81    0.62
 -37  -5   2   -0.19    0.61
 -37  -5   2    0.84    0.34
 -37   5   2   -0.12    0.47
 -37   5   2    1.33    0.52
 -35  -5   2    1.27    0.56
 -35  -5   2    0.92    0.30
 -35   5   2    1.70    0.52
 -33  -5   2   14.99    0.90
 -33  -5   2   16.59    1.18
  33  -5  -2   16.18    0.89
 -33   5   2   16.79    1.22
 -33   5   2   15.81    0.96
 -31  -5   2    8.82    0.65
 -31  -5   2    8.26    0.86
  31  -5  -2    8.07    0.60
 -31   5   2    8.76    0.69
 -31   5   2    8.63    0.89
 -29  -5   2   10.02    0.85
 -29  -5   2    9.73    0.68
  29  -5  -2   11.01    0.64
 -29   5   2   10.69    0.91
 -29   5   2    9.88    0.68
 -27  -5   2    0.32    0.29
 -27  -5   2    0.12    0.17
  27  -5  -2    0.22    0.15
 -27   5   2    0.42    0.28
 -27   5   2    0.27    0.22
  25  -5  -2    1.61    0.26
 -25  -5   2    1.24    0.24
 -25  -5   2    1.51    0.27
 -25   5   2    0.83    0.20
 -25   5   2    1.33    0.35
 -23  -5   2    0.41    0.14
 -23  -5   2    0.41    0.24
  23  -5  -2    0.19    0.11
 -23   5   2    0.19    0.16
 -23   5   2    0.28    0.24
 -21  -5   2   23.33    1.17
 -21  -5   2   23.18    1.00
  21  -5  -2   23.84    1.00
 -21   5   2   24.37    1.05
 -21   5   2   23.23    1.16
 -19  -5   2   -0.18    0.18
  19  -5  -2    0.06    0.09
 -19   5   2    0.00    0.15
  19   5  -2   -0.07    0.15
 -17  -5   2   63.72    2.35
  17   5  -2   63.92    2.21
 -17   5   2   61.72    2.28
 -15  -5   2   28.38    1.24
  15   5  -2   29.13    1.14
 -15   5   2   27.56    1.20
 -13  -5   2    7.06    0.49
  13   5  -2    7.44    0.47
 -13   5   2    7.70    0.51
  11  -5  -2    4.81    0.31
 -11  -5   2    5.44    0.39
 -11   5   2    4.56    0.39
  11   5  -2    4.76    0.36
  -9  -5   2    0.62    0.13
   9  -5  -2    0.39    0.10
  -9   5   2    0.46    0.17
   9   5  -2    0.51    0.14
  -7  -5   2   69.92    2.39
   7  -5  -2   71.64    2.31
  -7   5   2   69.51    2.36
   7   5  -2   69.70    2.34
  -5  -5   2    0.99    0.20
   5  -5  -2    1.46    0.17
  -5   5   2    1.40    0.24
   5   5  -2    1.45    0.25
  -3  -5   2   16.26    0.75
   3  -5  -2   16.65    0.71
   3   5  -2   16.23    0.76
  -3   5   2   16.74    0.76
   1  -5  -2    9.68    0.49
   1   5  -2    9.29    0.54
   1  -5   2  129.36    4.09
   3  -5   2   54.48    1.87
  -3   5  -2   53.61    1.90
  -5  -5  -2   62.50    2.02
   5  -5   2   61.73    2.14
   5   5   2   68.83    1.98
  -5   5  -2   61.62    2.18
  -7  -5  -2   20.27    0.78
   7  -5   2   20.46    0.85
   7   5   2   22.25    0.76
   9  -5   2  112.97    3.64
  -9  -5  -2  123.43    3.62
  -9   5  -2  107.56    3.70
 -11  -5  -2   48.04    1.58
  11  -5   2   42.81    1.55
 -11   5  -2   41.96    1.64
  13  -5   2   29.40    1.13
 -13  -5  -2   30.52    1.16
 -13   5  -2   29.74    1.23
  15  -5   2    0.55    0.10
 -15  -5  -2    0.54    0.12
 -15   5  -2    0.34    0.15
  17  -5   2   31.37    1.19
 -17  -5  -2   31.21    1.27
 -17   5  -2   31.84    1.35
 -19  -5  -2   -0.02    0.14
  19  -5   2    0.06    0.08
 -19   5  -2    0.21    0.17
  21  -5   2   -0.09    0.10
 -21  -5  -2   -0.16    0.10
 -21  -5  -2    0.16    0.16
 -21   5  -2   -0.22    0.16
 -23  -5  -2    1.12    0.19
  23  -5   2    0.58    0.15
 -23  -5  -2    1.01    0.22
 -23   5  -2    0.68    0.26
  25  -5   2   47.83    1.81
 -25  -5  -2   49.93    1.96
 -27  -5  -2    4.71    0.46
  27  -5   2    4.77    0.39
 -27  -5  -2    4.74    0.53
 -27   5  -2    3.66    0.55
  29  -5   2   34.26    1.39
 -29  -5  -2   32.19    1.39
 -29  -5  -2   34.63    1.56
 -29   5  -2   35.55    1.50
 -29   5  -2   32.53    1.64
  31  -5   2   23.47    1.06
 -31  -5  -2   24.02    1.23
 -31  -5  -2   21.81    1.06
 -31   5  -2   21.81    1.35
 -31   5  -2   22.23    1.13
  33  -5   2   25.50    1.18
 -33  -5  -2   26.46    1.22
 -33  -5  -2   27.96    1.41
 -33   5  -2   26.18    1.28
 -33   5  -2   26.38    1.52
 -35  -5  -2   26.38    1.29
 -35  -5  -2   25.54    1.49
 -35   5  -2   27.96    1.36
 -35   5  -2   28.81    1.63
 -37  -5  -2    0.54    0.30
 -37  -5  -2   -0.07    0.60
 -37   5  -2    0.36    0.53
 -38  -6   2    7.61    0.81
 -38  -6   2    4.69    0.82
 -38   6   2    7.76    1.27
 -36  -6   2   -0.02    0.31
 -36  -6   2   -0.07    0.64
 -36   6   2   -0.61    0.47
 -36   6   2   -0.77    0.44
 -34  -6   2   36.27    1.92
  34  -6  -2   40.17    1.63
 -34  -6   2   37.67    1.65
 -34   6   2   37.59    1.71
 -34   6   2   37.61    1.97
 -32  -6   2   12.44    0.81
 -32  -6   2   12.17    1.04
  32  -6  -2   12.33    0.74
 -32   6   2   12.48    0.85
 -32   6   2   10.71    1.07
 -30  -6   2    3.10    0.45
 -30  -6   2    2.25    0.46
 -30   6   2    1.77    0.29
 -30   6   2    2.36    0.54
 -28  -6   2    6.39    0.53
 -28  -6   2    6.49    0.74
  28  -6  -2    5.57    0.48
 -28   6   2    5.08    0.54
 -28   6   2    6.18    0.78
  26  -6  -2   39.44    1.54
 -26  -6   2   36.40    1.93
 -26  -6   2   36.96    1.52
 -26   6   2   37.03    1.84
 -26   6   2   40.30    1.60
 -24  -6   2   12.89    0.70
 -24  -6   2   11.93    0.83
 -24   6   2   12.16    0.88
 -24   6   2    9.04    0.92
 -22  -6   2    0.56    0.25
  22  -6  -2    0.34    0.12
 -22   6   2    0.64    0.16
 -22   6   2    0.32    0.22
 -20  -6   2   -0.08    0.21
  20  -6  -2    0.44    0.13
 -20   6   2    0.48    0.21
  20   6  -2    0.16    0.21
  18  -6  -2   19.17    0.84
 -18  -6   2   19.10    0.99
  18   6  -2   19.44    0.91
 -18   6   2   19.48    1.01
  16  -6  -2   14.96    0.70
 -16  -6   2   15.77    0.85
 -16   6   2   16.02    0.87
  16   6  -2   16.54    0.79
  14  -6  -2    3.82    0.28
 -14  -6   2    3.33    0.37
  14   6  -2    3.84    0.36
 -14   6   2    4.08    0.42
 -12  -6   2    3.74    0.35
  12  -6  -2    3.38    0.27
  12   6  -2    3.91    0.35
 -12   6   2    3.75    0.40
 -10  -6   2   48.61    1.83
  10  -6  -2   49.12    1.74
 -10   6   2   49.65    1.83
  10   6  -2   50.87    1.77
  -8  -6   2  165.19    5.26
   8  -6  -2  165.12    5.17
   8   6  -2  167.11    5.19
  -8   6   2  166.13    5.25
  -6  -6   2   23.14    0.99
   6  -6  -2   23.61    0.95
  -6   6   2   23.56    1.01
   6   6  -2   22.95    0.98
   4  -6  -2   22.35    0.92
  -4  -6   2   21.24    0.94
   4   6  -2   21.73    0.95
  -4   6   2   22.19    0.97
   2  -6  -2   11.41    0.57
   2   6  -2   10.91    0.62
   0  -6  -2   20.24    0.86
   0   6  -2   19.46    0.90
   0   6   2   20.38    0.76
   2  -6   2   15.28    0.72
   4  -6   2  112.18    3.59
  -4   6  -2  105.39    3.61
   4   6   2  113.79    3.37
  -6  -6  -2  102.74    3.27
   6  -6   2  100.78    3.39
   6   6   2  113.12    3.21
  -6   6  -2  101.86    3.45
  -8  -6  -2    9.75    0.48
   8   6   2   10.46    0.45
  -8   6  -2    9.34    0.59
 -10  -6  -2   29.35    1.08
  10  -6   2   27.63    1.10
 -10   6  -2   26.35    1.17
 -12  -6  -2  143.41    4.32
  12  -6   2  134.56    4.30
 -12   6  -2  128.80    4.40
  14  -6   2   35.15    1.34
 -14  -6  -2   37.42    1.39
 -14   6  -2   34.81    1.47
  16  -6   2   11.57    0.58
 -16  -6  -2   12.53    0.66
 -16   6  -2   11.53    0.73
  18  -6   2    3.25    0.28
 -18  -6  -2    3.43    0.37
 -18   6  -2    3.69    0.46
 -20  -6  -2   32.74    1.40
  20  -6   2   33.33    1.29
 -20   6  -2   34.29    1.51
 -22  -6  -2   32.70    1.43
 -22  -6  -2   31.08    1.28
  22  -6   2   34.36    1.33
 -22   6  -2   33.67    1.55
  24  -6   2    9.17    0.54
 -24  -6  -2   10.34    0.84
 -24  -6  -2    8.93    0.67
 -24   6  -2    6.76    0.93
 -26  -6  -2   13.74    0.86
  26  -6   2   14.16    0.71
 -26  -6  -2   13.75    0.74
 -26   6  -2   11.79    0.94
 -28  -6  -2   28.19    1.36
  28  -6   2   29.33    1.21
 -28  -6  -2   28.03    1.22
 -28   6  -2   24.93    1.43
 -30  -6  -2   35.85    1.64
 -30  -6  -2   33.56    1.42
  30  -6   2   33.21    1.40
 -30   6  -2   34.60    1.50
 -30   6  -2   30.64    1.69
 -32  -6  -2   -0.70    0.39
  32  -6   2   -0.24    0.23
 -32  -6  -2   -0.01    0.23
 -32   6  -2    0.08    0.33
 -34  -6  -2    7.09    0.94
 -34  -6  -2    4.97    0.61
  34  -6   2    6.23    0.60
 -34   6  -2    4.80    0.76
 -34   6  -2    5.15    0.70
 -36  -6  -2    2.54    0.61
 -36  -6  -2    2.32    0.39
 -36   6  -2    1.52    0.45
 -36   6  -2    2.54    0.63
 -38  -6  -2   19.64    1.50
 -38  -6  -2   17.86    1.50
 -37  -7   2    0.33    0.36
 -37  -7   2   -1.39    0.75
 -37   7   2   -0.40    0.64
  35  -7  -2    6.77    0.69
 -35  -7   2    6.55    0.72
 -35  -7   2    4.08    0.73
 -35   7   2    5.31    0.84
 -35   7   2    5.54    0.83
  33  -7  -2   24.19    1.18
 -33  -7   2   24.30    1.25
 -33  -7   2   24.84    1.53
 -33   7   2   25.78    1.65
 -33   7   2   23.97    1.28
 -31  -7   2   10.32    1.03
 -31  -7   2   11.52    0.78
  31  -7  -2   12.21    0.75
 -31   7   2   10.71    1.05
 -31   7   2   12.14    0.80
  29  -7  -2    0.62    0.19
 -29  -7   2    0.36    0.39
 -29  -7   2    0.73    0.21
 -29   7   2    0.10    0.36
 -29   7   2    0.49    0.25
  27  -7  -2    2.55    0.37
 -27  -7   2    3.20    0.50
 -27   7   2    2.19    0.49
 -27   7   2    2.43    0.35
  25  -7  -2    1.02    0.18
 -25  -7   2    0.59    0.20
 -25  -7   2    0.71    0.31
 -25   7   2    0.31    0.21
 -23  -7   2   10.91    0.81
  23  -7  -2    9.82    0.68
 -23   7   2   10.95    0.88
 -23   7   2   11.92    0.74
  21  -7  -2   56.43    2.06
 -21  -7   2   57.41    2.32
 -21   7   2   57.21    2.31
  21   7  -2   59.15    2.13
  19  -7  -2   -0.11    0.12
 -19  -7   2   -0.24    0.21
 -19   7   2    0.17    0.20
  19   7  -2   -0.04    0.17
  17  -7  -2   22.41    0.98
 -17  -7   2   23.57    1.14
 -17   7   2   23.71    1.17
  17   7  -2   23.46    1.02
 -15  -7   2   17.15    0.91
 -15   7   2   17.87    0.96
  15   7  -2   18.21    0.84
  13  -7  -2    2.84    0.25
 -13  -7   2    2.03    0.32
 -13   7   2    2.15    0.37
  13   7  -2    2.54    0.32
 -11  -7   2    0.08    0.14
  11  -7  -2    0.08    0.07
 -11   7   2    0.22    0.16
  11   7  -2    0.12    0.14
  -9  -7   2   -0.04    0.13
   9  -7  -2    0.00    0.08
  -9   7   2   -0.19    0.14
   9   7  -2    0.03    0.14
  -7  -7   2    0.74    0.16
   7  -7  -2    0.89    0.17
   7   7  -2    0.71    0.19
  -7   7   2    0.77    0.20
  -5  -7   2    5.17    0.40
   5  -7  -2    5.11    0.37
  -5   7   2    5.37    0.47
   5   7  -2    5.03    0.43
   3  -7  -2    8.70    0.50
  -3  -7   2    8.53    0.50
   3   7  -2    7.73    0.54
   1  -7  -2   37.98    1.43
   1   7  -2   36.07    1.45
   1  -7   2   44.97    1.67
  -1  -7  -2   45.53    1.66
  -1   7  -2   42.80    1.68
   3  -7   2   40.03    1.53
   5  -7   2   29.97    1.21
  -5   7  -2   29.15    1.26
   5   7   2   29.86    1.02
  -7  -7  -2   -0.11    0.09
   7  -7   2   -0.11    0.09
  -7   7  -2    0.18    0.13
   7   7   2    0.02    0.08
   9  -7   2   42.74    1.62
  -9  -7  -2   42.51    1.55
   9   7   2   46.24    1.47
  11  -7   2    6.55    0.42
 -11  -7  -2    7.28    0.43
  11   7   2    7.27    0.40
 -11   7  -2    6.39    0.54
 -13  -7  -2   74.32    2.46
  13  -7   2   70.71    2.42
 -13   7  -2   67.18    2.55
 -15  -7  -2    5.12    0.41
 -15   7  -2    3.96    0.47
 -17  -7  -2   22.67    1.04
  17  -7   2   21.87    0.96
 -17   7  -2   23.77    1.18
 -19  -7  -2    6.16    0.52
 -19   7  -2    6.27    0.61
  21  -7   2    9.35    0.54
 -21  -7  -2    9.93    0.68
 -21   7  -2    8.21    0.76
 -23  -7  -2    7.52    0.63
  23  -7   2    7.83    0.49
 -23   7  -2    7.80    0.84
 -25  -7  -2   47.21    1.81
  25  -7   2   49.11    1.81
 -25  -7  -2   48.24    2.01
 -25   7  -2   48.37    2.12
 -27  -7  -2   15.87    0.82
 -27  -7  -2   14.13    0.97
  27  -7   2   15.49    0.79
 -27   7  -2   13.82    1.06
  29  -7   2    0.55    0.23
 -29  -7  -2    0.39    0.23
 -29  -7  -2    0.20    0.36
 -29   7  -2   -0.70    0.36
  31  -7   2    0.22    0.23
 -31  -7  -2    0.02    0.24
 -31  -7  -2    0.36    0.42
 -31   7  -2   -0.33    0.31
  33  -7   2    8.41    0.67
 -33  -7  -2   10.46    1.04
 -33  -7  -2    9.42    0.74
 -33   7  -2    7.25    1.10
 -33   7  -2    9.22    0.77
 -35  -7  -2    3.73    0.50
  35  -7   2    3.09    0.37
 -35   7  -2    2.82    0.72
 -35   7  -2    3.25    0.43
 -37  -7  -2   -0.20    0.37
 -37  -7  -2    1.10    0.72
 -37   7  -2   -0.60    0.63
 -36  -8   2    1.18    0.38
  36  -8  -2    1.13    0.48
 -36  -8   2    0.09    0.80
 -36   8   2    0.43    0.69
 -36   8   2    0.85    0.73
 -34  -8   2   54.21    2.16
  34  -8  -2   53.75    2.11
 -34  -8   2   49.18    2.49
 -34   8   2   50.21    2.59
 -34   8   2   53.65    2.23
 -32  -8   2    5.70    0.65
  32  -8  -2    6.16    0.61
 -32  -8   2    4.13    0.68
 -32   8   2    4.36    0.77
 -32   8   2    5.77    0.69
  30  -8  -2   25.81    1.22
 -30  -8   2   25.80    1.55
 -30  -8   2   27.71    1.27
 -30   8   2   26.78    1.27
 -30   8   2   23.46    1.58
  28  -8  -2    6.99    0.57
 -28  -8   2    5.92    0.88
 -28  -8   2    7.92    0.62
 -28   8   2    7.52    0.61
 -28   8   2    6.72    0.90
  26  -8  -2    2.20    0.31
 -26  -8   2    1.87    0.39
 -26   8   2    1.40    0.42
 -26   8   2    2.49    0.43
 -24  -8   2    0.17    0.33
 -24   8   2    0.45    0.20
  22  -8  -2    2.33    0.41
 -22  -8   2    3.74    0.57
 -22   8   2    3.00    0.52
  20  -8  -2   11.33    0.63
 -20  -8   2   12.15    0.83
 -20   8   2   10.92    0.87
  20   8  -2   11.63    0.72
 -18  -8   2    0.04    0.22
  18  -8  -2    0.05    0.10
 -18   8   2   -0.23    0.16
  18   8  -2   -0.08    0.15
 -16  -8   2   38.39    1.65
  16  -8  -2   39.03    1.50
 -16   8   2   37.84    1.68
  16   8  -2   39.76    1.50
  14  -8  -2   29.96    1.22
 -14  -8   2   29.23    1.32
 -14   8   2   30.20    1.39
  14   8  -2   31.00    1.23
  12  -8  -2    1.67    0.23
 -12  -8   2    1.65    0.27
 -12   8   2    1.77    0.34
  12   8  -2    1.96    0.33
 -10  -8   2   92.89    3.28
  10  -8  -2   96.84    3.21
 -10   8   2   95.10    3.32
  10   8  -2   98.27    3.19
   8  -8  -2   54.08    1.96
  -8  -8   2   52.46    2.00
  -8   8   2   54.84    2.06
   8   8  -2   54.04    1.95
  -6  -8   2  184.89    5.96
   6  -8  -2  190.46    5.93
   6   8  -2  183.90    5.90
  -6   8   2  191.50    6.01
  -4  -8   2  667.52   20.24
   4  -8  -2  677.75   20.23
   4   8  -2  645.15   20.19
  -4   8   2  708.18   20.31
   2  -8  -2  226.10    6.83
   2   8  -2  209.52    6.80
   0  -8  -2    3.91    0.35
   0  -8   2    3.44    0.32
   0   8   2    4.36    0.34
   0   8  -2    3.60    0.44
   2  -8   2   28.47    1.21
  -2   8  -2   28.36    1.27
   2   8   2   28.14    1.03
   4  -8   2   49.14    1.85
   6  -8   2    1.53    0.24
  -6  -8  -2    1.10    0.22
  -6   8  -2    0.99    0.27
   6   8   2    1.42    0.20
  -8  -8  -2    3.80    0.32
   8  -8   2    3.74    0.33
  -8   8  -2    3.61    0.45
   8   8   2    4.22    0.29
 -10  -8  -2    0.66    0.15
  10  -8   2    0.59    0.14
 -10   8  -2    0.76    0.23
  10   8   2    0.77    0.14
  12  -8   2    0.18    0.09
 -12  -8  -2    0.23    0.14
  12   8   2    0.25    0.12
 -12   8  -2    0.38    0.19
  14  -8   2   36.52    1.41
 -14  -8  -2   37.90    1.44
 -14   8  -2   33.12    1.54
  16  -8   2   70.41    2.46
 -16  -8  -2   72.06    2.53
 -16   8  -2   68.79    2.65
 -18  -8  -2    3.92    0.44
  18  -8   2    2.62    0.31
 -18   8  -2    3.30    0.50
  20  -8   2  249.09    7.78
 -20  -8  -2  254.25    7.93
 -20   8  -2  244.36    8.03
 -22  -8  -2  306.18    9.70
  22  -8   2  306.78    9.47
 -22   8  -2  309.66   10.13
  24  -8   2   21.89    0.98
 -24  -8  -2   20.85    1.15
 -24   8  -2   21.13    1.29
 -26  -8  -2    7.17    0.70
 -26  -8  -2    5.98    0.53
  26  -8   2    6.62    0.47
 -26   8  -2    5.36    0.82
  28  -8   2   54.97    1.98
 -28  -8  -2   51.71    1.97
 -28  -8  -2   49.13    2.18
 -28   8  -2   49.52    2.32
  30  -8   2   14.66    0.81
 -30  -8  -2   15.25    1.11
 -30  -8  -2   15.25    0.86
 -30   8  -2   14.32    1.26
 -32  -8  -2    3.23    0.54
 -32  -8  -2    4.06    0.55
  32  -8   2    3.70    0.41
 -32   8  -2    2.76    0.61
 -32   8  -2    2.69    0.37
  34  -8   2   13.62    0.87
 -34  -8  -2   16.60    1.32
 -34  -8  -2   15.74    0.95
 -34   8  -2   13.83    1.01
 -34   8  -2   14.42    1.47
 -36  -8  -2   -0.23    0.69
 -36  -8  -2    0.87    0.39
 -36   8  -2   -0.62    0.70
 -37  -9   2    1.81    0.93
 -37   9   2    1.38    0.99
  35  -9  -2    0.24    0.45
 -35  -9   2   -0.65    0.37
 -35  -9   2    1.39    0.75
 -35   9   2    0.04    0.68
 -33  -9   2   10.79    1.33
 -33  -9   2   10.73    0.85
  33  -9  -2   11.88    0.81
 -33   9   2   11.58    1.44
 -33   9   2   11.38    0.90
  31  -9  -2    8.78    0.69
 -31  -9   2   10.17    1.15
 -31  -9   2    7.79    0.71
 -31   9   2    8.79    0.76
 -31   9   2    9.86    1.22
 -29  -9   2   -0.17    0.24
 -29  -9   2    0.85    0.51
  29  -9  -2    0.11    0.22
 -29   9   2    0.14    0.42
 -29   9   2   -0.48    0.30
  27  -9  -2    1.77    0.23
 -27  -9   2    2.32    0.48
 -27   9   2    2.41    0.48
 -27   9   2    2.05    0.49
 -25  -9   2    2.68    0.58
  25  -9  -2    2.34    0.38
 -25   9   2    2.99    0.44
 -25   9   2    2.26    0.54
 -23  -9   2   -0.39    0.32
  23  -9  -2    0.07    0.16
  21  -9  -2   30.29    1.69
 -21  -9   2   36.33    1.67
  21   9  -2   36.80    1.48
 -21   9   2   36.33    1.73
 -19  -9   2    8.53    0.72
  19  -9  -2    8.95    0.56
 -19   9   2    9.39    0.83
  19   9  -2   10.00    0.65
 -17  -9   2    2.75    0.47
 -17   9   2    3.46    0.56
  17   9  -2    3.49    0.42
  15  -9  -2    1.65    0.24
 -15  -9   2    1.25    0.23
  15   9  -2    1.30    0.26
 -15   9   2    1.03    0.25
  13  -9  -2    7.84    0.52
 -13  -9   2    7.42    0.59
 -13   9   2    8.26    0.67
  13   9  -2    8.58    0.56
 -11  -9   2   67.15    2.53
  11  -9  -2   69.94    2.46
  11   9  -2   70.89    2.42
 -11   9   2   69.39    2.60
   9  -9  -2    2.30    0.28
  -9  -9   2    1.84    0.29
  -9   9   2    1.45    0.29
   9   9  -2    2.07    0.37
   7  -9  -2   36.60    1.47
  -7  -9   2   36.31    1.50
  -7   9   2   36.36    1.57
   7   9  -2   35.77    1.45
   5  -9  -2   26.98    1.17
  -5  -9   2   25.68    1.16
   5   9  -2   25.40    1.16
  -5   9   2   28.99    1.29
   3  -9  -2    5.05    0.41
   3   9  -2    5.07    0.48
   1  -9  -2    3.90    0.37
  -1  -9   2    4.68    0.41
   1   9  -2    3.89    0.48
  -1   9   2    4.07    0.38
  -1  -9  -2    0.27    0.13
   1  -9   2    0.16    0.14
  -1   9  -2    0.09    0.18
   1   9   2    0.27    0.14
   3  -9   2    9.60    0.61
   5  -9   2    8.72    0.56
   5   9   2    8.82    0.45
   7  -9   2    9.57    0.57
  -7  -9  -2    8.12    0.48
   7   9   2    8.74    0.44
  -7   9  -2    9.17    0.69
   9  -9   2   32.28    1.35
  -9  -9  -2   30.75    1.25
   9   9   2   34.79    1.17
  -9   9  -2   32.55    1.48
  11  -9   2    0.17    0.12
 -11  -9  -2    0.01    0.15
 -11   9  -2    0.20    0.16
  11   9   2    0.27    0.12
  13  -9   2   15.65    0.79
 -13  -9  -2   15.52    0.78
 -13   9  -2   15.42    0.97
  13   9   2   16.93    0.72
 -15  -9  -2   11.00    0.66
  15  -9   2   10.70    0.60
 -15   9  -2   10.88    0.81
 -17  -9  -2    4.59    0.46
  17  -9   2    3.79    0.36
 -17   9  -2    3.65    0.58
 -19  -9  -2   27.28    1.29
 -19   9  -2   27.81    1.45
 -21  -9  -2    8.29    0.72
  21  -9   2   10.06    0.58
 -21   9  -2    8.97    1.35
 -23  -9  -2   13.36    0.92
  23  -9   2   13.81    0.73
 -23   9  -2   13.72    1.06
 -25  -9  -2    3.88    0.71
  25  -9   2    5.22    0.43
 -25   9  -2    4.94    0.73
  27  -9   2    0.73    0.22
 -27  -9  -2    0.91    0.24
 -27  -9  -2    0.92    0.38
 -27   9  -2    1.10    0.41
  29  -9   2    1.57    0.24
 -29  -9  -2    0.76    0.44
 -29  -9  -2    1.51    0.33
 -29   9  -2    1.26    0.52
 -31  -9  -2    5.60    0.61
  31  -9   2    5.55    0.58
 -31   9  -2    6.71    1.13
  33  -9   2    0.88    0.30
 -33  -9  -2    1.34    0.33
 -33  -9  -2    1.39    0.60
 -33   9  -2    1.88    0.62
 -33   9  -2    1.88    0.42
 -35  -9  -2   11.12    1.40
 -35  -9  -2   10.21    0.87
 -35   9  -2   15.54    1.63
 -36 -10   2    0.54    0.94
 -36  10   2    0.85    0.81
  34 -10  -2   20.32    1.12
 -34 -10   2   19.63    1.72
 -34 -10   2   21.70    1.22
 -34  10   2   20.98    1.27
 -34  10   2   20.98    1.89
 -32 -10   2   23.34    1.27
 -32 -10   2   25.34    1.65
  32 -10  -2   22.45    1.19
 -32  10   2   24.12    1.85
 -32  10   2   23.72    1.28
 -30 -10   2   -0.38    0.28
 -30 -10   2   -0.38    0.57
  30 -10  -2   -0.19    0.26
 -30  10   2    0.48    0.32
 -30  10   2    0.83    0.52
 -28 -10   2    3.46    0.57
  28 -10  -2    2.91    0.50
 -28  10   2    3.83    0.69
 -28  10   2    3.62    0.56
 -26 -10   2    1.71    0.45
  26 -10  -2    1.64    0.24
 -26  10   2    1.72    0.58
 -26  10   2    1.78    0.29
  24 -10  -2    0.20    0.22
 -24 -10   2    0.45    0.39
 -24  10   2    0.14    0.35
 -22 -10   2   23.16    1.34
  22 -10  -2   25.57    1.14
 -22  10   2   23.73    1.75
  22  10  -2   25.18    1.19
  20 -10  -2    5.47    0.71
 -20 -10   2    5.29    0.64
 -20  10   2    5.03    0.74
  20  10  -2    5.62    0.55
 -18 -10   2   29.42    1.48
  18 -10  -2   32.57    1.35
  18  10  -2   33.17    1.35
 -16 -10   2    5.24    0.57
  16 -10  -2    5.18    0.43
  16  10  -2    5.40    0.50
 -16  10   2    4.06    0.61
 -14 -10   2    1.13    0.25
  14  10  -2    1.13    0.23
 -14  10   2    1.26    0.32
 -12 -10   2    4.19    0.45
  12 -10  -2    4.03    0.36
  12  10  -2    4.46    0.45
 -12  10   2    3.78    0.54
  10 -10  -2   38.91    1.56
 -10 -10   2   37.88    1.61
  10  10  -2   38.46    1.53
 -10  10   2   39.96    1.73
  -8 -10   2    8.34    0.61
   8 -10  -2    9.29    0.57
   8  10  -2    9.35    0.62
  -8  10   2    9.96    0.75
   6 -10  -2    0.14    0.12
  -6 -10   2    0.45    0.18
   6  10  -2    0.08    0.16
   4 -10  -2   99.32    3.39
   4  10  -2   96.81    3.34
   2 -10  -2   59.32    2.19
   2  10  -2   56.02    2.16
  -2  10   2   58.31    2.06
   0 -10   2    7.98    0.57
   0 -10  -2    8.44    0.58
   0  10  -2    8.16    0.65
   0  10   2    8.31    0.51
  -2 -10  -2    0.19    0.15
   2 -10   2    0.26    0.14
   2  10   2    0.13    0.13
  -2  10  -2    0.37    0.21
   4 -10   2   87.73    3.10
   6 -10   2   17.87    0.91
   6  10   2   17.34    0.73
   8 -10   2    8.97    0.57
  -8 -10  -2    7.74    0.51
   8  10   2    8.68    0.45
  -8  10  -2    9.18    0.72
  10 -10   2   22.15    1.03
 -10 -10  -2   19.77    0.94
  10  10   2   22.35    0.85
 -10  10  -2   21.26    1.17
  12 -10   2   25.22    1.13
 -12 -10  -2   23.67    1.07
  12  10   2   25.53    0.96
 -12  10  -2   23.85    1.27
 -14 -10  -2   24.47    1.12
  14 -10   2   24.52    1.12
 -14  10  -2   26.22    1.35
  16 -10   2   15.97    0.82
 -16 -10  -2   15.97    0.86
 -16  10  -2   16.43    1.06
 -18 -10  -2    2.57    0.38
  18 -10   2    3.18    0.39
 -18  10  -2    4.14    0.61
 -20 -10  -2  101.29    3.54
  20 -10   2  105.32    3.42
 -20  10  -2   89.01    4.00
  22 -10   2   67.03    2.45
 -22 -10  -2   66.85    2.63
 -22  10  -2   69.56    2.83
 -24 -10  -2    2.80    0.45
  24 -10   2    2.88    0.40
 -24  10  -2    3.23    0.53
  26 -10   2    0.20    0.22
 -26 -10  -2    0.24    0.47
 -26  10  -2   -0.47    0.38
 -28 -10  -2    1.83    0.49
 -28 -10  -2    2.00    0.33
  28 -10   2    1.48    0.25
 -28  10  -2    2.03    0.53
  30 -10   2   15.40    0.91
 -30 -10  -2   17.50    0.99
 -30 -10  -2   16.43    1.29
 -30  10  -2   17.68    1.52
 -32 -10  -2    6.15    1.21
 -32 -10  -2    7.15    0.71
  32 -10   2    6.27    0.68
 -32  10  -2    5.57    0.96
 -34 -10  -2    1.74    0.38
 -34 -10  -2    1.50    0.73
 -34  10  -2    1.85    0.73
 -35  11   2   -1.22    0.86
 -33 -11   2   37.04    2.17
  33 -11  -2   34.59    1.57
 -33 -11   2   35.73    1.68
 -33  11   2   35.30    2.42
 -33  11   2   33.43    1.67
 -31 -11   2   40.98    1.79
  31 -11  -2   37.76    1.68
 -31 -11   2   40.29    2.16
 -31  11   2   40.70    2.40
 -31  11   2   37.90    1.75
 -29 -11   2   -0.09    0.59
  29 -11  -2    0.59    0.33
 -29  11   2    0.30    0.54
 -29  11   2    0.06    0.32
 -27 -11   2    0.55    0.52
 -27  11   2    0.80    0.50
 -27  11   2    0.52    0.29
  25 -11  -2    0.52    0.22
 -25 -11   2    0.66    0.46
 -25  11   2    0.89    0.46
 -23 -11   2    2.32    0.45
  23 -11  -2    2.49    0.34
  23  11  -2    1.94    0.39
 -23  11   2    2.07    0.48
  21 -11  -2    2.48    0.39
 -21 -11   2    1.67    0.37
  21  11  -2    1.66    0.34
 -21  11   2    1.65    0.43
 -19 -11   2   38.86    1.83
  19 -11  -2   41.00    1.69
 -19  11   2   40.65    1.97
  19  11  -2   42.91    1.64
  17 -11  -2   22.39    1.06
 -17 -11   2   20.39    1.18
 -17  11   2   23.12    1.34
  17  11  -2   22.97    1.06
  15 -11  -2    6.33    0.51
 -15 -11   2    6.99    0.64
  15  11  -2    6.23    0.55
 -15  11   2    6.93    0.76
 -13 -11   2    8.38    0.67
  13 -11  -2    9.34    0.60
 -13  11   2    9.61    0.82
  13  11  -2    9.34    0.64
 -11 -11   2    6.01    0.54
  11 -11  -2    5.80    0.47
 -11  11   2    5.59    0.66
  11  11  -2    5.82    0.53
   9 -11  -2    0.04    0.13
  -9 -11   2   -0.22    0.20
   9  11  -2    0.20    0.21
  -9  11   2   -0.05    0.22
   7 -11  -2   52.33    2.02
  -7 -11   2   53.29    2.02
   7  11  -2   49.32    1.95
   5 -11  -2   58.63    2.20
   5  11  -2   55.74    2.14
   3 -11  -2   19.86    1.00
   3  11  -2   19.69    1.02
  -3  11   2   20.54    0.98
   1 -11  -2    7.00    0.54
  -1 -11   2    6.64    0.53
  -1  11   2    6.26    0.50
   1  11  -2    6.49    0.60
  -1 -11  -2   25.48    1.22
   1 -11   2   26.81    1.24
  -1  11  -2   26.28    1.28
   1  11   2   26.45    1.08
   3 -11   2    1.47    0.25
  -3 -11  -2    2.00    0.34
  -3  11  -2    2.33    0.47
   5 -11   2   44.73    1.82
   5  11   2   43.39    1.54
   7 -11   2   18.59    0.97
   7  11   2   19.00    0.78
  -9 -11  -2   36.99    1.47
   9 -11   2   38.72    1.62
  -9  11  -2   37.85    1.76
   9  11   2   39.43    1.36
  11 -11   2    1.39    0.22
 -11 -11  -2    1.18    0.22
 -11  11  -2    1.26    0.33
  11  11   2    1.69    0.29
 -13 -11  -2   13.17    0.77
  13 -11   2   14.07    0.80
  13  11   2   15.27    0.68
 -13  11  -2   14.74    1.02
 -15 -11  -2    8.38    0.64
  15 -11   2    8.72    0.61
 -15  11  -2    9.98    0.83
 -17 -11  -2    2.99    0.49
 -17  11  -2    2.78    0.49
  19 -11   2   13.51    0.75
 -19 -11  -2   12.38    0.83
 -19  11  -2   13.01    1.04
 -21 -11  -2    1.69    0.36
  21 -11   2    1.53    0.22
 -21  11  -2    1.88    0.44
 -23 -11  -2   33.81    1.64
  23 -11   2   33.95    1.45
 -23  11  -2   34.71    1.83
 -25 -11  -2   13.49    1.04
  25 -11   2   12.89    0.77
 -25  11  -2   12.97    1.25
 -27 -11  -2   -0.06    0.47
  27 -11   2    0.42    0.23
 -27  11  -2    0.96    0.53
 -29 -11  -2    0.70    0.54
 -29  11  -2    0.99    0.65
  31 -11   2    0.02    0.33
 -31 -11  -2    1.52    0.63
 -31 -11  -2    0.76    0.34
 -31  11  -2    0.79    0.73
 -33 -11  -2   11.29    0.90
 -33 -11  -2   11.91    1.48
 -33  11  -2   11.57    1.68
 -34 -12   2    2.09    0.94
 -34  12   2    1.76    1.05
 -32 -12   2   22.40    1.84
 -32 -12   2   22.42    1.32
  32 -12  -2   22.10    1.24
 -32  12   2   24.69    1.33
 -32  12   2   24.79    2.07
  30 -12  -2   25.34    1.34
 -30 -12   2   29.19    1.80
 -30  12   2   25.29    1.37
 -30  12   2   30.34    2.05
  28 -12  -2    0.04    0.34
 -28 -12   2   -0.07    0.58
 -28  12   2   -0.35    0.34
 -28  12   2   -0.24    0.54
  26 -12  -2   38.20    1.61
 -26 -12   2   37.45    1.95
 -26  12   2   38.77    2.19
  24 -12  -2  111.72    3.80
 -24 -12   2  103.47    4.10
 -24  12   2  114.46    4.30
 -22 -12   2   19.67    1.28
  22 -12  -2   20.67    1.04
  22  12  -2   19.79    1.07
 -22  12   2   22.69    1.47
  20 -12  -2   69.44    2.54
 -20 -12   2   66.79    2.72
  20  12  -2   67.03    2.44
 -20  12   2   67.64    2.87
  18 -12  -2   80.33    2.91
 -18 -12   2   78.61    3.07
  18  12  -2   81.81    2.81
 -18  12   2   81.19    3.24
  16 -12  -2    0.53    0.17
 -16 -12   2    0.91    0.30
  16  12  -2    0.86    0.26
 -16  12   2    0.48    0.31
 -14 -12   2   26.61    1.37
  14 -12  -2   29.93    1.33
 -14  12   2   30.77    1.56
  14  12  -2   29.89    1.27
  12 -12  -2   11.76    0.72
 -12 -12   2   10.67    0.77
  12  12  -2   11.23    0.73
 -12  12   2   12.39    0.94
 -10 -12   2   20.99    1.10
  10 -12  -2   22.13    1.10
  10  12  -2   22.18    1.07
 -10  12   2   22.11    1.28
   8 -12  -2    2.08    0.35
  -8 -12   2    2.72    0.43
   8  12  -2    1.72    0.32
   6 -12  -2    3.92    0.44
   6  12  -2    3.72    0.50
   4 -12  -2   14.69    0.86
  -4  12   2   14.44    0.83
   4  12  -2   15.02    0.89
   2 -12  -2    0.26    0.16
  -2 -12   2    0.37    0.19
  -2  12   2    0.33    0.20
   2  12  -2    0.40    0.22
   0 -12  -2    3.46    0.42
   0 -12   2    4.12    0.44
   0  12  -2    3.61    0.53
   0  12   2    3.35    0.43
   2 -12   2    0.21    0.18
  -2 -12  -2   -0.24    0.15
  -2  12  -2    0.00    0.23
   4 -12   2   39.55    1.69
  -4 -12  -2   40.23    1.71
   4  12   2   38.51    1.43
  -4  12  -2   37.63    1.74
   6 -12   2  320.26   10.08
   8 -12   2   74.50    2.77
 -10 -12  -2   41.80    1.66
  10 -12   2   43.86    1.82
  10  12   2   45.60    1.53
  12 -12   2  175.03    5.62
 -12 -12  -2  161.32    5.44
 -12  12  -2  165.82    5.79
  12  12   2  177.53    5.25
  14 -12   2   61.34    2.53
 -14 -12  -2   59.59    2.29
 -14  12  -2   61.89    2.60
  14  12   2   64.67    2.11
 -16 -12  -2    0.73    0.26
  16 -12   2    0.11    0.19
  18 -12   2   13.53    0.77
 -18 -12  -2   11.78    0.84
 -18  12  -2   11.93    1.03
 -20 -12  -2    2.47    0.39
 -20  12  -2    2.83    0.54
  22 -12   2    1.46    0.25
 -22 -12  -2    1.50    0.39
 -22  12  -2    1.46    0.53
 -24 -12  -2    1.32    0.43
 -24  12  -2    1.50    0.48
  26 -12   2   -0.19    0.28
 -26  12  -2   -0.21    0.52
  28 -12   2    6.63    0.65
 -28 -12  -2    6.66    1.13
 -28  12  -2    6.55    0.93
 -30 -12  -2   23.72    1.70
  30 -12   2   25.45    1.24
 -30  12  -2   24.20    1.98
 -32 -12  -2   36.67    1.67
 -32 -12  -2   32.48    2.10
 -32  12  -2   36.79    2.40
  31 -13  -2   -0.65    0.46
 -31 -13   2   -0.77    0.79
 -31  13   2   -0.19    0.45
 -31  13   2   -0.02    0.78
 -29 -13   2    4.33    0.78
 -29  13   2    4.83    0.80
 -29  13   2    7.83    1.14
 -27 -13   2   21.32    1.54
  27 -13  -2   20.83    1.12
 -27  13   2   22.97    1.19
 -27  13   2   23.12    1.79
  25 -13  -2   -0.05    0.31
 -25 -13   2   -0.02    0.52
 -25  13   2    0.61    0.57
  23 -13  -2   29.13    1.33
 -23 -13   2   24.73    1.76
  23  13  -2   28.84    1.35
 -23  13   2   30.30    1.86
  21 -13  -2    0.90    0.23
 -21 -13   2    1.68    0.42
  21  13  -2    0.99    0.32
 -21  13   2    0.80    0.45
 -19 -13   2    7.17    0.81
  19  13  -2    7.97    0.66
 -19  13   2    6.33    0.92
 -17 -13   2    0.96    0.35
  17 -13  -2    1.03    0.23
  17  13  -2    1.29    0.29
 -15 -13   2   15.73    1.03
 -15  13   2   17.88    1.25
  15  13  -2   18.32    0.94
 -13 -13   2   13.30    0.90
  13 -13  -2   13.26    0.81
 -13  13   2   13.62    1.05
  13  13  -2   13.12    0.81
 -11 -13   2    3.72    0.56
  11 -13  -2    5.88    0.53
  11  13  -2    5.37    0.56
 -11  13   2    4.91    0.73
   9 -13  -2    1.24    0.24
   9  13  -2    1.60    0.32
   7 -13  -2    5.24    0.50
   7  13  -2    4.09    0.56
   5 -13  -2    1.10    0.23
   5  13  -2    1.33    0.31
  -5  13   2    0.97    0.27
   3 -13  -2   47.99    1.96
  -3 -13   2   47.55    2.01
   3  13  -2   46.26    1.92
  -3  13   2   44.72    1.83
  -1 -13   2   18.44    1.03
   1 -13  -2   17.28    0.99
   1  13  -2   16.60    1.03
  -1  13   2   17.63    0.92
   1 -13   2    1.25    0.26
  -1 -13  -2    1.13    0.23
  -1  13  -2    1.22    0.33
  -3 -13  -2    0.12    0.19
   3 -13   2   -0.34    0.18
  -3  13  -2   -0.07    0.30
   5 -13   2    1.83    0.27
  -5 -13  -2    3.29    0.45
  -5  13  -2    2.24    0.47
   7 -13   2    0.85    0.24
   7  13   2    0.76    0.18
   9 -13   2   11.52    0.77
 -11 -13  -2    0.67    0.21
  11 -13   2    0.89    0.38
  11  13   2    0.36    0.17
 -13 -13  -2   33.11    1.46
  13 -13   2   37.42    1.57
 -13  13  -2   33.68    1.86
  13  13   2   36.23    1.31
 -15 -13  -2   20.63    1.11
  15 -13   2   25.24    1.18
 -15  13  -2   24.35    1.44
  17 -13   2    0.54    0.25
 -17 -13  -2    0.37    0.29
 -17  13  -2    0.53    0.39
 -19 -13  -2   10.45    0.84
  19 -13   2   11.98    0.74
 -19  13  -2   10.67    1.07
 -21 -13  -2    5.19    0.77
  21 -13   2    7.00    0.60
 -21  13  -2    8.19    1.04
 -23 -13  -2   13.63    1.08
  23 -13   2   13.45    0.83
 -23  13  -2   15.74    1.34
 -25 -13  -2    4.62    0.92
  25 -13   2    4.70    0.60
 -25  13  -2    4.67    0.80
 -27 -13  -2    3.60    0.62
  27 -13   2    3.84    0.63
 -27  13  -2    4.09    0.83
 -29 -13  -2   -0.66    0.65
 -29  13  -2    0.46    0.70
 -31 -13  -2    0.82    0.77
 -31  13  -2    1.35    0.85
 -30 -14   2    3.71    0.88
 -30  14   2    5.15    1.18
 -30  14   2    2.71    0.52
 -28 -14   2    0.55    0.74
 -28  14   2    1.33    0.40
 -28  14   2    2.49    0.81
 -26 -14   2    8.21    1.21
  26 -14  -2    8.00    0.76
 -26  14   2   10.14    1.45
  24 -14  -2    2.07    0.33
 -24 -14   2    2.97    0.59
 -24  14   2    3.21    0.68
  22 -14  -2    0.39    0.32
 -22  14   2    0.31    0.52
  22  14  -2    0.07    0.34
 -20 -14   2   40.66    1.95
  20 -14  -2   42.54    1.80
 -20  14   2   40.88    2.19
  20  14  -2   43.43    1.72
  18 -14  -2   14.71    0.89
 -18 -14   2   13.53    1.05
 -18  14   2   15.86    1.28
  18  14  -2   15.42    0.90
 -16 -14   2   -0.24    0.34
  16 -14  -2    0.66    0.24
  16  14  -2    0.41    0.26
 -16  14   2   -0.06    0.40
 -14 -14   2    2.66    0.38
  14 -14  -2    3.74    0.48
  14  14  -2    3.02    0.52
 -14  14   2    2.50    0.55
  12 -14  -2    6.07    0.86
 -12 -14   2    6.08    0.67
  12  14  -2    6.09    0.62
  10 -14  -2   23.14    1.19
  10  14  -2   23.07    1.15
   8 -14  -2    0.06    0.21
   8  14  -2    0.16    0.25
   6 -14  -2    1.39    0.26
  -6  14   2    2.03    0.39
   6  14  -2    1.87    0.39
   4 -14  -2    0.79    0.23
  -4 -14   2    1.13    0.30
  -4  14   2    1.39    0.38
   4  14  -2    0.94    0.33
   2 -14  -2   18.63    1.07
  -2 -14   2   20.09    1.14
   2  14  -2   19.30    1.13
  -2  14   2   19.60    1.03
   0 -14  -2    0.52    0.27
   0 -14   2    0.27    0.23
   0  14  -2    0.23    0.31
  -2 -14  -2    6.92    0.64
   2 -14   2    5.60    0.60
  -2  14  -2    7.06    0.78
  -4 -14  -2   27.84    1.38
   4 -14   2   26.96    1.38
  -4  14  -2   27.68    1.50
  -6 -14  -2   74.62    2.91
   6 -14   2   75.79    3.03
  -6  14  -2   74.55    2.98
   8 -14   2   82.74    3.19
   8  14   2   85.02    2.74
  10 -14   2    1.47    0.28
  10  14   2    2.13    0.35
  12 -14   2   31.88    1.45
  12  14   2   29.78    1.16
  14 -14   2   33.93    1.50
 -14 -14  -2   29.94    1.39
  14  14   2   32.87    1.24
 -16 -14  -2    6.14    0.67
  16 -14   2    8.08    0.63
 -16  14  -2    7.53    0.96
  18 -14   2    0.55    0.26
 -18 -14  -2    0.31    0.33
 -18  14  -2    1.55    0.44
 -20 -14  -2    9.27    0.87
  20 -14   2   11.22    0.75
 -20  14  -2   10.20    1.20
  22 -14   2    1.34    0.32
 -22 -14  -2    1.73    0.45
 -22  14  -2    2.47    0.67
 -24 -14  -2    5.01    0.96
  24 -14   2    5.44    0.66
 -26 -14  -2    5.92    1.09
  26 -14   2    6.07    0.70
 -26  14  -2    6.57    1.10
  28 -14   2   18.88    1.09
 -28 -14  -2   16.58    1.48
 -28  14  -2   16.69    1.85
 -30 -14  -2    4.65    0.83
 -30  14  -2    4.39    0.98
 -29 -15   2   -0.21    0.83
 -29  15   2    1.25    0.89
 -27 -15   2    3.60    0.78
  27 -15  -2    4.01    0.51
 -27  15   2    4.50    1.04
 -25 -15   2    9.57    1.27
  25 -15  -2   11.40    0.88
 -25  15   2   12.35    1.56
  23 -15  -2   38.70    1.69
 -23 -15   2   36.60    1.95
 -23  15   2   39.36    2.33
  21 -15  -2    5.41    0.66
 -21  15   2    3.75    0.64
  21  15  -2    4.63    0.68
 -19 -15   2    2.40    0.47
 -19  15   2    1.73    0.63
  19  15  -2    1.48    0.38
  17 -15  -2   25.17    1.28
 -17 -15   2   24.54    1.40
  17  15  -2   25.60    1.22
 -17  15   2   25.25    1.68
 -15 -15   2    6.43    0.80
  15 -15  -2    6.97    0.68
  15  15  -2    8.51    0.72
 -15  15   2    6.82    1.06
 -13 -15   2    0.57    0.33
  13 -15  -2    0.15    0.24
  13  15  -2    0.35    0.28
  11 -15  -2    0.48    0.26
  11  15  -2    0.11    0.28
   9  15  -2   -0.12    0.27
   7 -15  -2   15.99    0.97
   7  15  -2   14.46    0.96
  -7  15   2   13.99    1.00
  -5 -15   2    4.54    0.74
   5 -15  -2    5.07    0.58
  -5  15   2    5.96    0.71
   5  15  -2    4.94    0.67
   3 -15  -2   21.88    1.17
  -3 -15   2   19.61    1.37
  -3  15   2   21.14    1.11
   3  15  -2   19.87    1.18
   1 -15  -2    0.18    0.22
  -1  15   2    0.22    0.25
   1  15  -2    0.28    0.32
   1 -15   2    1.61    0.54
  -1 -15  -2    0.75    0.24
  -1  15  -2    1.12    0.40
   1  15   2    1.00    0.28
  -3 -15  -2    9.84    0.79
   3 -15   2   10.95    0.82
  -3  15  -2   10.57    0.96
  -5 -15  -2   30.18    1.50
   5 -15   2   31.30    1.53
  -5  15  -2   29.40    1.61
  -7 -15  -2    0.73    0.25
   7 -15   2    0.26    0.23
  -7  15  -2    0.89    0.38
   9 -15   2   21.04    1.17
  11 -15   2   12.99    0.87
  13 -15   2    0.47    0.27
  13  15   2    0.55    0.21
  15 -15   2   21.07    1.12
 -15 -15  -2   19.02    1.06
 -17 -15  -2    0.36    0.34
  17 -15   2   -0.01    0.27
 -17  15  -2   -0.18    0.48
  19 -15   2   16.66    0.97
 -19 -15  -2   14.76    1.05
 -19  15  -2   16.75    1.44
  21 -15   2    0.55    0.30
 -21 -15  -2   -0.28    0.43
 -21  15  -2    0.89    0.59
  23 -15   2   23.95    1.24
 -23 -15  -2   23.21    1.41
 -23  15  -2   25.40    1.86
 -25 -15  -2    5.57    0.80
  25 -15   2    4.92    0.72
 -25  15  -2    4.56    0.90
 -27 -15  -2   -0.66    0.65
 -27  15  -2   -0.33    0.75
 -29 -15  -2   -0.32    0.80
 -29  15  -2   -0.20    1.31
 -28 -16   2   11.65    1.69
 -26 -16   2    8.02    1.42
  26 -16  -2    7.44    0.90
 -26  16   2    6.32    1.07
 -24 -16   2    0.40    0.65
 -24  16   2    0.04    0.77
  22 -16  -2    1.02    0.41
 -22 -16   2    1.14    0.58
  22  16  -2    2.06    0.73
 -22  16   2    1.74    0.65
 -20 -16   2    6.38    1.20
  20 -16  -2    5.75    0.71
  20  16  -2    5.83    0.73
 -20  16   2    4.68    0.85
 -18 -16   2    7.71    0.93
  18 -16  -2    8.54    0.75
 -18  16   2    5.48    0.82
  18  16  -2    7.12    0.76
  16 -16  -2   20.01    1.17
 -16 -16   2   21.08    1.27
  16  16  -2   22.19    1.14
  14 -16  -2   27.90    1.38
  14  16  -2   27.49    1.30
  12 -16  -2    2.54    0.36
  12  16  -2    3.50    0.61
  10 -16  -2   23.48    1.27
  10  16  -2   22.86    1.20
   8 -16  -2    7.53    0.72
  -8  16   2    7.82    0.84
   8  16  -2    7.97    0.77
  -6 -16   2    7.14    0.79
   6 -16  -2    6.85    0.67
  -6  16   2    6.70    0.81
   6  16  -2    5.51    0.75
  -4 -16   2   39.73    1.89
  -4  16   2   39.34    1.74
   4  16  -2   38.49    1.75
  -2 -16   2  101.74    3.72
   2 -16  -2   97.60    3.72
  -2  16   2   94.87    3.39
   2  16  -2   95.58    3.53
   0 -16   2    2.77    0.45
   0 -16  -2    3.52    0.60
   0  16  -2    4.61    0.76
   2 -16   2   27.44    1.42
  -2 -16  -2   25.89    1.39
  -2  16  -2   24.91    1.48
   4 -16   2    3.09    0.50
  -4 -16  -2    2.25    0.36
  -4  16  -2    2.20    0.52
   6 -16   2    6.28    0.70
  -6 -16  -2    7.34    0.73
  -6  16  -2    6.38    0.97
  -8 -16  -2    2.48    0.40
   8 -16   2    2.80    0.45
  10 -16   2    6.47    0.69
  12 -16   2    4.08    0.64
  14 -16   2   19.32    1.12
  16 -16   2   29.13    1.46
  18 -16   2    0.13    0.35
 -18 -16  -2   -0.25    0.38
 -20 -16  -2   37.85    1.84
  20 -16   2   44.65    1.87
 -20  16  -2   41.35    2.36
 -22 -16  -2   42.90    2.04
  22 -16   2   46.36    1.97
 -22  16  -2   46.84    2.62
  24 -16   2    3.16    0.43
 -24 -16  -2    4.22    0.67
 -24  16  -2    4.13    1.01
 -26 -16  -2   15.96    1.46
 -26  16  -2   16.02    2.01
 -25 -17   2    1.50    0.79
 -25  17   2    1.21    0.96
 -23 -17   2    0.60    0.66
  23 -17  -2    0.05    0.47
 -23  17   2    1.13    0.77
 -21 -17   2   -0.14    0.58
  21 -17  -2   -0.49    0.41
 -21  17   2    0.50    0.64
  21  17  -2    0.63    0.50
 -19 -17   2    2.89    0.66
  19 -17  -2    2.24    0.40
  19  17  -2    4.16    0.72
  17 -17  -2    7.20    0.80
  17  17  -2    7.45    0.81
  15 -17  -2   -0.39    0.35
  15  17  -2   -0.01    0.35
  13 -17  -2   38.85    1.78
  13  17  -2   37.98    1.66
  11 -17  -2   12.41    0.92
  11  17  -2   12.92    0.92
  -9 -17   2    0.32    0.37
   9 -17  -2    0.78    0.28
   9  17  -2   -0.02    0.32
  -9  17   2    0.61    0.39
   7 -17  -2    0.25    0.29
  -7 -17   2    0.60    0.36
  -7  17   2    0.68    0.46
   7  17  -2    0.57    0.37
  -5 -17   2    3.61    0.52
   5 -17  -2    3.24    0.47
   5  17  -2    3.08    0.52
  -5  17   2    4.42    0.76
   3 -17  -2   10.30    0.86
  -3 -17   2   11.29    0.92
   3  17  -2    8.29    0.90
  -3  17   2    9.41    0.85
  -1 -17   2   13.09    1.02
   1 -17  -2   12.84    0.98
   1  17  -2   13.20    1.07
  -1  17   2   12.88    0.90
   1 -17   2    0.55    0.36
  -1 -17  -2    0.16    0.32
  -1  17  -2    0.96    0.46
   3 -17   2    4.34    0.56
  -3 -17  -2    4.58    0.70
  -3  17  -2    4.65    0.89
   5 -17   2    0.07    0.29
  -5 -17  -2    0.10    0.35
  -5  17  -2    0.39    0.47
   7 -17   2    0.71    0.30
  -7 -17  -2    0.27    0.31
  -7  17  -2    0.89    0.53
  -9 -17  -2    7.36    0.82
   9 -17   2    7.32    0.79
  -9  17  -2    7.72    1.06
  11 -17   2    6.04    0.75
 -11 -17  -2    5.74    0.80
 -11  17  -2    4.79    0.73
  13 -17   2   21.41    1.24
  15 -17   2   12.93    0.97
  17 -17   2    1.21    0.39
  19 -17   2    0.99    0.43
  21 -17   2    0.42    0.41
 -23 -17  -2   -0.55    0.59
 -23  17  -2    0.07    0.73
 -25  17  -2    6.06    1.36
  22 -18  -2   -0.52    0.45
 -22 -18   2    0.09    0.70
  22  18  -2   -0.61    0.48
  20 -18  -2    2.38    0.47
  20  18  -2    1.73    0.61
  18 -18  -2    4.22    0.53
  18  18  -2    4.96    0.81
  16 -18  -2   19.41    1.22
  16  18  -2   20.04    1.16
  14 -18  -2    0.06    0.41
  14  18  -2   -0.25    0.36
  12 -18  -2   20.92    1.21
  12  18  -2   20.18    1.16
 -12  18   2   17.27    1.40
  10 -18  -2   20.19    1.22
 -10 -18   2   18.15    1.33
  10  18  -2   19.84    1.18
 -10  18   2   19.56    1.43
   8 -18  -2    0.30    0.39
  -8 -18   2    0.08    0.44
  -8  18   2    0.50    0.42
   8  18  -2    0.06    0.38
   6 -18  -2   12.48    0.96
  -6 -18   2   10.47    1.01
  -6  18   2   12.06    1.06
   6  18  -2   11.62    0.99
  -4 -18   2   53.42    2.45
   4 -18  -2   59.31    2.45
  -4  18   2   53.74    2.26
   4  18  -2   53.86    2.29
   2 -18  -2   97.06    3.68
  -2 -18   2   97.34    3.75
   2  18  -2   93.07    3.54
   0 -18  -2   20.64    1.27
   0 -18   2   17.19    1.22
   0  18  -2   18.43    1.32
  -2 -18  -2    0.27    0.38
   2 -18   2   -0.17    0.44
  -2  18  -2    0.88    0.45
  -4 -18  -2   21.29    1.34
   4 -18   2   21.83    1.32
  -4  18  -2   22.07    1.51
   6 -18   2   20.16    1.21
  -6 -18  -2   17.23    1.22
  -6  18  -2   18.81    1.47
  -8 -18  -2    1.22    0.40
   8 -18   2    1.04    0.34
  -8  18  -2    2.05    0.64
  10 -18   2    0.68    0.35
 -10 -18  -2    1.03    0.45
  12 -18   2   14.67    1.06
 -12 -18  -2   13.78    1.16
 -12  18  -2   11.80    1.39
  14 -18   2   26.22    1.45
  16 -18   2    0.84    0.45
  18 -18   2    1.49    0.40
  20 -18   2   23.04    1.53
  19 -19  -2   -0.12    0.55
  19  19  -2   -0.10    0.57
  17 -19  -2    0.62    0.45
  15 -19  -2    0.66    0.40
  15  19  -2    0.59    0.43
  13 -19  -2    7.25    0.93
 -13  19   2    5.51    0.82
  13  19  -2    7.24    0.89
  11 -19  -2    2.75    0.49
 -11 -19   2    2.32    0.57
 -11  19   2    2.90    0.62
  11  19  -2    2.73    0.49
  -9 -19   2    6.36    1.03
   9 -19  -2    6.80    0.88
  -9  19   2    6.72    1.11
   9  19  -2    5.44    0.89
  -7 -19   2   24.21    1.56
   7 -19  -2   25.14    1.46
  -7  19   2   25.90    1.54
   7  19  -2   25.23    1.41
  -5 -19   2   40.88    2.09
   5 -19  -2   42.66    2.01
  -5  19   2   41.38    1.94
   5  19  -2   41.56    1.92
   3 -19  -2   -0.21    0.40
  -3 -19   2   -0.14    0.52
   3  19  -2    0.50    0.46
   1 -19  -2   31.53    1.67
  -1 -19   2   29.74    1.70
   1  19  -2   30.66    1.70
  -1 -19  -2    5.08    0.83
   1 -19   2    3.29    0.51
  -1  19  -2    2.46    0.65
   3 -19   2    8.32    0.97
  -3 -19  -2    6.92    0.92
  -3  19  -2    7.32    1.12
  -5 -19  -2    9.99    1.04
   5 -19   2   10.09    1.02
  -5  19  -2   11.08    1.30
  -7 -19  -2    0.81    0.44
   7 -19   2    1.06    0.41
  -7  19  -2    1.66    0.65
  -9 -19  -2    1.04    0.56
   9 -19   2    0.62    0.45
  -9  19  -2    0.33    0.63
  11 -19   2    0.54    0.46
 -11 -19  -2    0.43    0.58
 -11  19  -2   -0.02    0.65
 -13 -19  -2   19.78    1.51
  13 -19   2   22.75    1.38
 -13  19  -2   22.88    1.80
  15 -19   2   12.44    1.10
 -15  19  -2    9.93    1.61
  17 -19   2    0.69    0.50
  16 -20  -2    7.76    0.87
  16  20  -2    9.20    1.01
 -16  20   2    7.77    1.56
 -14 -20   2    5.81    0.88
  14 -20  -2    9.57    1.06
  14  20  -2    7.18    0.95
 -14  20   2    8.43    1.47
 -12 -20   2   21.85    1.58
  12 -20  -2   22.11    1.42
 -12  20   2   19.58    1.74
  12  20  -2   22.37    1.30
 -10 -20   2    0.00    0.67
  10 -20  -2    0.91    0.50
  10  20  -2    0.22    0.48
 -10  20   2    1.27    0.64
   8 -20  -2    2.37    0.46
  -8 -20   2    1.69    0.63
  -8  20   2    2.62    0.64
   8  20  -2    1.50    0.52
  -6 -20   2    5.87    0.77
   6 -20  -2    5.80    0.97
   6  20  -2    5.79    0.99
  -6  20   2    5.34    1.06
  -4 -20   2    9.54    1.16
   4 -20  -2    7.60    1.01
   4  20  -2    8.02    1.09
  -4  20   2    9.43    1.06
  -2 -20   2   -0.20    0.56
   2 -20  -2    0.21    0.41
   2  20  -2    0.58    0.55
   0 -20  -2    3.23    0.53
   0 -20   2    6.38    1.05
   0  20  -2    4.30    0.73
   2 -20   2    7.22    0.83
  -2 -20  -2    8.17    1.06
  -2  20  -2    8.32    1.25
  -4 -20  -2   22.78    1.50
   4 -20   2   22.37    1.46
  -4  20  -2   21.37    1.63
  -6 -20  -2   19.01    1.46
   6 -20   2   21.29    1.42
   8 -20   2   25.27    1.56
  -8 -20  -2   23.78    1.59
  -8  20  -2   26.88    1.94
  10 -20   2    1.29    0.54
 -10 -20  -2    1.09    0.52
 -10  20  -2    0.93    0.77
 -12 -20  -2   61.24    2.82
  12 -20   2   61.81    2.66
 -12  20  -2   60.46    3.11
 -14 -20  -2   12.67    1.43
  14 -20   2   12.79    1.74
 -14  20  -2   14.52    1.82
 -16 -20  -2   14.36    1.53
 -16  20  -2   10.09    1.86
  11 -21  -2    1.31    0.67
 -11 -21   2    0.35    0.75
  11  21  -2    1.15    0.56
 -11  21   2    2.65    0.81
   9 -21  -2    3.31    0.64
  -9 -21   2    2.52    0.63
  -9  21   2    3.64    0.79
   9  21  -2    3.60    0.60
  -7 -21   2    3.27    0.66
   7 -21  -2    2.48    0.57
  -7  21   2    1.45    0.66
   7  21  -2    2.12    0.59
   5 -21  -2    0.28    0.48
  -5 -21   2   -0.61    0.62
   5  21  -2    0.67    0.58
  -3 -21   2   -0.16    0.57
   3 -21  -2    0.90    0.51
   3  21  -2    0.86    0.61
   1 -21  -2    1.34    0.64
  -1 -21   2    2.15    0.70
   1  21  -2    1.03    0.62
   1 -21   2    0.52    0.57
  -1 -21  -2    1.02    0.53
  -1  21  -2    1.15    0.67
  -3 -21  -2   10.73    1.24
   3 -21   2   10.59    1.25
  -3  21  -2    9.96    1.67
  -5 -21  -2   19.61    1.55
   5 -21   2   21.39    1.52
  -5  21  -2   20.91    1.76
  -7 -21  -2    1.93    0.66
   7 -21   2    2.38    0.63
  -7  21  -2    2.16    0.82
  -9 -21  -2    0.98    0.73
   9 -21   2    1.76    0.66
  -9  21  -2    0.30    0.82
 -11 -21  -2   -0.30    0.61
 -11  21  -2   -0.60    0.90
 -40   0   3   -0.97    0.44
 -38   0   3    0.70    0.53
 -38   0   3   -0.68    0.33
 -36   0   3    0.31    0.29
 -36   0   3   -0.82    0.45
 -34   0   3    0.10    0.40
 -34   0   3   -0.44    0.27
 -32   0   3   -0.17    0.32
 -32   0   3   -0.37    0.26
 -30   0   3    0.11    0.21
 -30   0   3   -0.14    0.27
 -28   0   3   -0.20    0.24
 -28   0   3    0.02    0.18
 -26   0   3   -0.23    0.26
 -26   0   3    0.12    0.15
 -24   0   3   -0.22    0.17
 -24   0   3   -0.01    0.13
 -22   0   3    0.08    0.15
 -22   0   3   -0.12    0.10
 -20   0   3   -0.13    0.13
 -20   0   3   -0.10    0.10
 -18   0   3   -0.07    0.12
 -18   0   3    0.09    0.10
 -16   0   3   -0.10    0.10
 -16   0   3    0.02    0.11
 -14   0   3    0.08    0.09
 -14   0   3   -0.03    0.07
  12   0  -3   -0.29    0.11
 -12   0   3   -0.13    0.07
 -12   0   3   -0.10    0.07
  10   0  -3    0.06    0.09
 -10   0   3    0.02    0.06
  -8   0   3   -0.16    0.06
   8   0  -3   -0.14    0.08
  -8   0   3   -0.15    0.06
  -6   0   3   -0.03    0.07
  -6   0   3   -0.04    0.05
   6   0  -3   -0.08    0.08
  -4   0   3   -0.04    0.05
   4   0  -3    0.00    0.07
  -4   0   3    0.03    0.04
   2   0  -3   -0.06    0.07
  -2   0   3   -0.16    0.04
  -2   0   3   -0.14    0.01
   0   0  -3   -0.58    0.06
   0   0   3   -0.53    0.04
   4   0   3   -0.22    0.03
  -4   0  -3   -0.29    0.04
   6   0   3    0.00    0.03
  -6   0  -3    0.01    0.05
   8   0   3   -0.19    0.04
  -8   0  -3   -0.27    0.05
 -10   0  -3   -0.05    0.06
 -12   0  -3   -0.06    0.07
  12   0   3    0.16    0.05
 -14   0  -3    0.11    0.08
 -16   0  -3   -0.08    0.09
 -18   0  -3   -0.06    0.10
 -20   0  -3    0.13    0.09
 -22   0  -3    0.03    0.13
 -22   0  -3    0.06    0.13
 -24   0  -3    0.14    0.14
 -24   0  -3   -0.22    0.15
 -26   0  -3   -0.12    0.17
 -28   0  -3   -0.18    0.17
 -28   0  -3   -0.04    0.20
 -30   0  -3    0.25    0.26
 -30   0  -3   -0.32    0.18
 -32   0  -3   -0.03    0.27
 -32   0  -3   -0.06    0.21
 -34   0  -3   -0.17    0.33
 -34   0  -3    0.05    0.27
 -36   0  -3   -0.02    0.33
 -38   0  -3   -0.95    0.51
 -38   0  -3   -0.59    0.38
 -39  -1   3   45.67    2.04
 -39   1   3   46.32    2.14
 -37  -1   3   10.21    1.05
 -37  -1   3   13.73    0.98
 -37   1   3   11.46    1.03
 -37   1   3   13.03    1.04
 -35  -1   3    0.24    0.32
 -35  -1   3    0.14    0.45
 -35   1   3    0.45    0.38
 -35   1   3    0.22    0.31
 -33  -1   3    5.49    0.59
 -33  -1   3    6.74    0.72
 -33   1   3    6.01    0.68
 -33   1   3    7.33    0.68
 -31  -1   3    8.33    0.66
 -31  -1   3    6.69    0.68
 -31   1   3    8.18    0.68
 -31   1   3    9.10    0.70
 -29  -1   3    1.12    0.26
 -29  -1   3    0.75    0.24
 -29   1   3    0.81    0.24
 -29   1   3    0.89    0.23
 -27  -1   3    3.13    0.46
 -27  -1   3    3.51    0.42
 -27   1   3    2.82    0.43
 -27   1   3    2.62    0.42
 -25  -1   3    0.88    0.20
 -25   1   3    0.85    0.19
 -25   1   3    1.17    0.24
 -23  -1   3    0.10    0.17
 -23  -1   3    0.13    0.14
 -23   1   3    0.01    0.12
 -23   1   3   -0.13    0.16
 -21  -1   3   12.94    0.65
 -21  -1   3   11.77    0.70
 -21   1   3   12.80    0.69
 -21   1   3   12.87    0.68
 -19  -1   3   45.88    1.65
 -19  -1   3   44.44    1.76
  19  -1  -3   47.30    1.66
 -19   1   3   47.12    1.68
 -19   1   3   44.83    1.74
 -17  -1   3    0.85    0.15
 -17  -1   3    0.88    0.15
 -17   1   3    0.76    0.17
 -17   1   3    1.38    0.22
  15  -1  -3   67.71    2.21
 -15  -1   3   66.51    2.21
 -15  -1   3   66.47    2.33
 -15   1   3   64.41    2.28
  15   1  -3   71.19    2.29
 -15   1   3   62.94    2.20
 -13  -1   3  122.06    3.93
  13  -1  -3  122.56    3.81
  13   1  -3  130.28    3.87
 -13   1   3  118.24    3.87
 -13   1   3  115.49    3.79
  11  -1  -3   18.23    0.73
 -11  -1   3   19.89    0.83
 -11   1   3   16.89    0.73
 -11   1   3   19.69    0.80
  11   1  -3   19.67    0.79
   9  -1  -3   97.52    2.85
   9  -1  -3   91.74    2.80
  -9  -1   3   88.60    2.90
  -9  -1   3   83.50    2.78
  -9   1   3   81.14    2.78
  -9   1   3   94.28    2.87
   9   1  -3   91.10    2.85
   7  -1  -3   12.82    0.51
   7  -1  -3   13.69    0.56
   7   1  -3   12.38    0.57
  -7   1   3   12.29    0.52
  -7   1   3   13.35    0.56
   5  -1  -3   31.82    1.05
   5  -1  -3   31.13    1.01
  -5   1   3   31.27    1.07
  -5   1   3   31.05    1.02
   3  -1  -3   76.22    2.19
   3  -1  -3   73.09    2.23
  -3  -1   3   68.31    2.30
   3   1  -3   68.46    2.30
  -3   1   3   74.21    2.19
  -3   1   3   72.63    2.24
   1  -1  -3  161.40    4.68
  -1  -1   3  150.53    4.75
   1  -1  -3  159.78    4.67
   1   1  -3  150.84    4.74
  -1   1   3  154.70    4.67
   1  -1   3    6.28    0.26
   3  -1   3    7.31    0.28
  -3   1  -3    7.12    0.30
   5  -1   3   55.13    1.70
  -5  -1  -3   57.49    1.69
  -5   1  -3   53.00    1.72
  -7  -1  -3   16.73    0.55
   7  -1   3   14.41    0.54
  -7   1  -3   14.14    0.56
   9  -1   3    0.64    0.09
  -9  -1  -3    0.78    0.12
  -9   1  -3    0.50    0.10
 -11  -1  -3   30.78    1.04
  11  -1   3   30.23    1.04
 -11   1  -3   28.99    1.06
 -13  -1  -3    0.40    0.11
  13  -1   3    0.31    0.07
 -13   1  -3    0.34    0.10
  15  -1   3  240.04    7.03
 -15  -1  -3  237.43    7.01
 -15   1  -3  216.02    7.03
 -17  -1  -3  187.55    5.53
  17  -1   3  183.29    5.54
 -17   1  -3  167.77    5.55
 -19  -1  -3   43.64    1.58
 -19  -1  -3   42.67    1.52
  19  -1   3   43.35    1.52
 -19   1  -3   40.37    1.55
 -21  -1  -3   15.43    0.73
 -21  -1  -3   15.73    0.75
 -21   1  -3   14.98    0.76
 -23  -1  -3   88.80    2.96
 -23  -1  -3   88.94    3.03
 -23   1  -3   89.03    3.02
 -25  -1  -3  103.81    3.47
 -25  -1  -3  104.50    3.55
 -25   1  -3  107.35    3.55
 -27  -1  -3   17.17    0.87
 -27  -1  -3   17.82    0.89
 -27   1  -3   17.89    0.94
 -27   1  -3   16.52    0.86
 -29  -1  -3   41.39    1.70
 -29  -1  -3   40.49    1.65
 -29   1  -3   41.00    1.67
 -29   1  -3   42.11    1.71
 -31  -1  -3    2.83    0.48
 -31  -1  -3    1.92    0.32
 -31   1  -3    1.72    0.28
 -31   1  -3    1.99    0.38
 -33  -1  -3   -0.05    0.32
 -33  -1  -3    0.49    0.24
 -33   1  -3    0.26    0.28
 -33   1  -3    0.36    0.31
 -35   1  -3   -0.06    0.35
 -35   1  -3   -0.02    0.36
 -37  -1  -3   -0.52    0.35
 -37   1  -3   -0.15    0.44
 -37   1  -3    0.38    0.36
 -39  -1  -3    1.91    0.48
 -39   1  -3    2.05    0.55
 -40  -2   3   -0.13    0.41
 -40   2   3   -0.83    0.52
 -38  -2   3    6.80    1.11
 -38  -2   3    8.08    0.91
 -38   2   3    9.22    1.07
 -38   2   3    7.97    0.96
 -36  -2   3    3.68    0.59
 -36  -2   3    5.95    0.70
 -36   2   3    4.24    0.83
 -36   2   3    6.14    0.82
 -34  -2   3    1.07    0.33
 -34  -2   3    0.34    0.41
 -34   2   3    1.02    0.37
 -34   2   3    1.40    0.40
 -32  -2   3   11.60    0.92
 -32  -2   3   12.05    0.80
 -32   2   3   12.13    0.90
 -32   2   3   13.19    0.84
 -30  -2   3   19.19    1.02
 -30  -2   3   21.84    1.16
 -30   2   3   21.13    1.14
 -30   2   3   22.02    1.12
 -28  -2   3    0.43    0.20
 -28  -2   3    0.07    0.25
 -28   2   3    0.34    0.24
 -28   2   3   -0.02    0.21
 -26  -2   3   68.67    2.43
 -26   2   3   71.64    2.54
 -26   2   3   67.23    2.55
 -24  -2   3    0.00    0.12
  24  -2  -3    0.12    0.14
 -24  -2   3    0.04    0.20
 -24   2   3    0.13    0.14
  22  -2  -3   98.08    3.15
 -22  -2   3   89.56    3.29
 -22  -2   3   93.08    3.11
 -22   2   3   94.16    3.18
 -22   2   3   96.02    3.25
 -20  -2   3   63.86    2.40
 -20  -2   3   65.18    2.24
  20  -2  -3   64.93    2.24
 -20   2   3   67.52    2.35
 -18  -2   3    3.64    0.33
 -18  -2   3    3.18    0.34
  18  -2  -3    3.66    0.29
 -18   2   3    3.49    0.36
 -18   2   3    4.05    0.32
 -16  -2   3   26.71    1.02
 -16  -2   3   26.34    1.14
  16  -2  -3   26.74    1.02
 -16   2   3   26.00    1.08
  16   2  -3   27.50    1.10
 -16   2   3   24.30    1.04
 -14  -2   3   -0.14    0.10
  14  -2  -3    0.04    0.07
 -14  -2   3    0.20    0.09
  14   2  -3   -0.03    0.12
 -14   2   3    0.05    0.08
 -12  -2   3  193.91    5.97
  12  -2  -3  193.59    5.81
  12   2  -3  195.68    5.87
 -12   2   3  183.17    5.82
 -12   2   3  186.23    5.86
  10  -2  -3  223.22    6.71
 -10  -2   3  221.92    6.86
 -10   2   3  223.19    6.77
  10   2  -3  225.86    6.79
 -10   2   3  218.94    6.73
   8  -2  -3    2.36    0.17
   8   2  -3    2.03    0.24
  -8   2   3    2.27    0.19
  -8   2   3    2.41    0.21
   6  -2  -3    0.08    0.08
  -6  -2   3    0.00    0.09
  -6   2   3    0.24    0.10
  -6   2   3   -0.03    0.07
   6   2  -3   -0.04    0.11
  -4  -2   3    7.92    0.45
   4  -2  -3    9.81    0.38
   4  -2  -3    8.49    0.35
   4   2  -3    8.13    0.46
  -4   2   3    9.42    0.37
  -4   2   3    8.44    0.37
   2  -2  -3    1.44    0.11
  -2  -2   3    1.13    0.18
  -2   2   3    1.46    0.14
  -2   2   3    1.43    0.11
   2   2  -3    1.50    0.23
   2  -2   3  115.46    3.47
  -2   2  -3  111.00    3.47
   4  -2   3   17.02    0.62
  -4   2  -3   17.21    0.65
   6  -2   3   95.21    2.91
  -6   2  -3   94.21    2.94
   8  -2   3    1.93    0.14
  -8   2  -3    1.94    0.20
 -10  -2  -3   13.92    0.54
  10  -2   3   13.82    0.54
 -10   2  -3   13.22    0.59
 -12  -2  -3   76.21    2.44
  12  -2   3   77.93    2.45
 -12   2  -3   77.30    2.51
 -14  -2  -3   31.89    1.13
  14  -2   3   31.30    1.12
  16  -2   3   45.73    1.58
 -16  -2  -3   46.91    1.63
 -16  -2  -3   45.94    1.58
 -16   2  -3   44.61    1.64
 -18  -2  -3   15.57    0.69
  18  -2   3   16.10    0.68
 -18  -2  -3   15.93    0.72
 -18   2  -3   14.03    0.74
 -20  -2  -3   64.16    2.11
  20  -2   3   61.95    2.11
 -20  -2  -3   64.04    2.19
 -20   2  -3   57.55    2.17
 -22  -2  -3   24.62    1.01
  22  -2   3   23.95    0.99
 -22  -2  -3   24.95    1.05
 -22   2  -3   23.49    1.08
  24  -2   3   44.92    1.67
 -24  -2  -3   46.35    1.75
 -24  -2  -3   44.46    1.66
 -24   2  -3   44.83    1.77
 -28  -2  -3    3.24    0.41
 -28  -2  -3    2.64    0.39
 -28   2  -3    2.71    0.39
 -28   2  -3    2.59    0.39
 -30  -2  -3    8.04    0.64
 -30  -2  -3    7.17    0.59
 -30   2  -3    7.38    0.61
 -30   2  -3    9.51    0.73
 -32  -2  -3    0.70    0.25
 -32  -2  -3    0.85    0.31
 -32   2  -3    0.95    0.30
 -32   2  -3    1.55    0.35
 -34  -2  -3   15.93    1.04
 -34  -2  -3   17.60    0.98
 -34   2  -3   15.61    0.98
 -34   2  -3   18.14    1.15
 -36  -2  -3   22.50    1.31
 -36  -2  -3   25.62    1.26
 -36   2  -3   22.57    1.25
 -36   2  -3   25.93    1.46
 -38  -2  -3    0.68    0.40
 -38  -2  -3    0.55    0.53
 -38   2  -3    1.15    0.47
 -39  -3   3    3.15    0.49
 -39   3   3    4.59    0.72
 -37  -3   3   25.25    1.55
 -37  -3   3   25.51    1.35
 -37   3   3   24.11    1.41
 -37   3   3   27.17    1.57
 -35  -3   3   13.27    0.90
 -35  -3   3   15.40    1.13
 -35   3   3   13.38    1.07
 -35   3   3   14.12    0.97
 -33  -3   3   -0.20    0.24
 -33   3   3    0.10    0.32
 -33   3   3   -0.47    0.33
 -31  -3   3   28.15    1.28
 -31  -3   3   26.38    1.46
 -31   3   3   28.85    1.43
 -31   3   3   30.08    1.39
 -29  -3   3   63.64    2.63
 -29  -3   3   63.89    2.39
 -29   3   3   69.21    2.56
 -29   3   3   70.37    2.58
 -27  -3   3   34.82    1.65
  27  -3  -3   38.56    1.49
 -27   3   3   37.21    1.57
 -27   3   3   36.99    1.67
  25  -3  -3   40.15    1.51
 -25  -3   3   34.86    1.64
 -25  -3   3   37.41    1.49
 -25   3   3   39.20    1.62
 -25   3   3   38.65    1.89
 -23  -3   3   83.66    2.86
  23  -3  -3   86.63    2.88
 -23  -3   3   80.25    3.07
 -23   3   3   89.73    3.00
 -23   3   3   84.23    2.97
  21  -3  -3   85.18    2.86
 -21  -3   3   84.08    3.06
 -21   3   3   81.08    2.93
 -21   3   3   91.39    2.98
 -19  -3   3   21.28    1.06
 -19  -3   3   22.36    0.94
  19  -3  -3   22.60    0.94
 -19   3   3   23.84    1.01
 -19   3   3   22.28    1.02
 -17  -3   3   73.84    2.62
  17  -3  -3   73.82    2.43
 -17  -3   3   70.02    2.41
 -17   3   3   67.80    2.48
 -17   3   3   73.74    2.50
  17   3  -3   78.50    2.52
 -15  -3   3   73.00    2.53
  15  -3  -3   67.94    2.32
 -15   3   3   69.60    2.39
  15   3  -3   73.08    2.41
  13  -3  -3   -0.10    0.06
 -13  -3   3   -0.02    0.11
 -13   3   3    0.05    0.08
 -13   3   3   -0.04    0.07
  13   3  -3    0.04    0.10
 -11  -3   3   -0.04    0.09
  11  -3  -3   -0.01    0.05
 -11   3   3   -0.10    0.06
  11   3  -3   -0.08    0.10
 -11   3   3    0.13    0.09
   9  -3  -3    0.08    0.05
  -9  -3   3    0.13    0.09
   9   3  -3    0.13    0.10
  -9   3   3    0.10    0.06
  -9   3   3    0.14    0.09
  -7  -3   3    1.91    0.21
   7  -3  -3    1.92    0.16
  -7   3   3    1.90    0.21
   7   3  -3    2.03    0.25
  -7   3   3    2.08    0.17
   5  -3  -3   20.14    0.72
  -5  -3   3   19.85    0.83
  -5   3   3   19.35    0.75
  -5   3   3   21.39    0.71
   5   3  -3   18.83    0.82
  -3  -3   3   11.21    0.58
   3  -3  -3   12.30    0.49
   3   3  -3   11.49    0.60
  -3   3   3   13.23    0.44
  -3   3   3   11.65    0.51
  -1  -3   3    4.70    0.33
   1  -3  -3    4.57    0.26
  -1   3   3    4.56    0.29
   1   3  -3    4.49    0.36
   1  -3   3  188.71    5.73
   3  -3   3   40.66    1.38
  -3   3  -3   40.46    1.39
   5  -3   3   54.58    1.75
  -5   3  -3   52.26    1.78
   7  -3   3  494.90   14.97
  -7  -3  -3  513.29   15.03
  -7   3  -3  486.79   15.05
   9  -3   3  126.96    3.94
  -9  -3  -3  132.46    3.94
  -9   3  -3  125.09    4.00
 -11  -3  -3    2.14    0.19
  11  -3   3    2.15    0.18
 -11   3  -3    2.14    0.25
  13  -3   3   20.96    0.79
 -13  -3  -3   20.96    0.83
 -13   3  -3   20.23    0.87
 -15  -3  -3   87.75    2.80
  15  -3   3   83.75    2.74
 -15  -3  -3   84.83    2.73
 -15   3  -3   86.78    2.85
 -17  -3  -3   15.42    0.68
 -17  -3  -3   16.54    0.73
  17  -3   3   15.32    0.67
 -17   3  -3   15.52    0.78
 -19  -3  -3   50.22    1.75
 -19  -3  -3   52.57    1.83
  19  -3   3   49.51    1.75
 -19   3  -3   49.06    1.87
 -21  -3  -3   -0.04    0.11
  21  -3   3   -0.02    0.09
 -21  -3  -3   -0.17    0.13
  23  -3   3    7.02    0.44
 -23  -3  -3    7.97    0.51
 -23  -3  -3    7.06    0.47
 -23   3  -3    6.24    0.55
 -25  -3  -3   69.15    2.41
 -25  -3  -3   73.51    2.55
  25  -3   3   69.12    2.42
 -25   3  -3   68.09    2.57
  27  -3   3   39.18    1.50
 -27  -3  -3   37.54    1.49
 -27  -3  -3   40.17    1.62
 -27   3  -3   37.50    1.67
 -29  -3  -3   13.17    0.79
 -29  -3  -3   13.06    0.74
 -29   3  -3   12.60    0.75
 -29   3  -3   12.99    0.91
 -31  -3  -3   54.46    2.06
 -31  -3  -3   57.06    2.21
 -31   3  -3   53.54    2.14
 -31   3  -3   56.25    2.29
 -33  -3  -3   49.30    1.99
 -33  -3  -3   51.37    2.12
 -33   3  -3   54.61    2.23
 -33   3  -3   50.33    2.06
 -35  -3  -3    0.32    0.42
 -35  -3  -3   -0.10    0.28
 -35   3  -3    0.43    0.36
 -35   3  -3   -0.16    0.41
 -37  -3  -3    8.33    0.98
 -37  -3  -3    8.94    0.83
 -37   3  -3    7.88    0.92
 -37   3  -3   10.91    1.09
 -40   4   3    0.72    1.08
 -38  -4   3    0.19    0.65
 -38  -4   3    0.03    0.33
 -38   4   3    1.36    0.58
 -36  -4   3   -0.26    0.29
 -36  -4   3   -0.23    0.58
 -36   4   3   -0.66    0.45
 -36   4   3    0.31    0.47
 -34  -4   3    0.04    0.45
 -34  -4   3    0.10    0.24
 -34   4   3    0.30    0.38
 -34   4   3    0.55    0.40
 -32  -4   3   -0.16    0.39
 -32  -4   3   -0.45    0.24
 -32   4   3    0.64    0.37
 -30  -4   3   13.06    0.80
  30  -4  -3   14.44    0.77
 -30  -4   3   14.09    0.97
 -30   4   3   14.94    1.01
 -30   4   3   13.60    0.83
  28  -4  -3   -0.08    0.20
 -28  -4   3    0.03    0.16
 -28  -4   3   -0.35    0.30
 -28   4   3    0.35    0.22
 -28   4   3   -0.09    0.23
  26  -4  -3    0.23    0.15
 -26  -4   3    0.41    0.30
 -26  -4   3    0.17    0.16
 -26   4   3    0.39    0.19
 -26   4   3   -0.17    0.22
 -24  -4   3   15.70    0.94
 -24  -4   3   14.79    0.78
  24  -4  -3   15.87    0.77
 -24   4   3   15.87    0.82
 -24   4   3   14.49    0.90
  22  -4  -3    0.80    0.15
 -22  -4   3    0.45    0.22
 -22  -4   3    0.43    0.17
 -22   4   3    0.34    0.21
 -20  -4   3   56.90    2.19
  20  -4  -3   53.81    1.95
 -20  -4   3   54.28    1.95
 -20   4   3   51.86    2.05
 -20   4   3   57.68    2.04
  20   4  -3   59.17    2.06
 -18  -4   3    8.77    0.60
 -18   4   3    9.08    0.52
 -18   4   3    8.57    0.58
  18   4  -3    9.57    0.59
  16  -4  -3    2.36    0.22
 -16  -4   3    2.30    0.32
  16   4  -3    2.67    0.32
 -16   4   3    2.56    0.25
 -16   4   3    2.52    0.33
  14  -4  -3    3.33    0.25
 -14  -4   3    2.89    0.33
 -14   4   3    3.67    0.35
  14   4  -3    3.21    0.33
 -14   4   3    3.14    0.26
  12  -4  -3    1.47    0.16
 -12  -4   3    1.36    0.23
  12   4  -3    1.35    0.25
 -12   4   3    1.58    0.25
 -12   4   3    1.58    0.19
 -10  -4   3    4.05    0.33
  10  -4  -3    3.41    0.25
 -10   4   3    3.77    0.32
  10   4  -3    3.64    0.34
  -8  -4   3   -0.25    0.09
   8  -4  -3   -0.14    0.04
  -8   4   3   -0.10    0.10
   8   4  -3   -0.20    0.09
  -6  -4   3    0.44    0.11
   6  -4  -3    0.68    0.11
   6   4  -3    0.48    0.15
  -6   4   3    0.69    0.14
   4  -4  -3   13.43    0.56
  -4  -4   3   12.80    0.64
  -4   4   3   13.67    0.60
   4   4  -3   13.70    0.67
  -2  -4   3    9.98    0.53
   2  -4  -3   10.06    0.46
  -2   4   3   10.09    0.50
   2   4  -3    9.68    0.56
   0  -4  -3   61.40    1.96
   0   4  -3   58.71    2.07
   2  -4   3   70.44    2.32
   4  -4   3  246.50    7.47
  -4   4  -3  244.98    7.49
  -6  -4  -3   36.60    1.09
   6  -4   3   31.60    1.18
  -6   4  -3   29.72    1.21
  -8  -4  -3    6.27    0.31
   8  -4   3    6.10    0.35
  -8   4  -3    5.37    0.41
 -10  -4  -3    7.17    0.36
  10  -4   3    7.09    0.37
 -10   4  -3    6.54    0.44
 -12  -4  -3   38.95    1.35
  12  -4   3   37.15    1.33
 -12   4  -3   37.35    1.42
 -14  -4  -3    0.40    0.10
  14  -4   3    0.22    0.07
 -14   4  -3    0.21    0.14
  16  -4   3    7.87    0.41
 -16  -4  -3    7.94    0.45
 -16   4  -3    7.51    0.52
 -18  -4  -3    7.87    0.48
  18  -4   3    7.81    0.42
 -18  -4  -3    7.55    0.44
 -18   4  -3    8.47    0.57
 -20  -4  -3   -0.03    0.09
  20  -4   3   -0.02    0.09
 -20  -4  -3    0.13    0.13
 -20   4  -3    0.04    0.17
 -22  -4  -3    1.26    0.21
  22  -4   3    1.45    0.22
 -22  -4  -3    1.50    0.25
 -22   4  -3    1.44    0.31
 -24  -4  -3    0.46    0.19
 -24  -4  -3    0.20    0.15
  24  -4   3    0.33    0.14
 -24   4  -3    0.37    0.23
 -26  -4  -3    2.65    0.44
  26  -4   3    3.51    0.32
 -26  -4  -3    3.50    0.37
 -26   4  -3    2.41    0.39
  28  -4   3   12.08    0.65
 -28  -4  -3   10.82    0.66
 -28  -4  -3   12.37    0.75
 -28   4  -3   10.99    0.83
 -30  -4  -3    1.18    0.31
  30  -4   3    0.96    0.22
 -30  -4  -3    1.41    0.27
 -30   4  -3    0.79    0.24
 -30   4  -3    1.41    0.35
 -32  -4  -3    0.94    0.26
 -32  -4  -3    0.81    0.35
 -32   4  -3    1.23    0.33
 -32   4  -3    0.34    0.29
 -34  -4  -3    5.31    0.75
 -34  -4  -3    3.88    0.55
 -34   4  -3    4.29    0.65
 -34   4  -3    5.25    0.85
 -36  -4  -3    0.42    0.46
 -36   4  -3   -0.73    0.41
 -36   4  -3   -0.46    0.40
 -38  -4  -3    5.22    0.63
 -38  -4  -3    5.80    1.09
 -38   4  -3    5.02    0.72
 -39  -5   3   -0.65    0.44
 -39   5   3   -0.36    0.62
 -37  -5   3   13.13    1.35
 -37  -5   3   12.93    0.96
 -37   5   3   11.58    1.07
 -37   5   3   14.88    1.35
 -35  -5   3   28.57    1.36
 -35  -5   3   25.47    1.61
 -35   5   3   31.02    1.71
 -35   5   3   27.97    1.46
 -33  -5   3    0.32    0.49
  33  -5  -3   -0.14    0.26
 -33  -5   3    0.15    0.29
 -33   5   3   -0.17    0.35
 -33   5   3   -0.41    0.38
  31  -5  -3    6.88    0.55
 -31  -5   3    6.95    0.82
 -31  -5   3    6.44    0.59
 -31   5   3    6.02    0.64
 -31   5   3    7.24    0.82
 -29  -5   3   71.43    2.64
  29  -5  -3   76.99    2.67
 -29  -5   3   70.63    2.93
 -29   5   3   76.87    2.78
 -29   5   3   73.99    2.89
  27  -5  -3   49.77    1.87
 -27  -5   3   46.40    1.85
 -27  -5   3   48.01    2.11
 -27   5   3   48.02    2.09
 -27   5   3   52.16    1.98
 -25  -5   3   37.71    1.51
 -25  -5   3   37.25    1.73
 -25   5   3   36.82    1.68
 -25   5   3   39.50    1.59
  23  -5  -3   36.38    1.45
 -23  -5   3   37.79    1.46
 -23  -5   3   38.07    1.69
 -23   5   3   35.56    1.62
 -23   5   3   37.86    1.51
 -21  -5   3    1.57    0.26
  21  -5  -3    2.11    0.24
  21   5  -3    1.41    0.29
 -21   5   3    1.62    0.29
 -21   5   3    1.91    0.28
 -19  -5   3   23.75    1.17
  19  -5  -3   22.94    0.97
 -19   5   3   24.39    1.04
 -19   5   3   22.93    1.12
  19   5  -3   24.72    1.08
  17  -5  -3  133.95    4.33
 -17  -5   3  139.15    4.61
 -17   5   3  136.92    4.40
  17   5  -3  140.66    4.41
 -17   5   3  135.90    4.48
 -15  -5   3   18.91    0.94
  15  -5  -3   18.59    0.79
  15   5  -3   18.93    0.86
 -15   5   3   18.63    0.90
  13  -5  -3   15.49    0.67
 -13  -5   3   15.17    0.79
  13   5  -3   14.99    0.74
 -11  -5   3   22.91    1.03
  11  -5  -3   22.95    0.91
 -11   5   3   22.27    0.98
  11   5  -3   24.10    0.99
  -9  -5   3    2.43    0.27
   9   5  -3    2.37    0.31
  -9   5   3    2.48    0.29
  -7  -5   3    2.69    0.28
   7  -5  -3    2.83    0.22
   7   5  -3    3.00    0.33
  -7   5   3    2.68    0.31
  -5  -5   3    4.65    0.36
   5  -5  -3    5.11    0.31
  -5   5   3    4.91    0.38
   5   5  -3    5.05    0.40
  -3  -5   3   22.38    0.97
   3  -5  -3   22.46    0.89
   3   5  -3   21.37    0.96
  -3   5   3   23.60    0.94
   1  -5  -3   -0.01    0.07
   1   5  -3    0.13    0.14
   1  -5   3   29.12    1.14
  -1  -5  -3   29.65    1.10
  -1   5  -3   29.52    1.21
   5  -5   3  238.48    7.29
  -5   5  -3  237.91    7.32
  -7  -5  -3  667.01   18.81
   7  -5   3  613.22   18.84
  -7   5  -3  616.36   18.89
  -9  -5  -3  230.91    6.47
   9  -5   3  207.72    6.53
  -9   5  -3  200.17    6.59
  11  -5   3    3.74    0.26
 -11  -5  -3    3.55    0.27
 -11   5  -3    3.43    0.36
 -13  -5  -3   60.50    1.99
  13  -5   3   55.91    1.96
 -13   5  -3   57.03    2.08
 -15  -5  -3   30.52    1.19
  15  -5   3   30.00    1.15
 -15   5  -3   30.92    1.29
 -17  -5  -3    4.74    0.37
  17  -5   3    4.46    0.31
 -17   5  -3    5.21    0.48
 -19  -5  -3    0.03    0.10
 -19   5  -3    0.11    0.17
 -21  -5  -3    7.06    0.51
  21  -5   3    7.74    0.45
 -21  -5  -3    7.52    0.47
 -21   5  -3    7.44    0.62
 -23  -5  -3    3.43    0.35
  23  -5   3    3.41    0.48
 -23  -5  -3    4.09    0.43
 -25  -5  -3   20.57    1.03
  25  -5   3   21.56    0.94
 -25  -5  -3   19.71    0.99
 -25   5  -3   19.08    1.17
  27  -5   3   20.95    0.94
 -27  -5  -3   20.66    0.96
 -27  -5  -3   20.38    1.09
 -27   5  -3   18.94    1.15
 -29  -5  -3   -0.11    0.29
 -29  -5  -3    0.31    0.20
  29  -5   3   -0.24    0.18
 -29   5  -3   -0.48    0.26
  31  -5   3   63.02    2.36
 -31  -5  -3   62.16    2.34
 -31  -5  -3   68.66    2.57
 -31   5  -3   63.38    2.65
 -31   5  -3   67.03    2.49
 -33  -5  -3   61.41    2.47
  33  -5   3   61.08    2.27
 -33  -5  -3   58.56    2.25
 -33   5  -3   62.68    2.61
 -33   5  -3   61.56    2.40
 -35  -5  -3    9.21    0.98
 -35  -5  -3    8.20    0.71
 -35   5  -3    7.24    0.81
 -35   5  -3    8.49    1.06
 -37  -5  -3    8.73    1.11
 -37  -5  -3    7.24    0.81
 -37   5  -3    9.59    1.23
 -38  -6   3   10.83    1.44
 -38  -6   3   11.09    0.96
 -38   6   3   11.63    1.42
 -36  -6   3   11.20    0.90
 -36  -6   3   13.30    1.34
 -36   6   3   11.60    1.33
 -36   6   3   13.39    1.01
 -34  -6   3    1.37    0.33
 -34  -6   3    2.19    0.57
 -34   6   3    0.92    0.49
 -34   6   3    1.41    0.41
 -32  -6   3   11.53    0.98
  32  -6  -3   10.68    0.70
 -32  -6   3    8.79    0.74
 -32   6   3    9.87    1.06
 -32   6   3   10.19    0.78
 -30  -6   3    8.30    0.64
 -30  -6   3    8.71    0.90
  30  -6  -3    8.99    0.63
 -30   6   3    8.27    0.90
 -30   6   3    9.17    0.72
 -28  -6   3    1.51    0.39
 -28  -6   3    0.41    0.19
  28  -6  -3    0.80    0.22
 -28   6   3    0.69    0.34
 -28   6   3    0.61    0.23
  26  -6  -3    1.34    0.21
 -26  -6   3    1.46    0.24
 -26   6   3    1.25    0.22
 -24  -6   3    0.28    0.16
 -24  -6   3    0.54    0.28
  24  -6  -3    0.63    0.20
 -24   6   3    0.01    0.27
 -22  -6   3   69.97    2.72
  22  -6  -3   70.37    2.44
 -22   6   3   67.91    2.65
 -22   6   3   71.44    2.51
  22   6  -3   71.15    2.52
 -20  -6   3  168.40    5.67
 -20   6   3  168.94    5.42
  20   6  -3  171.97    5.42
  18  -6  -3    3.56    0.29
 -18   6   3    3.15    0.31
 -18   6   3    3.24    0.44
  18   6  -3    3.25    0.40
 -16  -6   3   84.04    3.00
  16  -6  -3   80.04    2.75
  16   6  -3   86.57    2.83
 -16   6   3   83.20    2.92
 -14  -6   3    3.12    0.36
  14  -6  -3    2.99    0.25
  14   6  -3    3.09    0.37
 -14   6   3    2.62    0.36
  12  -6  -3   35.57    1.32
 -12  -6   3   35.72    1.47
  12   6  -3   36.93    1.39
 -12   6   3   34.60    1.42
  10  -6  -3   78.00    2.60
 -10  -6   3   77.72    2.75
 -10   6   3   78.80    2.70
  10   6  -3   81.22    2.68
   8  -6  -3    5.21    0.34
  -8  -6   3    4.65    0.39
   8   6  -3    5.07    0.42
  -8   6   3    5.33    0.43
  -6  -6   3   54.41    2.00
   6  -6  -3   55.62    1.90
  -6   6   3   54.86    1.96
   6   6  -3   54.03    1.96
   4  -6  -3   -0.02    0.06
  -4  -6   3   -0.08    0.11
   4   6  -3   -0.10    0.12
  -4   6   3    0.00    0.10
   2  -6  -3   14.51    0.67
   2   6  -3   14.12    0.74
   0  -6  -3   18.02    0.79
   0   6  -3   18.03    0.88
   2  -6   3   20.78    0.90
   4  -6   3  118.43    3.70
  -4   6  -3  109.11    3.71
   6  -6   3  156.93    4.89
  -6   6  -3  152.50    4.93
  -8  -6  -3    1.80    0.19
   8  -6   3    1.77    0.21
  10  -6   3   99.19    3.30
 -10  -6  -3  108.23    3.25
 -10   6  -3   97.22    3.39
 -12  -6  -3   35.67    1.27
  12  -6   3   33.57    1.27
 -12   6  -3   31.37    1.37
 -14  -6  -3    6.79    0.43
  14  -6   3    6.59    0.40
 -14   6  -3    6.63    0.53
  16  -6   3    3.26    0.27
 -16  -6  -3    3.23    0.32
 -16   6  -3    3.38    0.42
  18  -6   3    9.19    0.50
 -18  -6  -3    9.67    0.58
 -18   6  -3    9.75    0.70
  20  -6   3   14.12    0.67
 -20  -6  -3   13.55    0.75
 -20   6  -3   14.36    0.88
 -22  -6  -3    9.45    0.55
 -22  -6  -3    9.07    0.63
 -22   6  -3    8.48    0.73
 -24  -6  -3   10.46    0.72
  24  -6   3   11.52    0.61
 -24   6  -3    9.74    1.03
 -26  -6  -3   22.66    1.02
  26  -6   3   22.72    1.00
 -26  -6  -3   22.93    1.14
 -26   6  -3   20.68    1.25
  28  -6   3    0.55    0.16
 -28  -6  -3    0.60    0.30
 -28  -6  -3    1.00    0.24
 -28   6  -3    0.25    0.29
 -30  -6  -3   21.33    1.03
  30  -6   3   20.45    0.98
 -30  -6  -3   20.91    1.17
 -30   6  -3   20.35    1.31
  32  -6   3    0.01    0.24
 -32  -6  -3    0.20    0.39
 -32  -6  -3    0.37    0.25
 -32   6  -3   -0.32    0.33
 -34  -6  -3   31.52    1.63
 -34  -6  -3   29.92    1.38
  34  -6   3   30.62    1.37
 -34   6  -3   31.77    1.47
 -34   6  -3   31.32    1.80
 -36  -6  -3   24.95    1.28
 -36  -6  -3   29.33    1.59
 -36   6  -3   23.45    1.71
 -38  -6  -3    1.03    0.71
 -37  -7   3   27.85    1.44
 -37  -7   3   26.33    1.89
 -37   7   3   31.38    2.01
  35  -7  -3    0.37    0.35
 -35  -7   3    0.35    0.35
 -35  -7   3   -0.56    0.67
 -35   7   3    0.08    0.55
 -35   7   3   -0.39    0.44
  33  -7  -3   38.90    1.64
 -33  -7   3   39.46    1.71
 -33  -7   3   35.05    1.95
 -33   7   3   41.09    1.79
 -33   7   3   40.81    2.06
 -31  -7   3   21.75    1.15
  31  -7  -3   24.45    1.11
 -31  -7   3   21.25    1.40
 -31   7   3   22.96    1.20
 -31   7   3   22.81    1.46
 -29  -7   3    0.79    0.43
  29  -7  -3    1.42    0.20
 -29  -7   3    1.76    0.32
 -29   7   3    1.71    0.41
 -29   7   3    1.79    0.33
 -27  -7   3    1.54    0.31
 -27  -7   3    1.39    0.39
  27  -7  -3    1.33    0.26
 -27   7   3    1.09    0.39
 -27   7   3    1.41    0.25
  25  -7  -3    5.36    0.43
 -25   7   3    5.27    0.46
 -25   7   3    3.44    0.56
 -23  -7   3    2.69    0.43
  23  -7  -3    2.54    0.34
 -23   7   3    3.80    0.39
  23   7  -3    3.01    0.50
 -23   7   3    3.02    0.47
 -21  -7   3   33.59    1.57
 -21   7   3   33.66    1.38
 -21   7   3   33.47    1.57
  21   7  -3   34.33    1.43
 -19  -7   3   90.19    3.33
 -19   7   3   90.38    3.27
  19   7  -3   93.84    3.11
  17  -7  -3    4.47    0.35
 -17  -7   3    4.55    0.47
 -17   7   3    4.75    0.50
  17   7  -3    5.01    0.47
  15  -7  -3   74.90    2.53
 -15  -7   3   72.69    2.72
 -15   7   3   73.30    2.68
  15   7  -3   76.78    2.58
 -13  -7   3   95.81    3.37
  13   7  -3   99.93    3.23
 -13   7   3   95.27    3.32
 -11  -7   3    0.87    0.19
  11  -7  -3    0.84    0.15
  11   7  -3    0.74    0.20
 -11   7   3    0.68    0.19
   9  -7  -3   30.56    1.19
  -9  -7   3   29.73    1.29
   9   7  -3   30.12    1.24
  -9   7   3   29.65    1.28
   7  -7  -3  121.06    3.81
  -7  -7   3  114.17    3.90
  -7   7   3  119.78    3.89
   7   7  -3  115.92    3.85
  -5  -7   3    6.20    0.45
   5  -7  -3    6.32    0.42
  -5   7   3    6.97    0.51
   5   7  -3    6.02    0.51
   3  -7  -3   35.93    1.37
  -3  -7   3   36.50    1.44
  -3   7   3   36.36    1.44
   3   7  -3   34.22    1.43
   1  -7  -3   45.86    1.65
   1   7  -3   43.24    1.71
  -1  -7  -3    0.74    0.16
   1  -7   3    0.29    0.10
  -1   7  -3    0.50    0.19
   3  -7   3   20.91    0.94
   5  -7   3    0.43    0.10
  -5   7  -3    0.65    0.20
   7  -7   3    0.49    0.11
  -7   7  -3    0.34    0.14
  -9  -7  -3  101.62    3.15
   9  -7   3   98.10    3.26
  -9   7  -3   95.04    3.33
 -11  -7  -3    4.31    0.33
  11  -7   3    4.49    0.33
 -11   7  -3    4.57    0.45
 -13  -7  -3   26.24    1.04
  13  -7   3   25.59    1.05
 -13   7  -3   23.50    1.16
 -15  -7  -3   32.63    1.28
  15  -7   3   30.43    1.23
 -15   7  -3   31.67    1.41
 -17  -7  -3  114.10    3.69
  17  -7   3  109.13    3.60
 -17   7  -3  107.25    3.80
  19  -7   3   38.32    1.45
 -19  -7  -3   37.83    1.55
 -19   7  -3   37.84    1.68
 -21  -7  -3  110.25    3.85
 -21   7  -3  116.33    4.01
 -23  -7  -3   91.47    3.30
  23  -7   3   95.40    3.15
 -25  -7  -3   14.38    0.91
  25  -7   3   15.95    0.77
 -25  -7  -3   15.02    0.79
 -25   7  -3   15.27    1.06
 -27  -7  -3    6.65    0.72
  27  -7   3    9.19    0.56
 -27  -7  -3    9.11    0.60
 -27   7  -3    9.15    0.87
 -29  -7  -3   26.60    1.20
 -29  -7  -3   26.93    1.38
  29  -7   3   26.99    1.18
 -29   7  -3   25.90    1.52
  31  -7   3   15.42    0.85
 -31  -7  -3   14.98    0.88
 -31  -7  -3   17.97    1.12
 -31   7  -3   15.83    1.24
  33  -7   3   -0.59    0.27
 -33  -7  -3   -0.25    0.26
 -33  -7  -3    0.58    0.48
 -33   7  -3   -0.39    0.43
  35  -7   3   -0.54    0.38
 -35  -7  -3   -0.36    0.32
 -35  -7  -3    0.98    0.55
 -35   7  -3   -1.16    0.58
 -35   7  -3   -0.32    0.41
 -37  -7  -3    0.11    0.43
 -37  -7  -3    0.57    0.68
 -37   7  -3   -0.69    0.96
 -38   8   3   -0.61    0.86
 -36  -8   3    0.79    0.35
 -36  -8   3    0.24    0.79
  36  -8  -3    0.42    0.47
 -36   8   3   -0.59    0.61
 -36   8   3    0.40    0.69
  34  -8  -3    0.13    0.38
 -34  -8   3    0.52    0.34
 -34  -8   3    0.47    0.66
 -34   8   3    0.77    0.64
 -34   8   3    0.85    0.41
  32  -8  -3    5.31    0.59
 -32  -8   3    4.56    0.68
 -32  -8   3    4.63    0.63
 -32   8   3    4.71    0.71
 -32   8   3    5.62    0.72
 -30  -8   3    0.65    0.49
  30  -8  -3    0.52    0.21
 -30  -8   3    0.18    0.27
 -30   8   3   -0.87    0.40
 -30   8   3   -0.17    0.28
 -28  -8   3    9.55    0.69
  28  -8  -3    8.61    0.61
 -28  -8   3    8.72    0.93
 -28   8   3    7.60    0.61
 -28   8   3    7.59    0.95
  26  -8  -3    0.05    0.20
 -26  -8   3    0.85    0.37
 -26   8   3   -0.30    0.22
  24  -8  -3   -0.03    0.18
 -24  -8   3    0.60    0.35
 -24   8   3   -0.32    0.30
 -24   8   3   -0.11    0.19
 -22  -8   3    0.15    0.30
  22  -8  -3    0.37    0.14
 -22   8   3    0.74    0.29
  22   8  -3    0.33    0.26
 -20  -8   3    5.26    0.60
 -20   8   3    5.74    0.66
  20   8  -3    5.33    0.53
 -18  -8   3   41.71    1.83
  18  -8  -3   42.93    1.61
  18   8  -3   43.27    1.66
 -18   8   3   41.53    1.82
  16  -8  -3    7.54    0.47
 -16  -8   3    6.87    0.57
 -16   8   3    7.27    0.64
  16   8  -3    7.77    0.57
  14  -8  -3    6.83    0.44
 -14  -8   3    7.12    0.55
 -14   8   3    6.38    0.59
  14   8  -3    7.06    0.53
  12  -8  -3   -0.24    0.10
 -12  -8   3   -0.07    0.17
 -12   8   3   -0.08    0.14
  12   8  -3    0.08    0.16
 -10  -8   3    8.56    0.60
  10  -8  -3    9.21    0.54
  10   8  -3    9.21    0.61
 -10   8   3    9.21    0.65
  -8  -8   3   13.72    0.78
   8  -8  -3   15.07    0.73
  -8   8   3   15.20    0.85
   8   8  -3   14.36    0.79
   6  -8  -3   11.89    0.65
  -6  -8   3   11.78    0.70
   6   8  -3   11.28    0.70
  -6   8   3   12.39    0.75
   4  -8  -3   54.24    1.94
  -4  -8   3   52.11    1.99
  -4   8   3   54.89    2.02
   4   8  -3   50.67    1.97
   2  -8  -3    4.54    0.36
   2   8  -3    4.29    0.47
   0  -8  -3   29.18    1.19
   0  -8   3   28.72    1.23
   0   8  -3   26.93    1.26
  -2  -8  -3    1.52    0.24
   2  -8   3    1.30    0.23
  -2   8  -3    0.96    0.25
   4  -8   3   23.82    1.06
   6  -8   3    4.52    0.35
  -6   8  -3    4.57    0.46
   8  -8   3    0.22    0.11
  -8  -8  -3    0.26    0.11
  -8   8  -3    0.16    0.17
 -10  -8  -3   31.16    1.18
  10  -8   3   32.60    1.29
 -10   8  -3   30.13    1.38
  12  -8   3    3.26    0.31
 -12  -8  -3    3.88    0.34
 -12   8  -3    3.75    0.47
 -14  -8  -3    0.25    0.15
  14  -8   3    0.46    0.11
 -14   8  -3    0.46    0.20
 -16  -8  -3    5.23    0.43
  16  -8   3    4.42    0.36
 -16   8  -3    4.48    0.53
 -18  -8  -3   44.68    1.73
  18  -8   3   43.31    1.65
 -18   8  -3   42.90    1.88
 -20  -8  -3    0.30    0.22
 -20   8  -3    0.04    0.26
  22  -8   3    0.08    0.14
 -22  -8  -3    0.25    0.25
 -22   8  -3    0.37    0.49
  24  -8   3    0.02    0.14
 -24  -8  -3    0.07    0.28
 -24   8  -3    0.27    0.33
  26  -8   3   -0.09    0.17
 -26  -8  -3    0.18    0.19
 -26  -8  -3    0.22    0.32
 -26   8  -3    0.53    0.33
 -28  -8  -3    3.94    0.70
 -28  -8  -3    4.19    0.46
  28  -8   3    4.01    0.44
 -28   8  -3    2.75    0.57
 -30  -8  -3    1.91    0.44
 -30  -8  -3    1.12    0.26
  30  -8   3    0.97    0.27
 -30   8  -3    0.79    0.49
 -32  -8  -3    2.81    0.42
 -32  -8  -3    3.15    0.53
  32  -8   3    3.52    0.54
 -32   8  -3    2.38    0.62
  34  -8   3    0.22    0.33
 -34  -8  -3    0.67    0.58
 -34  -8  -3   -0.04    0.30
 -34   8  -3   -0.23    0.58
 -34   8  -3   -0.47    0.44
 -36  -8  -3   -0.58    0.37
 -36  -8  -3    0.13    0.67
 -36   8  -3   -0.73    0.69
 -37  -9   3   28.24    2.08
 -37   9   3   30.51    2.31
  35  -9  -3   -0.46    0.39
 -35  -9   3    1.21    0.77
 -35  -9   3   -0.76    0.39
 -35   9   3   -0.71    0.74
 -35   9   3   -0.38    0.49
  33  -9  -3   26.26    1.25
 -33  -9   3   24.53    1.30
 -33  -9   3   22.42    1.71
 -33   9   3   25.00    1.35
 -33   9   3   24.30    1.86
  31  -9  -3    0.41    0.33
 -31  -9   3    1.25    0.55
 -31  -9   3    0.29    0.28
 -31   9   3    0.34    0.35
 -31   9   3    0.72    0.61
 -29  -9   3    6.05    0.97
 -29  -9   3    4.86    0.63
  29  -9  -3    5.98    0.56
 -29   9   3    6.79    1.04
 -29   9   3    5.37    0.58
 -27  -9   3    1.06    0.45
  27  -9  -3    0.98    0.21
 -27   9   3    1.55    0.28
 -27   9   3    1.35    0.50
  25  -9  -3    4.62    0.43
 -25  -9   3    4.09    0.75
 -25   9   3    3.72    0.58
 -25   9   3    5.35    0.50
  23  -9  -3    0.03    0.19
 -23  -9   3    0.20    0.35
 -23   9   3    0.33    0.18
 -23   9   3   -0.18    0.33
  23   9  -3    0.26    0.26
  21  -9  -3   77.25    2.75
 -21  -9   3   77.89    3.05
 -21   9   3   79.14    3.07
  21   9  -3   80.71    2.78
 -19  -9   3   54.87    2.32
  19  -9  -3   59.33    2.12
  19   9  -3   57.98    2.13
 -19   9   3   57.87    2.37
  17  -9  -3    1.96    0.28
 -17  -9   3    1.62    0.29
 -17   9   3    1.45    0.33
  17   9  -3    2.29    0.40
  15  -9  -3   11.71    0.63
 -15  -9   3   11.39    0.75
  15   9  -3   11.83    0.70
 -15   9   3   11.57    0.83
 -13  -9   3    4.73    0.49
  13  -9  -3    5.00    0.39
  13   9  -3    5.03    0.49
 -13   9   3    4.79    0.58
  11  -9  -3    0.64    0.14
 -11  -9   3    0.66    0.22
  11   9  -3    0.47    0.20
 -11   9   3    0.79    0.24
  -9  -9   3  137.04    4.72
   9  -9  -3  145.88    4.63
   9   9  -3  143.52    4.63
  -9   9   3  143.56    4.75
   7  -9  -3  160.02    5.01
  -7  -9   3  150.33    5.07
   7   9  -3  151.00    5.00
  -7   9   3  158.28    5.11
  -5  -9   3    3.02    0.38
   5  -9  -3    2.78    0.31
  -5   9   3    3.07    0.45
   5   9  -3    2.98    0.43
   3  -9  -3  192.69    6.01
   3   9  -3  184.67    6.03
   1  -9  -3   70.92    2.46
  -1  -9   3   67.37    2.49
   1   9  -3   66.32    2.49
   1  -9   3   10.76    0.67
  -1  -9  -3   11.60    0.67
  -1   9  -3   12.31    0.78
   3  -9   3    4.07    0.37
   5  -9   3    3.68    0.35
   7  -9   3   14.24    0.76
  -7   9  -3   14.97    0.88
  -9  -9  -3    5.08    0.36
   9  -9   3    4.65    0.38
   9   9   3    4.97    0.31
  -9   9  -3    4.50    0.51
  11  -9   3    7.49    0.50
 -11  -9  -3    6.70    0.46
 -11   9  -3    7.12    0.60
  13  -9   3   17.24    0.84
 -13  -9  -3   16.40    0.80
 -13   9  -3   16.30    0.99
  15  -9   3   78.32    2.74
 -15  -9  -3   79.88    2.75
 -15   9  -3   78.37    2.95
  17  -9   3  200.34    6.27
 -17  -9  -3  200.22    6.32
 -17   9  -3  192.42    6.50
 -19  -9  -3  113.19    3.82
  19  -9   3  108.85    3.76
 -19   9  -3  110.91    3.99
 -21  -9  -3   61.02    2.35
  21  -9   3   61.17    2.21
 -21   9  -3   59.52    2.60
 -23  -9  -3   74.89    2.87
  23  -9   3   77.72    2.69
 -23   9  -3   76.53    3.04
 -25  -9  -3   17.24    1.05
  25  -9   3   17.57    0.86
 -25   9  -3   18.11    1.26
  27  -9   3    1.37    0.26
 -27  -9  -3    1.18    0.28
 -27  -9  -3    0.88    0.39
 -27   9  -3    1.00    0.41
  29  -9   3    6.37    0.54
 -29  -9  -3    5.54    0.87
 -29  -9  -3    6.48    0.58
 -29   9  -3    5.98    1.02
  31  -9   3   19.40    0.97
 -31  -9  -3   18.23    1.30
 -31  -9  -3   20.75    1.06
 -31   9  -3   18.16    1.52
 -33  -9  -3    0.68    0.34
  33  -9   3   -0.20    0.30
 -33  -9  -3    0.21    0.58
 -33   9  -3   -1.15    0.60
 -35  -9  -3   -1.07    0.68
 -35  -9  -3    0.23    0.39
 -36 -10   3    1.34    0.92
 -36  10   3    1.97    0.91
  34 -10  -3    0.11    0.37
 -34 -10   3   -0.56    0.78
 -34 -10   3   -0.34    0.33
 -34  10   3    0.24    0.50
 -34  10   3    0.36    0.73
 -32 -10   3   36.82    2.19
 -32 -10   3   40.58    1.80
  32 -10  -3   41.06    1.76
 -32  10   3   39.94    2.31
 -32  10   3   41.00    1.81
 -30 -10   3    5.80    1.14
  30 -10  -3    6.50    0.62
 -30 -10   3    6.05    0.69
 -30  10   3    4.07    0.69
 -30  10   3    5.96    0.84
  28 -10  -3    0.66    0.23
 -28 -10   3    0.62    0.53
 -28  10   3    0.09    0.29
 -28  10   3    0.19    0.43
 -26 -10   3    2.52    0.49
  26 -10  -3    1.40    0.23
 -26  10   3    1.76    0.51
 -24 -10   3    8.99    1.20
  24 -10  -3   12.08    0.71
  24  10  -3   11.41    0.81
 -24  10   3   11.63    1.10
 -24  10   3   12.74    0.75
 -22 -10   3   11.25    0.91
 -22  10   3   10.36    1.25
  22  10  -3   11.26    0.76
  20 -10  -3   52.47    2.14
 -20 -10   3   49.28    2.19
 -20  10   3   51.59    2.27
  20  10  -3   52.38    1.97
  18 -10  -3    0.88    0.20
 -18  10   3    0.78    0.33
  18  10  -3    0.71    0.25
 -16 -10   3    0.05    0.25
  16 -10  -3    0.09    0.14
  16  10  -3    0.16    0.20
 -16  10   3    0.07    0.23
 -14 -10   3   11.63    0.79
  14 -10  -3   12.00    0.67
 -14  10   3   12.25    0.89
  14  10  -3   12.25    0.73
  12 -10  -3   48.41    1.82
 -12 -10   3   44.94    1.91
 -12  10   3   48.40    2.00
  12  10  -3   46.51    1.81
 -10 -10   3   99.21    3.58
  10 -10  -3  104.27    3.49
  10  10  -3  103.45    3.48
 -10  10   3  103.24    3.64
  -8 -10   3    1.77    0.29
   8 -10  -3    2.38    0.30
   8  10  -3    1.61    0.31
  -8  10   3    1.81    0.34
  -6 -10   3  131.95    4.48
   6 -10  -3  135.65    4.43
   6  10  -3  129.14    4.41
  -6  10   3  138.36    4.55
   4 -10  -3   25.81    1.16
   4  10  -3   24.37    1.20
   2 -10  -3    9.18    0.60
  -2  10   3    9.44    0.55
   2  10  -3    8.72    0.69
   0 -10  -3   28.64    1.29
   0 -10   3   29.97    1.33
   0  10  -3   29.80    1.39
   2 -10   3    7.18    0.53
  -2 -10  -3    6.86    0.52
  -2  10  -3    7.03    0.66
   4 -10   3   21.64    1.04
   6 -10   3   13.95    0.77
   8 -10   3   42.25    1.71
  10 -10   3   24.55    1.11
 -10 -10  -3   22.43    0.98
  10  10   3   24.53    0.89
 -10  10  -3   23.45    1.26
  12 -10   3   13.90    0.73
 -12 -10  -3   12.23    0.69
 -12  10  -3   13.58    0.92
  14 -10   3   30.57    1.28
 -14 -10  -3   28.62    1.22
 -14  10  -3   27.50    1.43
  16 -10   3   12.56    0.68
 -16 -10  -3   13.09    0.74
 -16  10  -3   12.22    0.93
  18 -10   3    1.38    0.21
 -18 -10  -3    1.92    0.31
 -18  10  -3    1.79    0.39
 -20 -10  -3   64.71    2.48
  20 -10   3   65.45    2.37
 -20  10  -3   64.26    2.67
 -22 -10  -3   14.68    0.95
  22 -10   3   14.82    0.78
 -22  10  -3   15.66    1.16
  24 -10   3    6.57    0.53
 -24 -10  -3    8.62    0.80
 -24  10  -3    8.97    0.97
  26 -10   3    3.58    0.45
 -26 -10  -3    3.53    0.52
 -26  10  -3    4.38    0.73
 -28 -10  -3    0.25    0.27
 -28 -10  -3    0.27    0.46
  28 -10   3   -0.32    0.25
 -28  10  -3    0.00    0.48
  30 -10   3    5.83    0.61
 -30 -10  -3    6.27    1.05
 -30 -10  -3    5.96    0.63
 -30  10  -3    4.91    0.78
 -32 -10  -3    1.92    0.40
  32 -10   3    1.09    0.35
 -32 -10  -3    0.64    0.63
 -32  10  -3   -0.06    0.62
 -34 -10  -3   27.26    1.34
 -34 -10  -3   24.36    1.75
 -34  10  -3   23.21    2.00
 -35 -11   3    2.09    1.01
 -35  11   3    2.38    1.04
  33 -11  -3    1.51    0.39
 -33 -11   3    2.37    0.49
 -33 -11   3    2.89    0.84
 -33  11   3    2.58    0.87
 -33  11   3    1.50    0.49
 -31 -11   3   60.40    2.43
  31 -11  -3   61.00    2.36
 -31 -11   3   57.76    2.79
 -31  11   3   60.31    3.02
 -31  11   3   60.92    2.43
 -29 -11   3   38.81    2.03
  29 -11  -3   36.76    1.62
 -29  11   3   38.04    2.23
 -29  11   3   36.99    1.68
 -27 -11   3    7.26    1.03
  27 -11  -3    5.98    0.61
 -27  11   3    5.87    0.82
 -27  11   3    6.16    0.63
 -25 -11   3    1.63    0.49
  25 -11  -3    1.44    0.27
 -25  11   3    1.32    0.49
  23 -11  -3   65.32    2.43
  23  11  -3   65.21    2.44
 -23  11   3   67.46    2.87
 -21 -11   3   56.71    2.45
  21 -11  -3   61.04    2.22
  21  11  -3   63.79    2.22
 -21  11   3   48.06    3.16
  19 -11  -3   21.22    1.43
 -19 -11   3   20.55    1.23
 -19  11   3   20.98    1.33
  19  11  -3   23.84    1.11
 -17 -11   3   71.43    2.84
  17 -11  -3   75.13    2.67
  17  11  -3   74.41    2.63
 -17  11   3   75.42    2.95
  15 -11  -3    0.47    0.16
 -15 -11   3    0.64    0.27
 -15  11   3    0.69    0.30
  15  11  -3    0.35    0.23
 -13 -11   3    0.73    0.25
  13 -11  -3    0.65    0.18
  13  11  -3    0.89    0.26
 -13  11   3    1.15    0.34
 -11 -11   3    3.04    0.48
  11 -11  -3    3.48    0.37
  11  11  -3    3.00    0.48
 -11  11   3    3.49    0.59
  -9 -11   3    3.73    0.47
   9 -11  -3    2.73    0.35
   9  11  -3    3.31    0.47
  -9  11   3    3.36    0.53
   7 -11  -3   11.92    0.72
  -7 -11   3   11.93    0.72
   7  11  -3   11.29    0.76
   5 -11  -3   62.64    2.30
   5  11  -3   58.42    2.29
   3 -11  -3    8.51    0.60
  -3  11   3    8.79    0.57
   3  11  -3    8.49    0.69
  -1 -11   3    2.72    0.38
   1 -11  -3    2.38    0.35
   1  11  -3    2.56    0.48
  -1 -11  -3   17.93    0.95
   1 -11   3   18.53    0.97
  -1  11  -3   17.50    1.04
   3 -11   3   10.63    0.69
  -3 -11  -3   10.77    0.68
  -3  11  -3   10.66    0.81
   5 -11   3    6.77    0.54
   7 -11   3   80.96    2.94
   9 -11   3   35.10    1.52
  11 -11   3    4.97    0.44
 -11 -11  -3    3.73    0.42
 -11  11  -3    4.66    0.64
  11  11   3    3.94    0.34
 -13 -11  -3    1.36    0.24
  13 -11   3    2.25    0.36
 -13  11  -3    1.03    0.28
 -15 -11  -3   23.88    1.12
 -15  11  -3   25.25    1.37
 -17 -11  -3    0.65    0.25
  17 -11   3    0.93    0.20
 -17  11  -3    0.94    0.36
  19 -11   3    5.63    0.47
 -19 -11  -3    5.14    0.60
 -19  11  -3    4.53    0.77
  21 -11   3   14.83    0.81
 -21 -11  -3   13.88    0.95
 -21  11  -3   15.93    1.17
  23 -11   3    1.08    0.22
 -23 -11  -3    1.49    0.38
 -23  11  -3    2.01    0.47
  25 -11   3   10.24    0.66
 -25 -11  -3   11.25    0.96
 -25  11  -3   10.20    1.10
  27 -11   3    7.35    0.59
 -27 -11  -3    5.94    0.91
 -27  11  -3    5.65    0.82
 -29 -11  -3    0.50    0.53
 -29 -11  -3   -0.57    0.27
  29 -11   3    0.14    0.32
 -29  11  -3   -0.54    0.61
  31 -11   3   38.60    1.65
 -31 -11  -3   41.11    2.06
 -31 -11  -3   41.29    1.75
 -31  11  -3   39.66    2.39
 -33 -11  -3   39.94    1.80
 -33 -11  -3   43.25    2.22
 -33  11  -3   40.62    2.56
 -34 -12   3   -0.63    0.93
 -34  12   3    0.48    0.96
 -32 -12   3    3.11    0.58
  32 -12  -3    2.49    0.42
 -32 -12   3    2.59    0.81
 -32  12   3    2.97    0.51
 -32  12   3    3.23    0.86
 -30 -12   3    1.45    0.71
  30 -12  -3    1.89    0.39
 -30  12   3    1.72    0.41
 -30  12   3    1.99    0.77
  28 -12  -3    0.48    0.34
 -28 -12   3    0.11    0.61
 -28  12   3   -0.52    0.32
 -28  12   3   -0.01    0.54
  26 -12  -3   12.71    0.81
 -26 -12   3   10.30    1.19
 -26  12   3   13.35    0.85
 -26  12   3   13.50    1.35
  24 -12  -3    1.39    0.23
 -24 -12   3    1.00    0.47
  24  12  -3    0.83    0.41
 -24  12   3    1.89    0.60
 -22 -12   3   -0.69    0.41
  22  12  -3   -0.13    0.25
 -22  12   3    0.05    0.38
  20 -12  -3   -0.08    0.22
 -20 -12   3   -0.36    0.36
 -20  12   3    0.24    0.37
  20  12  -3    0.09    0.25
 -18 -12   3    8.81    0.81
  18 -12  -3    9.00    0.64
  18  12  -3    9.45    0.70
 -18  12   3   10.44    1.02
  16 -12  -3    4.54    0.46
 -16 -12   3    3.94    0.61
  16  12  -3    5.01    0.55
 -16  12   3    4.30    0.70
 -14 -12   3    7.55    0.72
  14 -12  -3    8.70    0.62
 -14  12   3    9.39    0.85
  14  12  -3    8.54    0.67
 -12 -12   3   10.10    0.74
  12 -12  -3   10.18    0.67
 -12  12   3   10.23    0.85
  12  12  -3    9.40    0.72
  10 -12  -3   22.75    1.08
 -10 -12   3   20.97    1.12
 -10  12   3   21.94    1.27
  10  12  -3   20.59    1.10
   8 -12  -3    2.22    0.35
   8  12  -3    1.49    0.33
   6 -12  -3    0.38    0.15
   6  12  -3    0.43    0.23
   4 -12  -3    1.07    0.19
  -4  12   3    1.42    0.30
   4  12  -3    1.22    0.31
   2 -12  -3    6.96    0.53
  -2 -12   3    6.46    0.58
   2  12  -3    5.92    0.66
  -2  12   3    6.67    0.54
   0 -12   3   24.45    1.22
   0 -12  -3   25.37    1.21
   0  12  -3   23.61    1.27
  -2 -12  -3    5.93    0.56
   2 -12   3    7.09    0.55
  -2  12  -3    7.06    0.72
   4 -12   3   20.12    1.06
  -4 -12  -3   20.95    1.09
  -4  12  -3   21.17    1.23
   6 -12   3   11.16    0.73
   8 -12   3   27.23    1.29
  10 -12   3   36.82    1.59
  12 -12   3    3.23    0.42
 -12 -12  -3    2.15    0.40
 -12  12  -3    2.01    0.37
 -14 -12  -3    0.11    0.22
  14 -12   3    0.16    0.17
 -14  12  -3    0.01    0.26
 -16 -12  -3   -0.08    0.24
  16 -12   3   -0.01    0.19
 -16  12  -3    0.10    0.32
 -18 -12  -3   -0.10    0.27
  18 -12   3    0.00    0.18
 -18  12  -3    0.23    0.36
 -20 -12  -3    0.52    0.30
  20 -12   3    0.35    0.19
 -20  12  -3    0.47    0.38
 -22 -12  -3    0.21    0.35
 -22  12  -3    0.43    0.47
 -24 -12  -3   -0.05    0.41
 -24  12  -3    0.35    0.48
 -26 -12  -3    0.05    0.50
  26 -12   3    0.21    0.30
 -26  12  -3    0.45    0.55
  28 -12   3    1.74    0.29
 -28 -12  -3    1.24    0.59
 -28  12  -3    2.56    0.65
 -30 -12  -3    0.69    0.39
 -30 -12  -3   -0.05    0.65
  30 -12   3   -0.03    0.40
 -30  12  -3    1.45    0.79
 -32 -12  -3    0.31    0.76
 -32 -12  -3    0.79    0.39
 -32  12  -3    1.24    0.80
 -31 -13   3   18.88    1.79
  31 -13  -3   20.14    1.17
 -31  13   3   19.17    1.22
 -31  13   3   20.37    2.09
  29 -13  -3   32.38    1.52
 -29 -13   3   33.06    2.04
 -29  13   3   36.17    2.31
 -29  13   3   33.22    1.59
  27 -13  -3   -0.62    0.31
 -27 -13   3   -0.63    0.62
 -27  13   3    0.12    0.62
  25 -13  -3    5.09    0.58
 -25 -13   3    3.90    0.64
 -25  13   3    4.36    0.61
  25  13  -3    6.00    0.75
 -25  13   3    5.67    0.90
  23 -13  -3   13.57    0.84
 -23 -13   3   12.89    1.15
 -23  13   3   13.99    1.36
  23  13  -3   13.39    0.94
 -21 -13   3    0.91    0.43
  21 -13  -3    1.24    0.29
  21  13  -3    1.27    0.34
 -21  13   3    1.09    0.44
  19 -13  -3   34.11    1.50
 -19 -13   3   32.07    1.67
  19  13  -3   34.72    1.48
 -19  13   3   34.32    1.86
  17 -13  -3   17.69    0.95
 -17 -13   3   16.37    1.10
  17  13  -3   17.50    0.97
 -17  13   3   17.60    1.39
 -15 -13   3    2.85    0.44
  15  13  -3    3.40    0.52
 -15  13   3    2.99    0.52
 -13 -13   3    8.34    0.73
  13 -13  -3    7.85    0.59
 -13  13   3    7.63    0.84
  13  13  -3    7.92    0.67
 -11 -13   3    1.06    0.30
  11 -13  -3    1.23    0.26
  11  13  -3    0.92    0.30
 -11  13   3    1.22    0.41
   9 -13  -3   13.05    0.80
   9  13  -3   13.36    0.87
   7 -13  -3    0.63    0.19
   7  13  -3    0.21    0.27
   5 -13  -3    6.00    0.53
  -5  13   3    4.76    0.56
   5  13  -3    4.68    0.63
   3 -13  -3   10.09    0.73
  -3 -13   3   11.93    0.82
   3  13  -3   10.73    0.86
  -1 -13   3   52.72    2.16
   1 -13  -3   51.53    2.10
   1  13  -3   49.90    2.14
   1 -13   3   51.37    2.09
  -1 -13  -3   47.71    2.02
  -1  13  -3   48.89    2.12
   3 -13   3   97.44    3.48
  -3 -13  -3   93.71    3.43
  -3  13  -3   93.05    3.52
  -5 -13  -3   83.78    3.15
   5 -13   3   84.81    3.16
  -5  13  -3   85.88    3.28
   7 -13   3  366.63   11.50
   9 -13   3  118.74    4.48
  11 -13   3    5.27    0.53
  13 -13   3   31.52    1.40
 -13 -13  -3   29.31    1.28
 -15 -13  -3    0.41    0.25
  15 -13   3    0.90    0.22
 -15  13  -3    0.30    0.33
 -17 -13  -3    1.13    0.30
  17 -13   3    0.72    0.22
 -17  13  -3    1.39    0.48
  19 -13   3    0.28    0.23
 -19 -13  -3    0.15    0.31
 -19  13  -3    0.04    0.43
 -21 -13  -3    4.98    0.73
  21 -13   3    5.67    0.57
 -21  13  -3    4.28    0.67
  23 -13   3   15.18    0.89
 -23 -13  -3   13.71    1.05
 -23  13  -3   16.17    1.38
 -25 -13  -3   54.99    2.36
  25 -13   3   53.67    2.14
 -25  13  -3   56.37    2.69
 -27 -13  -3    3.62    0.63
  27 -13   3    2.17    0.33
 -27  13  -3    3.35    0.78
  29 -13   3   -0.03    0.43
 -29 -13  -3    0.27    0.65
 -29  13  -3   -1.35    0.68
 -31 -13  -3   20.50    1.68
 -31 -13  -3   19.85    1.29
 -31  13  -3   26.26    2.22
  30 -14  -3    9.83    0.94
 -30 -14   3    8.20    1.03
 -30  14   3   14.40    1.89
 -30  14   3    9.60    0.98
 -28 -14   3    3.87    0.77
  28 -14  -3    5.96    0.76
 -28  14   3    5.37    1.00
 -28  14   3    3.59    0.47
 -26 -14   3   15.65    1.44
  26 -14  -3   15.52    0.97
 -26  14   3   15.93    1.69
 -26  14   3   15.46    0.97
  24 -14  -3    7.85    0.72
 -24 -14   3    8.25    1.12
 -24  14   3    7.90    1.31
  24  14  -3    8.54    0.83
 -22 -14   3   48.35    2.33
  22 -14  -3   53.64    2.10
  22  14  -3   53.17    2.07
 -22  14   3   52.43    2.59
 -20 -14   3   29.53    1.63
 -20  14   3   32.04    1.88
  20  14  -3   31.65    1.44
  18 -14  -3    0.49    0.20
 -18 -14   3    0.38    0.40
  18  14  -3    0.74    0.30
 -18  14   3    0.53    0.50
 -16 -14   3    1.74    0.41
  16 -14  -3    1.07    0.23
  16  14  -3    1.78    0.36
 -16  14   3    1.16    0.45
  14 -14  -3    5.96    0.58
 -14 -14   3    4.76    0.70
 -14  14   3    4.98    0.84
  14  14  -3    6.11    0.64
 -12 -14   3    1.27    0.33
  12 -14  -3    1.63    0.29
 -12  14   3    1.66    0.46
  12  14  -3    1.18    0.35
  10 -14  -3   22.80    1.16
  10  14  -3   21.05    1.15
   8 -14  -3    6.25    0.56
   8  14  -3    4.58    0.65
   6 -14  -3   33.16    1.53
   6  14  -3   32.44    1.54
  -6  14   3   33.80    1.50
  -4 -14   3    8.56    0.76
   4 -14  -3    9.12    0.70
   4  14  -3    8.94    0.82
  -4  14   3    8.53    0.70
   2 -14  -3   68.75    2.66
  -2 -14   3   69.56    2.73
  -2  14   3   68.10    2.43
   2  14  -3   66.67    2.66
   0 -14  -3   27.28    1.38
   0 -14   3   29.61    1.46
   0  14  -3   27.67    1.48
  -2 -14  -3    1.83    0.37
   2 -14   3    2.22    0.37
  -2  14  -3    1.91    0.45
  -4 -14  -3   83.80    3.18
   4 -14   3   84.69    3.29
  -4  14  -3   85.64    3.30
   6 -14   3   39.74    1.99
  -6 -14  -3   41.17    1.84
  -6  14  -3   40.13    1.97
   8 -14   3    4.10    0.52
  10 -14   3   41.08    1.78
  12 -14   3   10.19    0.73
  14 -14   3    4.78    0.57
  16 -14   3    2.43    0.36
 -16  14  -3    2.37    0.56
 -18 -14  -3    2.57    0.39
  18 -14   3    1.79    0.28
 -18  14  -3    1.93    0.49
 -20 -14  -3   37.71    1.75
  20 -14   3   42.05    1.74
 -20  14  -3   41.85    2.17
  22 -14   3    5.10    0.62
 -22 -14  -3    4.50    0.82
 -22  14  -3    3.82    0.76
 -24 -14  -3   32.03    1.74
  24 -14   3   36.66    1.57
 -24  14  -3   37.88    2.18
  26 -14   3    5.84    0.70
 -26  14  -3    7.14    1.03
 -28 -14  -3   -0.95    0.65
 -28  14  -3    0.62    0.82
 -30 -14  -3   -0.23    0.77
 -30  14  -3    2.17    1.39
 -29 -15   3    2.02    0.92
 -29  15   3    2.02    0.51
 -29  15   3    3.05    0.95
 -27 -15   3    0.55    0.75
  27 -15  -3    0.43    0.46
 -27  15   3    1.81    0.90
  25 -15  -3    0.56    0.39
 -25 -15   3    0.29    0.64
  25  15  -3    0.12    0.42
 -25  15   3    1.86    0.76
  23 -15  -3    6.76    0.73
 -23 -15   3    5.55    0.70
 -23  15   3    9.31    1.36
 -21 -15   3   47.52    2.36
  21 -15  -3   55.10    2.17
 -21  15   3   53.20    2.68
  21  15  -3   53.72    2.09
 -19 -15   3    5.72    0.93
  19  15  -3    5.58    0.72
 -19  15   3    7.62    1.11
 -17 -15   3    0.27    0.41
  17 -15  -3    0.51    0.25
 -17  15   3    0.56    0.56
  17  15  -3    0.66    0.33
  15 -15  -3   26.51    1.31
 -15 -15   3   23.42    1.38
 -15  15   3   27.98    1.71
  15  15  -3   26.49    1.28
  13 -15  -3   46.42    1.95
 -13 -15   3   45.11    1.98
  13  15  -3   45.37    1.87
  11 -15  -3    0.10    0.25
  11  15  -3   -0.02    0.30
   9 -15  -3   17.40    1.23
   9  15  -3   16.96    1.05
   7 -15  -3   26.93    1.35
   7  15  -3   27.22    1.39
  -7  15   3   26.17    1.35
   5 -15  -3   22.99    1.20
  -5 -15   3   20.63    1.25
  -5  15   3   21.79    1.16
   5  15  -3   20.24    1.20
   3 -15  -3    8.94    0.72
  -3 -15   3    9.39    0.81
   3  15  -3   10.30    0.89
   1 -15  -3   29.79    1.45
  -1 -15   3   30.12    1.54
   1  15  -3   29.90    1.53
   1 -15   3   19.52    1.18
  -1 -15  -3   19.73    1.14
  -1  15  -3   20.11    1.26
   3 -15   3    4.60    0.59
  -3 -15  -3    5.15    0.59
  -3  15  -3    4.88    0.84
   5 -15   3   -0.09    0.24
  -5 -15  -3   -0.06    0.23
  -5  15  -3   -0.18    0.41
   7 -15   3    0.29    0.22
  -7 -15  -3    0.20    0.26
  -7  15  -3    0.34    0.39
   9 -15   3    7.31    0.67
  11 -15   3    7.29    0.66
  13 -15   3    0.04    0.25
  15 -15   3   32.73    1.53
  17 -15   3   41.32    1.78
 -17 -15  -3   39.35    1.69
  19 -15   3    1.76    0.33
 -19 -15  -3    1.37    0.40
 -19  15  -3    0.69    0.59
 -21 -15  -3    1.85    0.46
  21 -15   3    1.97    0.33
 -21  15  -3    2.65    0.63
  23 -15   3   24.03    1.21
 -23 -15  -3   19.56    1.32
 -23  15  -3   24.06    1.83
 -25 -15  -3   16.11    1.32
  25 -15   3   14.93    1.00
 -25  15  -3   18.06    1.77
 -27 -15  -3    3.54    0.69
 -27  15  -3    4.36    1.01
 -28 -16   3    1.63    0.89
 -28  16   3    3.21    1.05
 -26 -16   3    0.67    0.78
  26 -16  -3    1.50    0.40
 -26  16   3    1.76    0.82
 -26  16   3    1.20    0.44
 -24 -16   3    0.74    0.67
  24 -16  -3    1.27    0.38
 -24  16   3    0.09    0.89
 -24  16   3    0.66    0.38
  24  16  -3    1.19    0.49
 -22 -16   3    8.53    1.23
  22 -16  -3    9.75    0.87
 -22  16   3    8.87    1.50
  22  16  -3   10.34    0.93
  20 -16  -3    8.44    0.79
 -20 -16   3    7.56    1.07
 -20  16   3    8.82    1.32
  20  16  -3    7.56    0.84
 -18 -16   3   24.56    1.48
  18 -16  -3   25.83    1.33
  18  16  -3   25.14    1.31
 -18  16   3   28.16    1.88
  16 -16  -3   11.09    0.86
 -16 -16   3   13.25    1.06
  16  16  -3   13.93    0.94
  14 -16  -3    0.03    0.26
  14  16  -3    0.31    0.32
  12 -16  -3    6.69    0.68
  12  16  -3    7.55    0.78
  10 -16  -3    0.01    0.29
  10  16  -3    0.02    0.33
   8 -16  -3    1.13    0.30
   8  16  -3    1.45    0.41
  -8  16   3    2.11    0.42
  -6 -16   3    8.77    0.85
   6 -16  -3    9.45    0.89
   6  16  -3    8.48    0.87
  -6  16   3    9.04    0.85
   4 -16  -3    2.48    0.38
  -4 -16   3    1.81    0.33
  -4  16   3    3.45    0.62
   4  16  -3    2.84    0.52
   2 -16  -3   24.38    1.29
  -2 -16   3   22.34    1.32
   2  16  -3   23.22    1.37
   0 -16   3    3.61    0.57
   0 -16  -3    3.13    0.46
   0  16  -3    3.92    0.77
  -2 -16  -3    3.58    0.61
   2 -16   3    2.46    0.37
  -2  16  -3    4.21    0.83
  -4 -16  -3    2.84    0.40
   4 -16   3    3.25    0.47
  -4  16  -3    4.34    0.86
   6 -16   3   12.28    0.87
  -6 -16  -3   10.64    0.88
  -6  16  -3   11.50    1.12
  -8 -16  -3    0.85    0.32
   8 -16   3    0.29    0.26
  -8  16  -3    0.89    0.47
  10 -16   3   -0.36    0.31
 -10 -16  -3   -0.06    0.35
 -10  16  -3   -0.72    0.44
  12 -16   3    0.53    0.30
  14 -16   3    2.46    0.41
  16 -16   3    1.14    0.31
  18 -16   3    0.88    0.33
 -20 -16  -3   17.08    1.15
  20 -16   3   19.20    1.10
 -22 -16  -3    2.84    0.53
  22 -16   3    2.01    0.36
 -22  16  -3    1.69    0.72
  24 -16   3   -0.63    0.44
 -24 -16  -3   -0.68    0.57
 -24  16  -3    0.46    0.76
 -26  16  -3    4.13    0.94
 -25 -17   3    0.29    0.79
 -25  17   3    0.11    0.88
 -25  17   3    0.33    0.45
  23 -17  -3    0.86    0.46
 -23 -17   3   -0.28    0.70
 -23  17   3    0.30    0.83
  23  17  -3    0.95    0.49
  21 -17  -3   10.15    0.95
 -21 -17   3    9.15    1.21
 -21  17   3   10.87    1.66
  21  17  -3   13.04    1.01
  19 -17  -3   16.19    1.06
 -19 -17   3   15.95    1.29
  19  17  -3   15.40    1.15
 -19  17   3   17.09    1.61
  17 -17  -3    1.12    0.37
  17  17  -3    1.33    0.43
  15 -17  -3    6.97    0.78
  15  17  -3    7.81    0.82
  13 -17  -3   11.17    0.90
  13  17  -3   12.04    0.95
  11 -17  -3    4.00    0.52
  11  17  -3    3.02    0.49
  -9 -17   3   74.27    3.10
   9 -17  -3   78.72    2.98
  -9  17   3   72.79    2.93
   9  17  -3   76.11    2.85
   7 -17  -3   25.60    1.36
  -7 -17   3   23.76    1.40
   7  17  -3   21.81    1.31
  -7  17   3   22.93    1.34
  -5 -17   3   -0.33    0.40
   5 -17  -3   -0.06    0.32
   5  17  -3    0.37    0.38
  -5  17   3    0.73    0.36
  -3 -17   3   36.65    1.83
   3 -17  -3   37.18    1.76
   3  17  -3   34.26    1.76
   1 -17  -3  101.38    3.78
  -1 -17   3  104.55    3.88
   1  17  -3   95.76    3.72
   1 -17   3    4.08    0.55
  -1 -17  -3    5.06    0.75
  -1  17  -3    5.62    0.90
   3 -17   3    1.26    0.36
  -3  17  -3    1.58    0.48
   5 -17   3   -0.35    0.32
  -5  17  -3    0.31    0.47
   7 -17   3    3.97    0.53
  -7  17  -3    4.18    0.72
  -9 -17  -3    0.78    0.41
   9 -17   3   -0.16    0.34
  -9  17  -3    0.51    0.51
  11 -17   3   19.60    1.15
 -11 -17  -3   18.92    1.23
 -11  17  -3   14.78    1.50
  13 -17   3    0.16    0.34
  15 -17   3   75.50    2.95
  17 -17   3   83.99    3.21
  19 -17   3   15.05    1.03
  21 -17   3    3.05    0.44
 -22 -18   3   15.63    1.56
  22 -18  -3   13.41    1.14
  22  18  -3   15.79    1.17
  20 -18  -3   -0.14    0.40
  20  18  -3    1.77    0.51
  18 -18  -3    0.28    0.45
  18  18  -3    0.23    0.50
  16 -18  -3    1.52    0.40
  16  18  -3    2.32    0.49
  14 -18  -3    0.85    0.36
  14  18  -3   -0.15    0.39
  12 -18  -3   50.05    2.11
  12  18  -3   48.69    2.02
 -12  18   3   42.34    2.21
  10 -18  -3   21.72    1.26
 -10 -18   3   18.93    1.39
  10  18  -3   20.31    1.25
 -10  18   3   20.68    1.38
  -8 -18   3   -0.02    0.48
   8 -18  -3    0.33    0.33
  -8  18   3    0.29    0.43
   8  18  -3    0.11    0.43
   6 -18  -3    0.38    0.37
  -6 -18   3    0.03    0.43
   6  18  -3   -0.26    0.40
  -4 -18   3   21.56    1.36
   4 -18  -3   21.59    1.32
   4  18  -3   20.43    1.34
   2 -18  -3    2.10    0.37
  -2 -18   3    1.93    0.45
   2  18  -3    2.69    0.60
   0 -18  -3   28.20    1.53
   0 -18   3   26.37    1.52
   0  18  -3   26.38    1.62
  -2 -18  -3    0.78    0.35
   2 -18   3    1.45    0.39
  -2  18  -3    1.40    0.57
   4 -18   3   12.28    1.05
  -4 -18  -3   13.22    1.05
  -4  18  -3   12.47    1.26
  -6 -18  -3    0.29    0.40
   6 -18   3    0.78    0.43
  -6  18  -3    0.47    0.56
   8 -18   3   12.13    1.01
  -8 -18  -3   10.14    1.00
  -8  18  -3   11.88    1.97
 -10 -18  -3   19.16    1.33
  10 -18   3   20.49    1.26
 -10  18  -3   18.72    1.58
  12 -18   3    1.15    0.40
 -12 -18  -3    1.13    0.45
 -12  18  -3    0.77    0.62
  14 -18   3   42.00    1.96
  16 -18   3    9.79    0.97
  18 -18   3    5.20    0.67
  19 -19  -3    0.52    0.56
  19  19  -3    0.21    0.50
  17 -19  -3    1.65    0.53
  15 -19  -3    9.98    1.05
  15  19  -3   13.53    1.10
  13 -19  -3    0.35    0.39
 -13  19   3    0.04    0.58
  13  19  -3    0.77    0.48
  11 -19  -3    0.41    0.42
 -11 -19   3    1.12    0.51
  11  19  -3    1.53    0.50
 -11  19   3    1.14    0.56
   9 -19  -3    3.29    0.51
  -9 -19   3    1.62    0.48
   9  19  -3    2.67    0.55
  -9  19   3    3.07    0.62
  -7 -19   3    3.82    0.59
   7 -19  -3    3.38    0.45
  -7  19   3    4.66    0.92
   7  19  -3    5.35    0.93
   5 -19  -3   11.16    0.97
  -5 -19   3   10.69    1.13
   5  19  -3   10.03    1.13
   3 -19  -3    7.95    0.88
  -3 -19   3    6.35    1.01
   3  19  -3    8.53    1.04
   1 -19  -3    0.58    0.38
  -1 -19   3    0.64    0.44
   1  19  -3    0.08    0.51
   1 -19   3   53.14    2.38
  -1 -19  -3   51.74    2.35
  -1  19  -3   48.70    2.40
   3 -19   3   14.05    1.16
  -3 -19  -3   13.26    1.13
  -3  19  -3   14.80    1.40
   5 -19   3    5.53    0.92
  -5 -19  -3    2.75    0.49
  -5  19  -3    4.57    0.79
   7 -19   3    5.83    0.74
  -7 -19  -3    5.48    0.69
  -7  19  -3    5.30    0.92
   9 -19   3   15.05    1.15
  -9 -19  -3   14.44    1.22
  -9  19  -3   13.42    1.54
 -11 -19  -3    0.78    0.45
  11 -19   3    1.25    0.47
 -11  19  -3    0.43    0.70
 -13 -19  -3   29.58    1.75
  13 -19   3   28.54    1.59
 -13  19  -3   28.76    2.08
 -15 -19  -3    4.22    0.63
  15 -19   3    6.94    1.03
 -15  19  -3    4.31    0.93
  16 -20  -3    1.35    0.54
  16  20  -3    2.22    0.77
 -16  20   3    1.15    0.80
 -14 -20   3    2.44    0.71
  14 -20  -3    4.32    0.55
 -14  20   3    3.65    1.20
  14  20  -3    3.53    0.66
 -12 -20   3   13.06    1.44
  12 -20  -3   13.88    1.19
 -12  20   3   12.84    1.47
  12  20  -3   13.25    1.16
 -10 -20   3    7.39    1.24
  10 -20  -3    7.73    1.02
 -10  20   3    7.65    1.25
  10  20  -3    7.67    1.07
  -8 -20   3   -0.01    0.60
   8 -20  -3    0.43    0.53
  -8  20   3    0.48    0.55
   8  20  -3    0.04    0.52
  -6 -20   3    1.70    0.56
   6 -20  -3    3.32    0.56
   6  20  -3    3.21    0.65
   4 -20  -3    7.33    0.98
  -4 -20   3    8.15    1.18
   4  20  -3    8.33    1.19
  -2 -20   3    2.78    0.55
   2 -20  -3    4.12    0.57
   2  20  -3    3.80    0.67
   0 -20   3    4.15    0.60
   0 -20  -3    6.44    0.95
   0  20  -3    5.00    0.79
  -2 -20  -3    6.98    1.00
   2 -20   3    7.17    1.08
  -2  20  -3    5.35    0.87
  -4 -20  -3   -0.23    0.49
   4 -20   3    0.24    0.46
  -4  20  -3    0.14    0.85
  -6 -20  -3    0.46    0.51
   6 -20   3    0.81    0.48
  -6  20  -3    0.66    0.72
  -8 -20  -3   -0.16    0.57
   8 -20   3   -0.19    0.57
  -8  20  -3    0.71    0.77
 -10 -20  -3    2.57    0.61
  10 -20   3    3.44    0.57
 -10  20  -3    2.00    0.84
  12 -20   3    1.85    0.54
 -12 -20  -3    1.04    0.56
 -12  20  -3    2.52    0.90
 -14 -20  -3    1.47    0.69
 -14  20  -3    1.27    0.89
  11 -21  -3    2.21    0.55
 -11 -21   3   -0.24    0.78
  11  21  -3    1.13    0.60
 -11  21   3    2.04    0.74
   9 -21  -3    1.77    0.53
  -9 -21   3    1.09    0.67
  -9  21   3    0.34    0.66
   9  21  -3   -0.49    0.58
   7 -21  -3    2.34    0.53
  -7 -21   3    0.24    0.65
   7  21  -3    0.35    0.60
   5 -21  -3   14.40    1.35
  -5 -21   3   17.84    1.53
   5  21  -3   18.58    1.47
  -3 -21   3    3.19    0.69
   3 -21  -3    4.59    0.65
   3  21  -3    3.43    0.75
   1 -21  -3    0.27    0.50
  -1 -21   3    0.04    0.59
   1  21  -3    0.96    0.90
  -1 -21  -3   35.72    1.99
   1 -21   3   39.92    2.05
  -1  21  -3   33.91    2.30
   3 -21   3    2.72    0.62
  -3 -21  -3    2.97    0.58
  -3  21  -3    2.33    0.84
  -5 -21  -3   23.81    1.58
   5 -21   3   23.58    1.55
  -5  21  -3   22.09    1.86
   7 -21   3   31.27    1.91
  -7 -21  -3   30.50    1.89
  -7  21  -3   30.47    2.18
  -9 -21  -3   30.63    1.87
  -9  21  -3   30.66    2.28
 -40   0   4    0.03    0.44
 -38   0   4   14.58    1.26
 -36   0   4   12.02    1.04
 -36   0   4   14.14    0.95
 -34   0   4    2.52    0.42
 -34   0   4    1.49    0.41
 -32   0   4   -0.52    0.35
 -32   0   4    0.52    0.31
 -30   0   4    2.89    0.49
 -30   0   4    4.40    0.55
 -28   0   4    1.82    0.28
 -26   0   4   34.71    1.39
 -26   0   4   30.90    1.50
 -24   0   4   31.49    1.29
 -24   0   4   30.14    1.37
 -22   0   4    7.06    0.51
 -22   0   4    6.79    0.49
 -20   0   4   53.50    2.07
 -20   0   4   56.17    1.94
 -18   0   4  395.76   12.33
 -18   0   4  411.13   12.16
 -16   0   4  151.54    4.64
 -16   0   4  145.83    4.79
 -14   0   4  113.51    3.77
  14   0  -4  120.47    3.71
 -14   0   4  112.63    3.63
 -12   0   4  346.53   10.47
  12   0  -4  361.33   10.39
 -12   0   4  325.63   10.32
 -10   0   4    3.23    0.25
 -10   0   4    3.39    0.27
  10   0  -4    3.37    0.29
  -8   0   4  527.48   16.14
  -8   0   4  527.01   15.82
   8   0  -4  536.03   15.93
  -6   0   4  545.04   16.39
   6   0  -4  538.75   16.39
  -6   0   4  539.12   16.27
  -4   0   4  114.41    3.67
  -4   0   4  123.16    3.56
   4   0  -4  116.74    3.65
  -2   0   4  304.15    9.36
   2   0  -4  320.16    9.44
   0   0   4   93.97    3.05
   0   0  -4   98.61    3.06
   4   0   4   83.75    2.43
  -4   0  -4   78.17    2.43
   6   0   4   11.53    0.42
  -6   0  -4   11.20    0.42
   8   0   4    4.67    0.22
  -8   0  -4    4.14    0.23
 -10   0  -4    1.26    0.16
  10   0   4    1.41    0.13
  12   0   4  264.54    7.58
 -12   0  -4  239.30    7.57
 -14   0  -4    1.92    0.21
 -16   0  -4  113.88    3.59
 -18   0  -4  449.78   13.49
 -20   0  -4   50.19    1.78
 -22   0  -4    0.99    0.19
 -24   0  -4   36.41    1.43
 -24   0  -4   35.61    1.44
 -26   0  -4   24.81    1.11
 -28   0  -4   13.58    0.80
 -28   0  -4   13.16    0.76
 -30   0  -4    2.55    0.45
 -30   0  -4    1.97    0.34
 -32   0  -4   -0.13    0.27
 -32   0  -4   -0.52    0.25
 -34   0  -4   10.56    0.83
 -34   0  -4   10.26    0.78
 -36   0  -4   18.84    1.15
 -36   0  -4   21.04    1.22
 -38   0  -4   27.97    1.59
 -38   0  -4   35.31    2.28
 -39  -1   4    1.34    0.42
 -39   1   4    0.95    0.47
 -37  -1   4    1.15    0.40
 -37   1   4    0.66    0.38
 -37   1   4    0.44    0.48
 -35  -1   4    0.23    0.28
 -35   1   4    0.17    0.34
 -35   1   4    0.99    0.43
 -33  -1   4    0.01    0.24
 -33   1   4    0.38    0.33
 -33   1   4    0.03    0.37
 -31  -1   4    4.51    0.54
 -31  -1   4    4.56    0.61
 -31   1   4    4.93    0.56
 -31   1   4    3.85    0.59
 -29  -1   4    2.62    0.42
 -29  -1   4    1.87    0.33
 -29   1   4    1.06    0.30
 -29   1   4    1.49    0.29
 -27  -1   4    9.23    0.64
 -27  -1   4    9.44    0.69
 -27   1   4    9.20    0.69
 -27   1   4    8.33    0.64
 -25  -1   4  122.57    4.01
 -25  -1   4  118.33    4.24
 -25   1   4  126.38    4.07
 -25   1   4  123.88    4.23
 -23  -1   4    0.25    0.18
 -23  -1   4    0.06    0.16
 -23   1   4    0.03    0.16
 -23   1   4    0.04    0.17
 -21  -1   4    8.03    0.49
 -21  -1   4    7.42    0.52
 -21   1   4    7.86    0.53
 -21   1   4    7.68    0.53
 -19  -1   4    5.53    0.43
 -19  -1   4    5.23    0.40
 -19   1   4    4.61    0.40
 -19   1   4    5.87    0.42
 -17  -1   4    9.84    0.54
  17  -1  -4   10.01    0.52
 -17   1   4    9.21    0.56
  17   1  -4   10.17    0.60
 -17   1   4    9.84    0.54
  15  -1  -4    5.76    0.35
 -15  -1   4    5.86    0.42
 -15  -1   4    6.24    0.39
 -15   1   4    5.58    0.40
  15   1  -4    6.34    0.45
 -15   1   4    6.03    0.39
 -13  -1   4   54.37    1.87
 -13  -1   4   55.51    2.01
  13   1  -4   58.71    1.94
 -13   1   4   56.60    1.98
 -13   1   4   55.46    1.88
  11  -1  -4  331.52    9.88
 -11  -1   4  320.68    9.86
 -11  -1   4  330.26   10.03
  11  -1  -4  349.30    9.93
  11   1  -4  332.32    9.94
 -11   1   4  306.94    9.86
 -11   1   4  335.51    9.98
  -9  -1   4   55.04    1.96
   9  -1  -4   59.26    1.88
  -9  -1   4   55.67    1.83
   9  -1  -4   57.69    1.84
  -9   1   4   53.86    1.83
  -9   1   4   59.21    1.93
   9   1  -4   56.41    1.91
  -7  -1   4    0.26    0.10
   7  -1  -4    0.52    0.09
   7  -1  -4    0.37    0.11
   7   1  -4    0.40    0.13
  -7   1   4    0.30    0.09
  -7   1   4    0.38    0.09
   5  -1  -4  383.72   11.15
   5  -1  -4  370.73   11.14
  -5  -1   4  353.14   11.12
  -5   1   4  384.72   11.21
   5   1  -4  358.19   11.09
  -5   1   4  370.56   11.06
  -3  -1   4    5.05    0.33
   3  -1  -4    5.58    0.22
   3  -1  -4    4.99    0.29
  -3   1   4    4.94    0.28
  -1  -1   4   51.58    1.83
   1  -1  -4   55.95    1.76
   1  -1  -4   56.25    1.65
  -1   1   4   53.53    1.76
   1   1  -4   52.93    1.83
   1  -1   4   74.85    2.26
  -1  -1  -4   72.99    2.32
   3  -1   4    0.58    0.08
  -3   1  -4    0.48    0.12
   5  -1   4    6.38    0.27
  -5  -1  -4    7.01    0.26
  -5   1  -4    6.09    0.29
  -7  -1  -4    3.17    0.19
   7  -1   4    2.95    0.17
  -7   1  -4    2.84    0.21
  -9  -1  -4   33.49    1.11
   9  -1   4   33.81    1.11
  -9   1  -4   33.02    1.14
  11  -1   4   18.90    0.70
 -11  -1  -4   19.12    0.70
 -11   1  -4   18.46    0.73
 -13  -1  -4   19.48    0.72
  13  -1   4   18.66    0.71
 -13   1  -4   16.83    0.74
 -15  -1  -4   18.41    0.73
  15  -1   4   18.49    0.72
 -15   1  -4   16.01    0.74
  17  -1   4   16.24    0.68
 -17  -1  -4   16.77    0.70
 -17   1  -4   14.63    0.71
  19  -1   4   37.19    1.34
 -19  -1  -4   37.44    1.35
 -19   1  -4   35.43    1.39
 -21  -1  -4   49.27    1.70
 -21   1  -4   45.16    1.73
 -23  -1  -4   13.49    0.68
 -23  -1  -4   12.68    0.67
 -23   1  -4   12.19    0.70
 -25  -1  -4   13.73    0.73
 -25  -1  -4   13.24    0.72
 -25   1  -4   13.94    0.78
 -27  -1  -4    8.35    0.54
 -27  -1  -4    6.92    0.54
 -27   1  -4    6.63    0.52
 -27   1  -4    7.53    0.62
 -29  -1  -4   18.72    0.94
 -29  -1  -4   18.21    0.94
 -29   1  -4   19.05    1.02
 -29   1  -4   18.14    0.94
 -31  -1  -4    8.83    0.64
 -31  -1  -4    7.84    0.64
 -31   1  -4    7.88    0.71
 -33  -1  -4   -0.03    0.30
 -33  -1  -4    0.64    0.29
 -33   1  -4    0.33    0.34
 -33   1  -4   -0.21    0.28
 -35  -1  -4    2.53    0.43
 -35   1  -4    2.27    0.42
 -35   1  -4    2.32    0.39
 -37  -1  -4    3.22    0.53
 -37  -1  -4    2.63    0.50
 -37   1  -4    4.34    0.83
 -37   1  -4    2.72    0.56
 -40  -2   4    0.95    0.44
 -40   2   4    0.46    0.58
 -38  -2   4   13.81    1.31
 -38  -2   4   17.42    1.17
 -38   2   4   19.72    1.35
 -38   2   4   16.41    1.23
 -36  -2   4   23.07    1.41
 -36  -2   4   22.31    1.23
 -36   2   4   22.26    1.27
 -36   2   4   24.02    1.37
 -34  -2   4    6.37    0.91
 -34  -2   4   10.05    0.74
 -34   2   4    9.58    0.85
 -34   2   4    6.88    0.79
 -32  -2   4    1.77    0.41
 -32  -2   4    3.75    0.52
 -32   2   4    3.05    0.61
 -32   2   4    2.72    0.43
 -30  -2   4   17.91    0.96
 -30  -2   4   16.37    1.06
 -30   2   4   18.97    1.06
 -30   2   4   19.96    1.05
 -28  -2   4   74.33    2.68
 -28  -2   4   72.58    2.90
 -28   2   4   80.16    2.87
 -28   2   4   76.76    3.08
 -26  -2   4   27.55    1.20
 -26  -2   4   25.85    1.40
 -26   2   4   31.04    1.31
 -26   2   4   27.68    1.29
 -24  -2   4    0.02    0.21
 -24  -2   4    0.34    0.16
 -24   2   4    0.72    0.20
 -24   2   4    0.15    0.17
  22  -2  -4    4.48    0.36
 -22  -2   4    4.23    0.44
 -22  -2   4    4.41    0.39
 -22   2   4    4.61    0.44
 -22   2   4    4.86    0.41
 -20  -2   4   56.78    2.21
 -20  -2   4   55.76    2.01
  20  -2  -4   59.49    2.04
 -20   2   4   58.12    2.07
 -20   2   4   58.73    2.14
  18  -2  -4   44.96    1.58
 -18  -2   4   43.67    1.74
 -18  -2   4   42.15    1.56
 -18   2   4   42.50    1.61
 -18   2   4   43.11    1.66
  18   2  -4   45.17    1.65
 -16  -2   4   59.63    2.13
 -16  -2   4   53.97    1.91
 -16   2   4   53.93    2.01
  16   2  -4   60.70    2.02
 -16   2   4   54.84    1.96
 -14  -2   4   13.28    0.69
  14  -2  -4   12.94    0.58
 -14  -2   4   12.76    0.59
 -14   2   4   12.15    0.63
  14   2  -4   13.35    0.66
 -14   2   4   11.87    0.60
  12  -2  -4   99.47    3.08
 -12  -2   4   97.53    3.25
 -12   2   4   96.83    3.15
 -12   2   4   93.99    3.09
  12   2  -4   98.68    3.15
  10  -2  -4   47.02    1.55
  10   2  -4   45.32    1.64
 -10   2   4   49.24    1.63
 -10   2   4   45.92    1.57
  -8  -2   4   10.22    0.56
   8  -2  -4   11.59    0.51
   8  -2  -4   11.01    0.46
  -8   2   4   10.60    0.48
  -8   2   4   11.07    0.51
   8   2  -4    9.84    0.55
  -6  -2   4    0.27    0.10
   6  -2  -4    0.58    0.09
   6  -2  -4    0.47    0.10
   6   2  -4    0.35    0.14
  -6   2   4    0.48    0.10
  -6   2   4    0.66    0.11
   4  -2  -4   47.45    1.44
  -4  -2   4   42.60    1.58
   4  -2  -4   45.66    1.42
   4   2  -4   41.99    1.57
  -4   2   4   44.64    1.43
  -4   2   4   45.92    1.46
  -2  -2   4   24.46    1.01
   2  -2  -4   27.86    0.87
   2  -2  -4   26.57    0.85
  -2   2   4   26.19    0.89
   2   2  -4   25.14    1.02
   0  -2  -4    7.26    0.28
   0   2  -4    6.75    0.44
   2  -2   4   56.40    1.79
   4  -2   4   35.07    1.16
  -4   2  -4   35.09    1.19
   6  -2   4   16.09    0.59
  -6   2  -4   16.14    0.63
   8  -2   4   61.71    1.91
  -8   2  -4   58.69    1.95
  10  -2   4   27.80    0.98
 -10  -2  -4   28.71    0.97
 -10   2  -4   28.16    1.04
 -12  -2  -4   24.68    0.89
  12  -2   4   24.67    0.89
 -12   2  -4   24.91    0.96
 -14  -2  -4   25.40    0.93
  14  -2   4   25.04    0.92
 -14   2  -4   23.88    0.98
 -16  -2  -4   56.22    1.88
  16  -2   4   57.12    1.89
 -16   2  -4   55.79    1.96
  18  -2   4   43.00    1.50
 -18  -2  -4   43.62    1.50
 -18   2  -4   40.55    1.57
  20  -2   4    1.51    0.20
 -20  -2  -4    1.70    0.24
 -20   2  -4    1.08    0.24
  22  -2   4    0.01    0.11
 -22  -2  -4    0.07    0.13
 -22  -2  -4    0.21    0.13
 -22   2  -4   -0.23    0.16
 -24  -2  -4   32.58    1.33
 -24  -2  -4   32.94    1.28
 -24   2  -4   31.54    1.38
 -26  -2  -4   54.71    2.63
 -26  -2  -4   60.05    2.23
 -26   2  -4   60.69    2.25
 -28  -2  -4    7.58    0.58
 -28  -2  -4    7.20    0.56
 -28   2  -4    6.57    0.64
 -28   2  -4    7.12    0.55
 -30  -2  -4    0.47    0.25
 -30  -2  -4    0.51    0.22
 -30   2  -4    0.28    0.26
 -30   2  -4    0.26    0.22
 -32  -2  -4   36.13    1.62
 -32  -2  -4   37.05    1.57
 -32   2  -4   38.61    1.72
 -32   2  -4   37.94    1.62
 -34  -2  -4   18.48    1.02
 -34  -2  -4   17.66    1.08
 -34   2  -4   18.73    1.04
 -34   2  -4   19.61    1.20
 -36  -2  -4    1.41    0.43
 -36  -2  -4    2.34    0.43
 -36   2  -4    1.43    0.45
 -36   2  -4    1.72    0.43
 -38  -2  -4   -0.18    0.36
 -38  -2  -4   -0.09    0.54
 -39   3   4    1.75    0.53
 -37  -3   4   22.46    1.22
 -37  -3   4   20.93    1.45
 -37   3   4   17.70    1.26
 -37   3   4   22.82    1.41
 -35  -3   4   10.71    0.82
 -35  -3   4   11.95    1.06
 -35   3   4    9.51    0.93
 -35   3   4   11.68    1.03
 -33  -3   4   16.11    0.93
 -33  -3   4   16.93    1.15
 -33   3   4   17.86    1.13
 -33   3   4   14.30    0.99
 -31  -3   4    1.78    0.40
 -31  -3   4    2.63    0.41
 -31   3   4    1.64    0.32
 -29  -3   4    9.30    0.65
 -29  -3   4    8.61    0.80
 -29   3   4    9.69    0.70
 -29   3   4    9.98    0.78
 -27  -3   4    6.36    0.67
  27  -3  -4    5.34    0.42
 -27  -3   4    4.47    0.59
 -27   3   4    5.84    0.60
 -27   3   4    4.57    0.49
 -25  -3   4   38.17    1.73
 -25  -3   4   38.15    1.54
  25  -3  -4   42.01    1.56
 -25   3   4   35.74    2.00
 -25   3   4   41.65    1.67
 -23  -3   4   32.47    1.33
 -23  -3   4   32.92    1.51
  23  -3  -4   34.42    1.33
 -23   3   4   32.07    1.41
 -23   3   4   34.27    1.42
 -21  -3   4   32.67    1.47
  21  -3  -4   33.21    1.29
 -21  -3   4   33.35    1.30
 -21   3   4   33.73    1.38
 -21   3   4   32.22    1.37
  19  -3  -4    5.08    0.35
 -19  -3   4    4.75    0.37
 -19  -3   4    5.29    0.46
  19   3  -4    5.26    0.45
 -19   3   4    5.32    0.39
 -19   3   4    4.25    0.42
 -17  -3   4    6.49    0.51
 -17  -3   4    6.40    0.42
  17  -3  -4    7.00    0.40
 -17   3   4    6.00    0.44
 -17   3   4    6.40    0.44
  17   3  -4    7.15    0.49
  15  -3  -4   49.78    1.71
 -15  -3   4   50.35    1.91
 -15   3   4   47.39    1.76
  15   3  -4   51.58    1.80
 -15   3   4   48.40    1.78
 -13  -3   4   11.27    0.63
  13  -3  -4   10.94    0.51
  13   3  -4   11.26    0.60
 -13   3   4   10.89    0.55
 -13   3   4   10.49    0.56
 -11  -3   4  105.94    3.58
  11  -3  -4  107.49    3.38
  11   3  -4  108.28    3.49
 -11   3   4  109.68    3.45
 -11   3   4  110.32    3.44
  -9  -3   4   84.85    2.98
   9  -3  -4   88.87    2.80
  -9   3   4   90.07    2.85
   9   3  -4   88.35    2.93
  -9   3   4   94.46    2.86
  -7  -3   4    1.04    0.18
   7  -3  -4    1.07    0.12
   7   3  -4    1.35    0.26
  -7   3   4    1.17    0.17
   5  -3  -4    1.17    0.13
   5   3  -4    0.56    0.17
  -5   3   4    0.99    0.13
  -5   3   4    0.86    0.16
  -3  -3   4  115.39    3.95
   3  -3  -4  121.26    3.77
   3  -3  -4  139.30    3.74
  -3   3   4  126.96    3.75
   3   3  -4  116.78    3.94
  -3   3   4  124.48    3.80
  -1  -3   4   -0.24    0.07
   1  -3  -4   -0.18    0.04
  -1   3   4   -0.17    0.07
   1   3  -4   -0.16    0.13
  -1  -3  -4   18.90    0.67
   1  -3   4   17.85    0.72
   3  -3   4   77.87    2.43
  -3   3  -4   73.96    2.44
   5  -3   4   15.26    0.61
  -5   3  -4   15.42    0.65
   7  -3   4    2.96    0.20
  -7   3  -4    2.68    0.26
   9  -3   4   12.73    0.52
  -9   3  -4   12.38    0.59
  11  -3   4   36.13    1.25
 -11   3  -4   36.37    1.33
 -13  -3  -4   44.63    1.50
  13  -3   4   45.29    1.52
 -13   3  -4   45.22    1.62
  15  -3   4   34.48    1.23
 -15  -3  -4   34.49    1.22
 -15  -3  -4   35.08    1.27
 -15   3  -4   34.26    1.33
 -17  -3  -4    0.07    0.10
  17  -3   4    0.01    0.07
 -17  -3  -4    0.05    0.08
 -17   3  -4    0.05    0.13
  19  -3   4   10.73    0.52
 -19  -3  -4   10.39    0.54
 -19  -3  -4   10.70    0.56
 -19   3  -4    9.61    0.61
  21  -3   4    8.06    0.45
 -21  -3  -4    8.61    0.49
 -21  -3  -4    8.66    0.51
 -21   3  -4    7.90    0.59
 -23  -3  -4    0.68    0.17
  23  -3   4    1.33    0.22
 -23   3  -4    0.77    0.24
 -25  -3  -4   25.34    1.07
  25  -3   4   25.67    1.06
 -25  -3  -4   27.02    1.15
 -25   3  -4   21.65    1.31
  27  -3   4    1.16    0.20
 -27  -3  -4    0.94    0.21
 -27   3  -4    0.83    0.30
 -29  -3  -4   38.80    1.55
 -29  -3  -4   39.26    1.66
 -29   3  -4   39.18    1.74
 -31  -3  -4   16.56    0.99
 -31  -3  -4   17.90    0.92
 -31   3  -4   17.53    1.09
 -31   3  -4   16.85    0.93
 -33  -3  -4    0.57    0.35
 -33  -3  -4    1.32    0.30
 -33   3  -4    0.61    0.37
 -33   3  -4   -0.02    0.31
 -35  -3  -4    2.20    0.42
 -35  -3  -4    2.58    0.43
 -35   3  -4    1.93    0.43
 -35   3  -4    2.14    0.50
 -37  -3  -4    1.17    0.49
 -37  -3  -4    0.85    0.37
 -37   3  -4    2.18    0.51
 -40   4   4    8.73    1.49
 -38  -4   4    0.06    0.72
 -38  -4   4    1.59    0.38
 -38   4   4    1.19    0.59
 -36  -4   4   10.61    0.88
 -36  -4   4   12.88    1.19
 -36   4   4   12.44    1.18
 -36   4   4   10.36    1.01
 -34  -4   4   38.04    1.66
 -34  -4   4   37.08    1.93
 -34   4   4   42.42    1.95
 -34   4   4   38.14    1.78
 -32  -4   4    8.92    0.86
 -32  -4   4    7.78    0.64
 -32   4   4    8.65    0.86
 -32   4   4    6.65    0.70
 -30  -4   4   10.15    0.71
 -30  -4   4    9.89    0.85
  30  -4  -4   11.52    0.67
 -30   4   4    9.53    0.74
 -30   4   4   10.68    0.87
 -28  -4   4  124.86    4.70
  28  -4  -4  137.43    4.42
 -28  -4   4  131.82    4.39
 -28   4   4  137.86    4.57
 -28   4   4  134.61    4.57
  26  -4  -4   43.84    1.82
 -26  -4   4   41.43    1.91
 -26  -4   4   42.49    1.68
 -26   4   4   45.87    1.79
 -26   4   4   42.14    1.82
  24  -4  -4   30.67    1.24
 -24  -4   4   30.20    1.45
 -24  -4   4   27.86    1.23
 -24   4   4   28.32    1.36
 -24   4   4   31.42    1.33
 -22  -4   4   50.99    1.89
  22  -4  -4   53.07    1.91
 -22  -4   4   54.92    2.17
 -22   4   4   50.05    2.01
 -22   4   4   53.75    2.00
 -20  -4   4    3.38    0.43
  20  -4  -4    3.94    0.32
 -20  -4   4    3.58    0.35
  20   4  -4    4.37    0.44
 -20   4   4    3.48    0.43
 -20   4   4    3.41    0.34
 -18  -4   4   58.35    2.25
  18   4  -4   59.81    2.10
 -18   4   4   58.73    2.09
 -18   4   4   56.28    2.11
  16  -4  -4    4.84    0.32
 -16  -4   4    4.16    0.41
 -16   4   4    4.13    0.33
 -16   4   4    4.45    0.40
  16   4  -4    4.84    0.42
 -14  -4   4   20.08    0.98
  14  -4  -4   21.00    0.83
 -14   4   4   20.19    0.87
 -14   4   4   20.94    0.92
  14   4  -4   20.78    0.93
  12  -4  -4    7.09    0.38
 -12  -4   4    7.49    0.49
  12   4  -4    6.86    0.48
 -12   4   4    7.67    0.47
 -12   4   4    7.39    0.41
  10  -4  -4  161.26    4.88
 -10  -4   4  157.65    5.09
 -10   4   4  158.65    4.95
  10   4  -4  156.95    5.00
 -10   4   4  160.03    4.91
  -8  -4   4  318.39   10.12
   8  -4  -4  331.75    9.93
   8   4  -4  334.27   10.08
  -8   4   4  328.44    9.98
  -8   4   4  344.28    9.93
   6  -4  -4   20.67    0.78
  -6  -4   4   19.54    0.91
  -6   4   4   21.20    0.84
   6   4  -4   20.16    0.92
  -6   4   4   22.80    0.77
   4  -4  -4  160.66    4.98
  -4  -4   4  155.45    5.15
   4   4  -4  154.30    5.13
  -4   4   4  165.60    5.02
  -4   4   4  180.34    4.92
   2  -4  -4    1.41    0.15
  -2  -4   4    1.07    0.21
   2   4  -4    0.92    0.20
  -2   4   4    1.69    0.22
   0  -4  -4   89.59    2.78
   0   4  -4   86.20    2.94
   2  -4   4  529.60   15.80
   4  -4   4  208.29    6.29
  -4   4  -4  202.72    6.30
  -6  -4  -4    5.64    0.26
   6  -4   4    5.18    0.32
  -6   4  -4    5.22    0.38
   8  -4   4  159.89    4.90
  -8  -4  -4  161.75    4.81
  -8   4  -4  154.83    4.95
 -10  -4  -4  222.18    6.50
  10  -4   4  209.99    6.53
 -10   4  -4  212.34    6.62
 -12  -4  -4   14.87    0.62
  12  -4   4   14.32    0.62
 -12   4  -4   14.86    0.72
  14  -4   4   18.30    0.74
 -14  -4  -4   18.65    0.77
 -14   4  -4   18.54    0.87
  16  -4   4    1.59    0.17
 -16  -4  -4    1.21    0.20
 -16  -4  -4    1.13    0.19
 -16   4  -4    1.11    0.23
 -18  -4  -4    0.70    0.13
 -18  -4  -4    0.76    0.16
  18  -4   4    0.75    0.12
 -18   4  -4    0.83    0.19
 -20  -4  -4    1.74    0.28
 -20  -4  -4    1.96    0.24
  20  -4   4    1.57    0.21
 -20   4  -4    1.25    0.25
  22  -4   4   10.67    0.57
 -22  -4  -4   11.79    0.64
 -22  -4  -4   10.77    0.58
 -22   4  -4    9.34    0.69
 -24  -4  -4    0.16    0.18
 -24  -4  -4    0.33    0.16
  24  -4   4    0.09    0.13
 -24   4  -4   -0.32    0.18
  26  -4   4  121.74    3.97
 -26  -4  -4  121.61    3.94
 -26  -4  -4  126.32    4.17
 -26   4  -4  115.70    4.16
 -28  -4  -4  144.70    4.68
 -28  -4  -4  136.12    4.48
  28  -4   4  136.36    4.51
 -28   4  -4  137.55    4.75
 -30  -4  -4   14.30    0.85
  30  -4   4   14.81    0.76
 -30  -4  -4   14.19    0.79
 -30   4  -4   12.69    1.00
 -32  -4  -4   37.91    1.58
 -32  -4  -4   39.98    1.73
 -32   4  -4   38.37    1.65
 -32   4  -4   38.64    1.85
 -34  -4  -4   93.39    3.49
 -34  -4  -4   92.99    3.29
 -34   4  -4   97.66    3.63
 -34   4  -4   94.31    3.43
 -36  -4  -4   14.27    0.93
 -36  -4  -4   13.14    1.06
 -36   4  -4   13.99    1.19
 -36   4  -4   10.18    0.92
 -38  -4  -4    1.08    0.62
 -38  -4  -4    0.79    0.43
 -38   4  -4   -0.51    0.52
 -39  -5   4    0.01    0.43
 -39   5   4    0.94    0.67
 -37  -5   4    4.72    0.74
 -37  -5   4    3.94    0.68
 -37   5   4    3.45    0.68
 -37   5   4    2.39    0.54
 -35  -5   4   29.32    1.44
 -35  -5   4   29.05    1.71
 -35   5   4   32.17    1.57
 -35   5   4   31.99    1.75
 -33  -5   4    1.07    0.51
 -33  -5   4    1.46    0.33
 -33   5   4    1.20    0.47
 -33   5   4    1.28    0.38
 -31  -5   4   -0.08    0.22
 -31  -5   4    0.23    0.43
  31  -5  -4    0.20    0.24
 -31   5   4   -0.20    0.31
 -31   5   4    0.48    0.35
 -29  -5   4    5.25    0.75
 -29  -5   4    5.64    0.55
  29  -5  -4    6.56    0.50
 -29   5   4    6.14    0.55
 -29   5   4    6.24    0.74
  27  -5  -4    5.55    0.45
 -27  -5   4    5.95    0.69
 -27  -5   4    5.66    0.52
 -27   5   4    5.94    0.54
 -27   5   4    6.03    1.03
 -25  -5   4   15.35    1.32
  25  -5  -4   14.40    0.88
 -25  -5   4   14.83    0.80
 -25   5   4   14.81    0.96
 -25   5   4   15.82    0.85
 -23  -5   4    0.00    0.26
  23  -5  -4    0.27    0.16
 -23  -5   4    0.35    0.19
 -23   5   4    0.36    0.21
 -23   5   4    0.41    0.17
 -21  -5   4   26.24    1.33
  21  -5  -4   26.88    1.12
 -21   5   4   26.15    1.27
 -21   5   4   28.57    1.20
  21   5  -4   29.65    1.24
  19  -5  -4   52.65    1.90
 -19  -5   4   54.58    2.17
 -19   5   4   53.06    2.05
  19   5  -4   55.09    2.00
 -19   5   4   55.17    1.98
  17  -5  -4   66.41    2.30
 -17  -5   4   68.68    2.57
 -17   5   4   69.31    2.46
  17   5  -4   70.10    2.41
 -17   5   4   68.83    2.38
  15  -5  -4   58.31    2.03
 -15  -5   4   60.75    2.28
 -15   5   4   60.37    2.09
  15   5  -4   60.87    2.14
 -15   5   4   60.97    2.17
 -13  -5   4    3.57    0.36
  13  -5  -4    3.55    0.26
 -13   5   4    3.37    0.36
  13   5  -4    3.78    0.37
 -13   5   4    3.41    0.28
 -11  -5   4   17.18    0.86
 -11   5   4   16.88    0.80
  11   5  -4   17.81    0.84
 -11   5   4   17.44    0.73
  -9  -5   4   32.74    1.36
  -9   5   4   33.07    1.28
   9   5  -4   33.23    1.33
  -9   5   4   34.37    1.19
  -7  -5   4   16.03    0.80
   7  -5  -4   16.09    0.68
   7   5  -4   16.17    0.80
  -7   5   4   16.19    0.74
  -7   5   4   16.62    0.64
   5  -5  -4   57.69    1.93
  -5  -5   4   55.95    2.08
   5   5  -4   55.21    2.06
  -5   5   4   59.43    1.99
  -5   5   4   60.57    1.84
  -3  -5   4   24.99    1.09
   3  -5  -4   26.05    0.97
   3   5  -4   25.01    1.10
  -3   5   4   26.49    1.02
   1  -5  -4   37.52    1.33
   1   5  -4   36.61    1.47
  -1  -5  -4   23.41    0.89
  -1   5  -4   21.58    1.02
   3  -5   4   33.11    1.25
   5  -5   4    2.66    0.24
  -5   5  -4    2.51    0.32
   7  -5   4  188.60    6.00
  -7  -5  -4  209.90    5.86
  -7   5  -4  184.76    6.04
   9  -5   4    0.29    0.08
  -9   5  -4    0.42    0.13
 -11  -5  -4   40.34    1.34
  11  -5   4   37.71    1.37
 -11   5  -4   36.55    1.47
  13  -5   4   18.50    0.78
 -13  -5  -4   19.04    0.78
 -13   5  -4   18.48    0.90
 -15  -5  -4   22.89    0.94
  15  -5   4   22.32    0.90
 -15   5  -4   23.15    1.06
  17  -5   4    0.17    0.08
 -17  -5  -4    0.32    0.12
 -17   5  -4    0.06    0.15
 -19  -5  -4   51.65    1.83
 -19  -5  -4   53.22    1.92
  19  -5   4   54.52    1.86
 -19   5  -4   53.01    2.05
 -21  -5  -4   31.06    1.28
  21  -5   4   30.57    1.19
 -21  -5  -4   29.84    1.18
 -21   5  -4   30.55    1.40
  23  -5   4    3.11    0.30
 -23  -5  -4    3.18    0.40
 -23  -5  -4    3.45    0.35
 -23   5  -4    2.23    0.36
 -25  -5  -4   15.23    0.79
 -25  -5  -4   16.24    0.86
  25  -5   4   15.82    0.77
 -25   5  -4   15.31    0.98
 -27  -5  -4    4.02    0.42
  27  -5   4    4.25    0.36
 -27  -5  -4    3.86    0.49
 -27   5  -4    2.64    0.46
 -29  -5  -4    4.77    0.57
  29  -5   4    4.00    0.41
 -29  -5  -4    4.71    0.47
 -29   5  -4    4.07    0.66
 -31  -5  -4   18.19    0.94
  31  -5   4   17.82    0.92
 -31  -5  -4   20.49    1.10
 -31   5  -4   18.25    1.22
 -33  -5  -4   10.78    0.84
 -33  -5  -4    7.05    0.66
  33  -5   4    9.21    0.63
 -33   5  -4    7.44    0.99
 -33   5  -4    8.27    0.71
 -35  -5  -4   14.24    0.91
 -35  -5  -4   13.78    1.07
 -35   5  -4   13.98    1.29
 -35   5  -4   12.05    0.97
 -37  -5  -4    2.97    0.60
 -37  -5  -4    2.38    0.46
 -37   5  -4    1.73    0.57
 -38  -6   4   -0.86    0.85
 -38  -6   4   -0.40    0.38
 -38   6   4   -0.40    0.64
 -36  -6   4   33.93    1.60
 -36  -6   4   32.12    1.94
 -36   6   4   36.26    2.03
 -36   6   4   34.23    1.70
  34  -6  -4   40.93    1.69
 -34  -6   4   38.17    1.72
 -34  -6   4   38.02    2.02
 -34   6   4   39.98    2.05
 -34   6   4   41.49    1.84
 -32  -6   4   -0.40    0.23
 -32  -6   4   -0.20    0.50
  32  -6  -4   -0.51    0.28
 -32   6   4   -0.27    0.38
 -32   6   4    0.19    0.34
 -30  -6   4    6.89    0.89
  30  -6  -4    6.52    0.58
 -30  -6   4    7.96    0.65
 -30   6   4    8.82    0.65
 -30   6   4    8.12    0.90
 -28  -6   4   51.20    2.02
 -28  -6   4   52.22    2.34
  28  -6  -4   55.23    2.04
 -28   6   4   51.52    2.26
 -28   6   4   55.47    2.14
  26  -6  -4   19.31    0.93
 -26  -6   4   19.14    1.19
 -26  -6   4   18.93    0.95
 -26   6   4   19.22    0.99
 -26   6   4   17.07    1.23
  24  -6  -4    2.54    0.32
 -24  -6   4    1.82    0.35
 -24  -6   4    2.46    0.38
 -24   6   4    2.32    0.41
 -22  -6   4   20.73    1.20
  22   6  -4   22.69    1.09
 -22   6   4   22.46    1.19
 -22   6   4   23.02    1.03
  20  -6  -4  105.32    3.48
 -20  -6   4  105.27    3.81
 -20   6   4  103.62    3.68
  20   6  -4  109.30    3.58
 -20   6   4  108.24    3.57
  18  -6  -4  180.99    5.75
 -18  -6   4  180.79    6.07
  18   6  -4  188.92    5.84
 -18   6   4  185.82    5.82
 -16  -6   4    0.97    0.22
  16  -6  -4    1.17    0.19
  16   6  -4    0.72    0.22
 -16   6   4    0.89    0.17
 -16   6   4    1.08    0.23
  14  -6  -4   51.91    1.83
 -14  -6   4   50.66    2.04
  14   6  -4   53.78    1.93
 -14   6   4   52.64    1.97
 -14   6   4   54.61    1.86
 -12  -6   4   38.44    1.58
  12  -6  -4   38.04    1.40
  12   6  -4   39.29    1.51
 -12   6   4   38.69    1.52
 -10  -6   4   56.23    2.15
  10  -6  -4   58.86    1.98
  10   6  -4   59.38    2.10
 -10   6   4   57.10    2.07
  -8  -6   4   -0.29    0.12
   8  -6  -4   -0.01    0.07
  -8   6   4    0.01    0.12
   8   6  -4   -0.03    0.16
   6  -6  -4    0.63    0.11
  -6  -6   4    0.76    0.17
   6   6  -4    0.58    0.19
  -6   6   4    0.87    0.19
   4  -6  -4   24.82    0.97
  -4  -6   4   23.65    1.07
   4   6  -4   22.94    1.08
  -4   6   4   24.85    1.03
   2  -6  -4    4.56    0.33
  -2   6   4    4.57    0.39
   2   6  -4    4.38    0.44
   0  -6  -4    3.19    0.27
   0   6  -4    2.92    0.40
   2  -6   4  111.32    3.63
   4  -6   4   23.66    0.99
   6  -6   4    1.14    0.18
  -6   6  -4    0.69    0.18
  -8  -6  -4    2.07    0.18
   8  -6   4    1.75    0.21
  -8   6  -4    1.29    0.24
 -10  -6  -4   42.88    1.41
  10  -6   4   38.96    1.47
 -10   6  -4   37.96    1.56
  12  -6   4    8.35    0.46
 -12  -6  -4    8.76    0.45
 -12   6  -4    8.55    0.59
 -14  -6  -4    0.70    0.13
  14  -6   4    0.51    0.09
 -14   6  -4    0.49    0.18
  16  -6   4   10.21    0.53
 -16  -6  -4   10.43    0.56
 -16   6  -4   10.03    0.69
 -18  -6  -4   31.63    1.31
  18  -6   4   33.75    1.27
 -18   6  -4   33.56    1.47
 -20  -6  -4   23.14    1.07
  20  -6   4   24.66    1.01
 -20   6  -4   24.95    1.24
  22  -6   4   28.35    1.22
 -22  -6  -4   26.90    1.24
 -22  -6  -4   29.27    1.16
 -22   6  -4   28.71    1.40
  24  -6   4   24.53    1.03
 -24  -6  -4   24.11    1.14
 -24  -6  -4   22.37    1.08
 -24   6  -4   24.74    1.30
 -26  -6  -4    2.67    0.37
 -26  -6  -4    3.49    0.48
  26  -6   4    2.91    0.34
 -26   6  -4    2.38    0.45
  28  -6   4   33.21    1.37
 -28  -6  -4   35.25    1.54
 -28  -6  -4   33.19    1.38
 -28   6  -4   31.96    1.66
 -30  -6  -4    3.93    0.48
  30  -6   4    3.23    0.43
 -30  -6  -4    4.01    0.64
 -30   6  -4    2.72    0.52
 -32  -6  -4    5.32    0.57
  32  -6   4    5.19    0.55
 -32   6  -4    5.22    0.75
 -34  -6  -4   19.05    1.23
 -34  -6  -4   18.37    0.99
  34  -6   4   18.00    0.95
 -34   6  -4   16.88    1.37
 -34   6  -4   16.64    1.03
 -36  -6  -4   10.36    1.20
 -36  -6  -4   14.49    0.95
 -36   6  -4   12.76    1.36
 -37  -7   4   11.86    1.01
  37  -7  -4   15.09    1.23
 -37   7   4   13.19    1.49
 -35  -7   4    9.65    0.88
  35  -7  -4   11.44    0.82
 -35   7   4    9.69    1.24
 -35   7   4    9.90    0.97
 -33  -7   4   -0.63    0.57
 -33  -7   4    0.28    0.28
  33  -7  -4    0.47    0.28
 -33   7   4    0.72    0.49
 -33   7   4    0.74    0.36
 -31  -7   4    1.84    0.36
  31  -7  -4    1.33    0.26
 -31   7   4    1.26    0.46
 -31   7   4    1.36    0.31
 -29  -7   4    1.32    0.47
  29  -7  -4    0.88    0.21
 -29  -7   4    1.23    0.28
 -29   7   4    0.28    0.35
 -29   7   4    1.24    0.29
  27  -7  -4   37.17    1.51
 -27  -7   4   34.56    1.52
 -27  -7   4   35.49    1.81
 -27   7   4   38.13    1.58
 -27   7   4   35.11    1.76
 -25  -7   4   23.37    1.37
 -25   7   4   21.42    1.30
 -25   7   4   23.30    1.11
  23  -7  -4    0.06    0.13
 -23  -7   4   -0.03    0.31
 -23   7   4   -0.40    0.22
  21  -7  -4   44.56    1.67
 -21  -7   4   44.71    1.96
  21   7  -4   45.05    1.77
 -21   7   4   43.17    1.90
 -21   7   4   45.84    1.74
  19  -7  -4   34.48    1.35
 -19  -7   4   33.71    1.58
  19   7  -4   34.83    1.44
 -19   7   4   34.60    1.56
 -19   7   4   35.38    1.40
  17  -7  -4   16.33    0.76
 -17  -7   4   14.50    0.91
 -17   7   4   15.59    0.92
 -17   7   4   17.96    0.80
  17   7  -4   16.79    0.86
 -15  -7   4    3.54    0.44
  15  -7  -4    4.33    0.33
 -15   7   4    4.43    0.48
  15   7  -4    4.68    0.45
 -13  -7   4   19.89    1.01
  13  -7  -4   20.48    0.87
 -13   7   4   19.68    1.00
  13   7  -4   19.81    0.96
 -11  -7   4  114.94    3.98
  11  -7  -4  115.94    3.77
 -11   7   4  121.05    3.91
  11   7  -4  117.51    3.87
  -9  -7   4   22.89    1.09
   9  -7  -4   23.59    0.97
  -9   7   4   23.26    1.06
   9   7  -4   23.20    1.07
   7  -7  -4    1.97    0.22
  -7  -7   4    1.30    0.22
  -7   7   4    2.35    0.35
   7   7  -4    2.02    0.36
   5  -7  -4    3.32    0.30
  -5  -7   4    2.96    0.35
  -5   7   4    2.93    0.37
   5   7  -4    3.45    0.40
  -3  -7   4    4.76    0.39
   3  -7  -4    4.41    0.33
  -3   7   4    4.60    0.42
   3   7  -4    4.15    0.45
   1  -7  -4   41.60    1.52
   1   7  -4   39.51    1.63
  -1  -7  -4   17.58    0.79
   1  -7   4   16.41    0.81
  -1   7  -4   17.57    0.93
   3  -7   4    0.41    0.12
   5  -7   4   32.39    1.30
   7  -7   4   13.24    0.66
  -7   7  -4   12.79    0.75
  -9  -7  -4   10.90    0.50
   9  -7   4   10.79    0.58
  -9   7  -4    9.60    0.66
 -11  -7  -4   45.69    1.55
  11  -7   4   42.34    1.62
 -11   7  -4   42.84    1.74
 -13  -7  -4    4.79    0.35
  13  -7   4    4.54    0.34
 -13   7  -4    4.44    0.49
  15  -7   4   45.08    1.69
 -15  -7  -4   48.54    1.71
 -15   7  -4   45.27    1.87
 -17  -7  -4    1.70    0.31
  17  -7   4    1.74    0.24
 -17   7  -4    1.43    0.29
  19  -7   4   12.64    0.65
 -19  -7  -4   12.41    0.72
 -19   7  -4   13.57    0.90
 -21  -7  -4   48.76    1.96
  21  -7   4   52.27    1.94
 -21   7  -4   53.15    2.17
 -23  -7  -4    1.23    0.26
  23  -7   4    1.21    0.19
 -23  -7  -4    1.20    0.34
 -23   7  -4    1.21    0.37
 -25  -7  -4    0.97    0.21
  25  -7   4    1.08    0.18
 -25   7  -4    1.24    0.36
  27  -7   4    1.86    0.28
 -27  -7  -4    0.87    0.35
 -27  -7  -4    1.35    0.28
 -27   7  -4    1.09    0.39
 -29  -7  -4   -0.13    0.33
 -29  -7  -4    0.25    0.21
  29  -7   4    0.45    0.22
 -29   7  -4   -0.37    0.37
 -31  -7  -4   18.68    0.97
  31  -7   4   17.27    0.91
 -31  -7  -4   17.52    1.16
 -31   7  -4   17.98    1.35
 -33  -7  -4   10.20    0.74
 -33  -7  -4    8.90    1.03
  33  -7   4    9.00    0.69
 -33   7  -4    8.67    1.17
 -35  -7  -4    2.83    0.60
 -35  -7  -4    1.59    0.40
 -35   7  -4    2.04    0.65
 -37  -7  -4    4.69    0.76
 -38   8   4   14.13    1.95
  36  -8  -4   24.94    1.29
 -36  -8   4   24.42    1.35
 -36  -8   4   24.19    1.87
 -36   8   4   24.30    1.93
 -36   8   4   23.17    1.48
  34  -8  -4    1.10    0.35
 -34  -8   4    1.64    0.40
 -34   8   4    1.51    0.61
 -34   8   4    1.68    0.44
  32  -8  -4   12.59    0.77
 -32  -8   4   11.51    1.24
 -32  -8   4   10.71    0.84
 -32   8   4   12.33    0.86
 -32   8   4   12.18    1.28
 -30  -8   4    0.70    0.52
 -30  -8   4   -0.05    0.22
  30  -8  -4    0.15    0.22
 -30   8   4   -0.24    0.31
 -30   8   4    0.10    0.42
 -28  -8   4    1.61    0.49
 -28  -8   4    0.82    0.26
 -28   8   4    0.66    0.29
 -28   8   4    1.18    0.44
  26  -8  -4    8.04    0.56
 -26  -8   4   10.64    0.90
 -26   8   4    8.22    0.63
 -26   8   4    7.80    0.92
  24  -8  -4   34.71    1.43
 -24   8   4   34.96    1.74
 -24   8   4   36.09    1.49
  24   8  -4   34.78    1.53
  22  -8  -4   10.65    0.62
 -22  -8   4   10.80    0.84
 -22   8   4   10.69    0.66
 -22   8   4    9.37    0.87
  22   8  -4   11.36    0.75
 -20  -8   4   75.35    2.98
  20  -8  -4   76.53    2.67
 -20   8   4   78.09    2.94
 -20   8   4   79.08    2.72
  20   8  -4   78.85    2.75
 -18  -8   4   86.75    3.28
  18  -8  -4   87.35    2.99
  18   8  -4   89.38    3.06
 -18   8   4   89.88    3.24
 -18   8   4   90.21    3.01
  16  -8  -4    0.79    0.15
 -16  -8   4    0.98    0.25
 -16   8   4    0.98    0.30
  14  -8  -4   29.78    1.19
 -14  -8   4   28.39    1.35
 -14   8   4   29.47    1.37
  14   8  -4   29.05    1.27
 -12  -8   4   92.11    3.35
  12   8  -4   96.81    3.24
 -12   8   4   94.86    3.30
  10  -8  -4   11.33    0.61
 -10  -8   4   11.37    0.71
 -10   8   4   11.52    0.73
  10   8  -4   11.23    0.71
   8  -8  -4   80.50    2.67
  -8  -8   4   76.06    2.81
  -8   8   4   78.38    2.77
   8   8  -4   77.22    2.75
  -6  -8   4  211.50    6.81
   6  -8  -4  218.24    6.66
   6   8  -4  206.39    6.73
  -6   8   4  216.63    6.74
  -4  -8   4   41.37    1.71
   4  -8  -4   42.84    1.62
  -4   8   4   45.39    1.72
   4   8  -4   42.05    1.72
   2  -8  -4    8.34    0.51
   2   8  -4    7.82    0.62
   0  -8   4    3.04    0.32
   0  -8  -4    2.89    0.31
   0   8  -4    2.64    0.45
  -2  -8  -4    8.09    0.51
   2  -8   4    7.84    0.52
  -2   8  -4    7.55    0.61
   4  -8   4    3.91    0.34
   6  -8   4   28.54    1.22
   8  -8   4    0.21    0.11
  -8   8  -4    0.43    0.17
  10  -8   4   81.37    2.75
 -10  -8  -4   79.78    2.59
 -10   8  -4   76.66    2.84
  12  -8   4   49.04    1.84
 -12  -8  -4   51.48    1.77
 -12   8  -4   49.32    1.98
 -14  -8  -4    0.30    0.15
  14  -8   4    0.29    0.10
 -14   8  -4    0.27    0.18
 -16  -8  -4   17.89    0.85
  16  -8   4   17.33    0.82
 -16   8  -4   15.97    0.99
  18  -8   4  354.98   10.76
 -18  -8  -4  356.59   10.83
 -18   8  -4  343.91   11.01
  20  -8   4  181.99    5.86
 -20  -8  -4  187.56    5.98
 -20   8  -4  185.94    6.17
  22  -8   4   19.06    0.88
 -22  -8  -4   18.81    1.01
 -22   8  -4   18.30    1.15
 -24  -8  -4   31.00    1.45
  24  -8   4   32.64    1.32
 -24   8  -4   33.41    1.67
 -26  -8  -4    5.96    0.66
 -26  -8  -4    5.01    0.48
  26  -8   4    4.29    0.41
 -26   8  -4    5.23    0.77
 -28  -8  -4    4.03    0.70
 -28  -8  -4    3.00    0.44
  28  -8   4    3.18    0.43
 -28   8  -4    3.03    0.57
 -30  -8  -4    3.93    0.52
  30  -8   4    4.75    0.50
 -30   8  -4    3.20    0.60
  32  -8   4    1.10    0.29
 -32  -8  -4    1.83    0.51
 -32  -8  -4    1.43    0.33
 -32   8  -4    0.78    0.58
  34  -8   4    3.70    0.49
 -34  -8  -4    4.14    0.63
 -34  -8  -4    3.58    0.47
 -34   8  -4    4.40    0.75
 -36  -8  -4   16.63    1.48
 -36  -8  -4   15.73    1.07
 -36   8  -4   19.83    2.72
 -37  -9   4    1.35    0.95
 -37   9   4    0.19    0.83
  35  -9  -4    3.96    0.52
 -35  -9   4    4.56    0.87
 -35  -9   4    6.28    0.81
 -35   9   4    5.27    0.99
 -35   9   4    5.21    0.93
 -33  -9   4   -0.58    0.32
 -33  -9   4   -1.09    0.68
  33  -9  -4   -0.22    0.35
 -33   9   4    0.45    0.66
 -33   9   4    0.01    0.42
  31  -9  -4   11.40    0.78
 -31  -9   4    9.28    1.22
 -31  -9   4   10.95    0.83
 -31   9   4   11.07    1.29
 -31   9   4   10.34    0.84
 -29  -9   4    1.14    0.51
 -29  -9   4    0.11    0.29
  29  -9  -4    0.28    0.22
 -29   9   4   -0.55    0.31
 -29   9   4    0.04    0.47
  27  -9  -4    1.39    0.25
 -27  -9   4    1.14    0.48
 -27   9   4    0.99    0.46
 -27   9   4    1.06    0.29
 -25  -9   4    3.54    0.55
  25  -9  -4    4.24    0.47
  25   9  -4    4.35    0.69
 -25   9   4    4.59    0.49
 -25   9   4    4.78    0.81
 -23  -9   4   -0.11    0.37
  23  -9  -4    0.33    0.16
 -23   9   4    0.10    0.20
 -23   9   4   -0.26    0.34
  23   9  -4    0.09    0.26
 -21  -9   4   70.15    2.83
  21  -9  -4   70.94    2.52
 -21   9   4   72.54    2.55
  21   9  -4   71.57    2.57
 -21   9   4   69.60    2.81
  19  -9  -4   10.53    0.60
 -19  -9   4    8.79    0.77
 -19   9   4   10.59    0.87
 -19   9   4    9.90    0.61
  19   9  -4   10.05    0.72
  17  -9  -4   48.61    1.83
 -17  -9   4   48.55    2.07
 -17   9   4   48.62    2.06
  17   9  -4   50.75    1.91
 -15  -9   4    7.99    0.65
  15  -9  -4    8.45    0.52
 -15   9   4    7.82    0.71
  15   9  -4    8.64    0.62
  13  -9  -4    0.22    0.09
 -13  -9   4    0.05    0.20
 -13   9   4    0.08    0.19
  13   9  -4    0.15    0.19
  11  -9  -4   17.31    0.84
 -11  -9   4   16.65    0.94
 -11   9   4   18.62    1.01
  11   9  -4   17.85    0.94
  -9  -9   4   61.14    2.39
   9  -9  -4   63.30    2.25
  -9   9   4   63.70    2.38
   9   9  -4   63.97    2.33
   7  -9  -4    0.10    0.11
  -7  -9   4    0.04    0.19
  -7   9   4    0.09    0.17
   7   9  -4    0.01    0.17
   5  -9  -4   83.01    2.84
  -5  -9   4   79.85    2.94
   5   9  -4   80.02    2.91
  -5   9   4   85.92    2.95
   3  -9  -4    0.13    0.11
   3   9  -4    0.10    0.21
   1  -9  -4    0.34    0.13
   1   9  -4    0.52    0.22
   1  -9   4    4.18    0.39
  -1  -9  -4    4.03    0.38
  -1   9  -4    4.63    0.53
  -3  -9  -4   55.61    2.04
   3  -9   4   55.19    2.08
  -3   9  -4   53.47    2.18
   5  -9   4    0.66    0.15
   7  -9   4    0.33    0.13
   9  -9   4   15.15    0.78
  -9   9  -4   15.15    0.90
  11  -9   4   34.70    1.38
 -11  -9  -4   32.13    1.25
 -11   9  -4   33.23    1.52
  13  -9   4    5.58    0.43
 -13  -9  -4    5.90    0.43
 -13   9  -4    5.36    0.57
 -15  -9  -4   35.26    1.41
  15  -9   4   35.85    1.42
 -15   9  -4   34.35    1.62
 -17  -9  -4   45.42    1.73
 -17   9  -4   42.63    1.91
 -19  -9  -4   10.81    0.72
  19  -9   4   10.82    0.63
 -19   9  -4   11.90    0.91
  21  -9   4   24.74    1.08
 -21  -9  -4   23.36    1.19
 -21   9  -4   25.76    1.39
 -23  -9  -4   -0.22    0.28
  23  -9   4    0.05    0.19
 -23   9  -4    0.14    0.31
  25  -9   4    4.18    0.42
 -25  -9  -4    5.56    0.67
 -25   9  -4    3.96    0.61
  27  -9   4    2.68    0.34
 -27  -9  -4    2.63    0.44
 -27  -9  -4    1.85    0.49
 -27   9  -4    2.18    0.53
 -29  -9  -4    8.73    0.94
 -29  -9  -4    9.73    0.68
  29  -9   4    8.75    0.62
 -29   9  -4    6.99    1.09
 -31  -9  -4    8.59    1.00
 -31  -9  -4    6.78    0.67
  31  -9   4    6.27    0.62
 -31   9  -4    4.54    0.81
 -33  -9  -4    1.07    0.60
 -33  -9  -4    0.58    0.37
  33  -9   4    0.25    0.36
 -33   9  -4   -0.91    0.65
 -35  -9  -4   11.87    1.40
 -35  -9  -4   12.13    0.97
 -36 -10   4   12.22    1.90
 -36 -10   4   17.72    1.87
 -36  10   4   13.26    1.93
 -34 -10   4   15.27    1.08
  34 -10  -4   14.29    0.97
 -34  10   4   15.11    1.13
 -34  10   4   11.86    1.69
  32 -10  -4   -0.22    0.37
 -32 -10   4   -0.10    0.35
 -32 -10   4    0.38    0.73
 -32  10   4    0.17    0.41
 -32  10   4   -0.13    0.64
 -30 -10   4    3.57    0.70
 -30 -10   4    3.82    0.64
  30 -10  -4    2.91    0.38
 -30  10   4    3.11    0.41
 -30  10   4    3.08    0.67
  28 -10  -4   39.44    1.67
 -28 -10   4   41.24    2.09
 -28  10   4   41.07    1.76
 -28  10   4   40.69    2.16
 -26 -10   4   30.59    1.68
  26 -10  -4   29.78    1.32
 -26  10   4   31.34    1.40
 -26  10   4   31.85    1.80
  26  10  -4   29.53    1.43
 -24 -10   4    0.06    0.41
  24 -10  -4    0.28    0.18
  24  10  -4    0.63    0.29
 -24  10   4    0.56    0.40
 -24  10   4    0.59    0.22
  22 -10  -4   15.29    0.82
 -22 -10   4   13.77    1.04
  22  10  -4   15.67    0.92
 -22  10   4   15.88    1.15
 -20 -10   4   56.25    2.42
  20 -10  -4   58.28    2.15
  20  10  -4   57.72    2.18
 -20  10   4   56.86    2.45
 -20  10   4   59.09    2.14
  18 -10  -4    8.18    0.55
 -18 -10   4    7.23    0.73
  18  10  -4    9.31    0.69
 -18  10   4    9.14    0.82
  16 -10  -4    0.12    0.14
 -16 -10   4   -0.23    0.25
 -16  10   4   -0.08    0.21
  16  10  -4    0.15    0.22
  14 -10  -4    0.88    0.19
 -14 -10   4    0.73    0.25
  14  10  -4    0.62    0.24
 -14  10   4    1.14    0.28
  12 -10  -4   11.48    0.66
 -12 -10   4    9.65    0.74
  12  10  -4   11.79    0.76
 -12  10   4   11.88    0.84
  10 -10  -4   49.71    1.85
 -10 -10   4   46.45    1.96
  10  10  -4   46.42    1.88
 -10  10   4   48.13    1.99
   8 -10  -4    1.96    0.30
  -8 -10   4    2.27    0.41
   8  10  -4    1.73    0.32
  -8  10   4    2.99    0.46
  -6 -10   4  172.79    5.76
   6 -10  -4  177.46    5.66
   6  10  -4  171.08    5.70
  -6  10   4  181.96    5.79
   4 -10  -4   83.76    2.87
   4  10  -4   78.13    2.92
   2 -10  -4    6.85    0.50
   2  10  -4    7.08    0.65
   0 -10   4    0.47    0.14
   0 -10  -4    0.55    0.15
   0  10  -4    0.71    0.23
   2 -10   4    1.55    0.26
  -2  10  -4    1.87    0.37
  -4 -10  -4    7.89    0.56
   4 -10   4    8.64    0.58
   6 -10   4   71.79    2.63
   8 -10   4   18.16    0.92
  10 -10   4   44.26    1.74
 -10  10  -4   42.02    1.87
 -12 -10  -4   16.96    0.83
  12 -10   4   19.15    0.92
 -12  10  -4   19.60    1.10
  14 -10   4   -0.05    0.15
 -14 -10  -4    0.41    0.18
 -14  10  -4    0.28    0.23
 -16 -10  -4   22.68    1.03
  16 -10   4   20.86    1.17
 -16  10  -4   20.66    1.23
  18 -10   4   72.05    2.59
 -18 -10  -4   72.45    2.61
 -18  10  -4   72.16    2.96
 -20 -10  -4    9.76    0.72
  20 -10   4    8.45    0.56
 -20  10  -4    9.23    0.88
  22 -10   4    4.41    0.42
 -22 -10  -4    3.30    0.61
 -22  10  -4    3.71    0.58
  24 -10   4   23.64    1.07
 -24 -10  -4   22.10    1.24
 -24  10  -4   23.64    1.47
  26 -10   4   14.66    0.78
 -26 -10  -4   11.77    1.00
 -26  10  -4   15.16    1.25
 -28 -10  -4    2.70    0.51
 -28 -10  -4    4.54    0.56
  28 -10   4    3.52    0.50
 -28  10  -4    4.55    0.69
 -30 -10  -4    0.36    0.27
 -30 -10  -4   -0.07    0.51
  30 -10   4    0.22    0.31
 -30  10  -4   -0.17    0.55
 -32 -10  -4    7.70    1.22
 -32 -10  -4    9.42    0.82
  32 -10   4   10.48    0.75
 -32  10  -4    8.14    1.10
 -34 -10  -4   15.21    1.06
 -34 -10  -4   12.83    1.48
 -34  10  -4   12.60    1.69
 -35 -11   4   26.84    2.12
 -35  11   4   25.30    2.30
  33 -11  -4    0.57    0.42
 -33 -11   4    1.83    0.86
 -33 -11   4    0.78    0.39
 -33  11   4    0.70    0.82
 -33  11   4    0.35    0.48
 -31 -11   4   13.80    1.44
 -31 -11   4   10.50    0.93
  31 -11  -4   11.33    0.84
 -31  11   4    9.89    0.90
 -31  11   4   10.66    1.51
  29 -11  -4    5.92    0.63
 -29 -11   4    6.24    1.16
 -29  11   4    4.13    0.79
 -29  11   4    4.32    0.70
  27 -11  -4   14.12    0.83
 -27 -11   4   12.35    1.22
 -27  11   4   12.94    0.85
 -27  11   4   15.28    1.35
  25 -11  -4    5.19    0.52
 -25 -11   4    4.08    0.60
 -25  11   4    4.60    0.70
 -25  11   4    5.04    0.56
  25  11  -4    4.90    0.66
  23 -11  -4   18.51    0.93
 -23 -11   4   14.05    1.15
 -23  11   4   18.78    1.36
  23  11  -4   17.86    1.01
 -23  11   4   18.94    0.95
  21 -11  -4    8.75    0.62
 -21 -11   4    8.34    0.84
 -21  11   4    9.44    0.75
 -21  11   4    9.31    1.04
  21  11  -4    9.39    0.73
  19 -11  -4   16.34    1.03
 -19 -11   4   15.73    1.07
 -19  11   4   17.46    1.22
  19  11  -4   17.67    0.97
  17 -11  -4    3.24    0.38
 -17 -11   4    3.44    0.60
 -17  11   4    2.43    0.41
  17  11  -4    3.60    0.51
 -15 -11   4    3.83    0.56
  15 -11  -4    3.40    0.39
  15  11  -4    2.94    0.52
 -15  11   4    4.33    0.64
 -13 -11   4   -0.39    0.24
  13 -11  -4   -0.08    0.12
  13  11  -4   -0.13    0.22
 -13  11   4   -0.15    0.26
 -11 -11   4   23.90    1.27
  11 -11  -4   27.22    1.19
  11  11  -4   25.14    1.23
 -11  11   4   26.07    1.35
   9 -11  -4  115.45    3.77
  -9 -11   4  107.57    3.87
  -9  11   4  111.27    3.91
   9  11  -4  106.50    3.77
   7 -11  -4    1.90    0.32
  -7 -11   4    1.78    0.28
   7  11  -4    1.61    0.34
  -7  11   4    1.66    0.37
   5 -11  -4   13.38    0.76
   5  11  -4   12.86    0.87
   3 -11  -4    0.59    0.17
   3  11  -4    0.44    0.25
  -1 -11   4    1.69    0.26
   1 -11  -4    1.81    0.31
   1  11  -4    1.44    0.33
  -1 -11  -4    3.61    0.42
   1 -11   4    4.56    0.43
  -1  11  -4    4.58    0.61
  -3 -11  -4    0.34    0.14
   3 -11   4    0.26    0.15
  -3  11  -4    0.32    0.25
   5 -11   4   21.95    1.09
   7 -11   4    4.01    0.41
   9 -11   4   71.87    2.65
  11 -11   4   51.74    2.02
 -11  11  -4   51.18    2.20
  13 -11   4   14.96    0.79
 -13  11  -4   13.70    0.98
 -15 -11  -4   17.76    0.90
  15 -11   4   18.09    0.92
 -15  11  -4   19.41    1.18
 -17 -11  -4    0.55    0.23
  17 -11   4    0.19    0.15
 -17  11  -4    0.28    0.38
 -19 -11  -4    3.40    0.53
  19 -11   4    3.02    0.41
 -19  11  -4    2.58    0.50
  21 -11   4    7.55    0.58
 -21 -11  -4    8.98    0.75
 -21  11  -4    9.18    0.98
 -23 -11  -4    1.85    0.41
  23 -11   4    1.78    0.27
 -23  11  -4    2.25    0.50
  25 -11   4   -0.21    0.21
 -25 -11  -4   -0.15    0.40
 -25  11  -4    0.82    0.47
  27 -11   4    0.29    0.24
 -27 -11  -4    0.99    0.55
 -27  11  -4   -0.02    0.49
  29 -11   4    2.26    0.37
 -29 -11  -4    1.81    0.39
 -29  11  -4    1.23    0.64
 -31 -11  -4   16.82    1.04
  31 -11   4   17.07    0.97
 -31 -11  -4   19.27    1.42
 -31  11  -4   15.42    1.67
 -33 -11  -4    5.67    0.82
 -33 -11  -4    9.09    1.41
 -34 -12   4   70.15    3.44
 -34  12   4   76.55    3.72
  32 -12  -4    8.06    0.86
 -32 -12   4    9.94    0.97
 -32  12   4    6.29    1.02
 -32  12   4    6.56    0.94
  30 -12  -4   41.64    1.78
 -30 -12   4   41.09    2.26
 -30  12   4   40.91    2.46
 -30  12   4   42.65    1.86
 -28 -12   4   53.51    2.62
  28 -12  -4   54.95    2.18
 -28  12   4   56.33    2.22
 -28  12   4   58.83    2.82
  26 -12  -4   13.41    0.86
 -26 -12   4   13.04    1.27
 -26  12   4   14.69    0.88
  26  12  -4   13.61    0.98
 -26  12   4   15.31    1.41
 -24 -12   4   -0.69    0.47
  24 -12  -4   -0.21    0.24
 -24  12   4   -0.18    0.25
  24  12  -4   -0.33    0.27
 -24  12   4   -0.01    0.55
 -22 -12   4   18.71    1.39
  22 -12  -4   19.93    1.03
  22  12  -4   20.25    1.10
 -22  12   4   21.16    1.01
 -22  12   4   19.52    1.43
 -20 -12   4   16.13    1.12
  20 -12  -4   16.33    0.87
  20  12  -4   17.08    0.98
 -20  12   4   12.31    1.84
 -18 -12   4    3.52    0.70
  18 -12  -4    4.23    0.55
 -18  12   4    5.41    0.81
  18  12  -4    4.72    0.58
  16 -12  -4   17.29    0.90
 -16 -12   4   17.21    1.06
 -16  12   4   16.64    1.16
  16  12  -4   17.10    0.98
  14 -12  -4    0.19    0.19
 -14 -12   4    0.19    0.28
  14  12  -4    0.43    0.25
 -14  12   4   -0.25    0.30
  12 -12  -4    2.56    0.37
 -12 -12   4    2.35    0.38
  12  12  -4    1.98    0.38
 -12  12   4    2.80    0.55
 -10 -12   4   25.78    1.32
  10 -12  -4   27.25    1.24
 -10  12   4   27.67    1.45
  10  12  -4   25.81    1.29
   8 -12  -4   44.72    1.81
  -8 -12   4   44.11    1.87
   8  12  -4   43.64    1.85
   6 -12  -4   16.30    0.89
   6  12  -4   14.43    0.96
   4 -12  -4   44.81    1.80
   4  12  -4   42.01    1.86
   2 -12  -4   12.37    0.78
  -2 -12   4   13.00    0.82
   2  12  -4   12.71    0.92
   0 -12   4    3.94    0.48
   0 -12  -4    3.51    0.45
   0  12  -4    3.41    0.63
  -2 -12  -4  102.61    3.59
   2 -12   4  101.95    3.65
  -2  12  -4  101.19    3.72
   4 -12   4  119.51    4.14
  -4 -12  -4  118.86    4.09
  -4  12  -4  117.25    4.25
   6 -12   4    1.08    0.23
   8 -12   4   90.84    3.28
  10 -12   4   24.60    1.18
  12 -12   4    0.96    0.24
 -12  12  -4    0.86    0.31
  14 -12   4   11.11    0.70
 -14  12  -4   11.72    1.17
  16 -12   4    0.30    0.20
 -16 -12  -4   -0.32    0.24
 -16  12  -4    0.15    0.30
  18 -12   4    0.31    0.22
 -18 -12  -4   -0.19    0.26
 -18  12  -4    0.34    0.33
  20 -12   4   -0.03    0.24
 -20 -12  -4    0.27    0.31
 -20  12  -4    0.53    0.39
  22 -12   4    2.75    0.32
 -22  12  -4    2.97    0.53
  24 -12   4    1.08    0.29
 -24 -12  -4    1.78    0.44
 -24  12  -4    1.85    0.50
 -26 -12  -4   54.61    2.37
  26 -12   4   55.26    2.14
 -26  12  -4   56.48    2.74
  28 -12   4   50.82    2.00
 -28 -12  -4   47.63    2.29
 -28  12  -4   55.45    2.69
 -30 -12  -4   20.34    1.52
  30 -12   4   24.24    1.45
 -30 -12  -4   21.02    1.20
 -30  12  -4   20.96    1.84
 -32 -12  -4    7.41    1.44
 -32 -12  -4    7.25    0.84
 -32  12  -4    6.04    1.00
 -31 -13   4    1.75    0.85
 -31  13   4    1.00    0.51
 -31  13   4    2.39    0.91
 -29 -13   4    1.54    0.76
  29 -13  -4    1.36    0.38
 -29  13   4    3.15    0.89
 -29  13   4    1.16    0.41
 -27 -13   4   13.48    1.44
  27 -13  -4   17.70    0.99
 -27  13   4   16.34    1.00
 -27  13   4   18.09    1.61
  25 -13  -4   32.30    1.45
 -25 -13   4   29.18    1.79
 -25  13   4   31.55    1.43
  25  13  -4   32.49    1.53
 -25  13   4   31.62    1.97
  23 -13  -4    0.52    0.31
 -23 -13   4    0.68    0.49
  23  13  -4    0.66    0.36
 -23  13   4    1.80    0.51
 -23  13   4    0.64    0.26
  21 -13  -4   12.87    0.82
 -21 -13   4   13.10    1.31
 -21  13   4   15.02    1.32
  21  13  -4   14.41    0.92
 -19 -13   4    0.77    0.41
  19 -13  -4    0.59    0.19
 -19  13   4    0.97    0.49
  19  13  -4    1.09    0.33
 -17 -13   4    0.73    0.36
  17 -13  -4    1.24    0.21
 -17  13   4    1.34    0.48
  17  13  -4    1.47    0.34
  15 -13  -4   -0.02    0.22
 -15 -13   4    0.50    0.34
 -15  13   4    0.36    0.34
  15  13  -4    0.14    0.27
 -13 -13   4   -0.10    0.30
  13 -13  -4    0.60    0.19
  13  13  -4    0.14    0.29
 -13  13   4    0.63    0.37
 -11 -13   4    0.33    0.29
  11 -13  -4    0.27    0.21
  11  13  -4    0.26    0.27
 -11  13   4    0.14    0.29
   9 -13  -4    1.02    0.23
   9  13  -4    0.69    0.31
   7 -13  -4    0.15    0.19
   7  13  -4    0.16    0.27
   5 -13  -4    6.36    0.55
   5  13  -4    5.74    0.71
  -5  13   4    6.16    0.57
  -3 -13   4    1.44    0.29
   3 -13  -4    2.29    0.35
   3  13  -4    1.80    0.43
  -1 -13   4   39.83    1.77
   1 -13  -4   39.88    1.72
   1  13  -4   38.53    1.83
   1 -13   4   48.48    2.01
  -1 -13  -4   45.98    1.94
  -1  13  -4   45.47    2.08
  -3 -13  -4    5.67    0.56
   3 -13   4    5.02    0.55
  -3  13  -4    5.49    0.82
  -5 -13  -4   12.87    0.86
   5 -13   4   14.32    0.88
  -5  13  -4   12.89    1.07
   7 -13   4    1.02    0.21
   9 -13   4    5.53    0.54
  11 -13   4    1.45    0.22
  13 -13   4    0.58    0.20
  15 -13   4    0.87    0.23
 -15  13  -4    0.51    0.37
 -17 -13  -4    1.45    0.29
  17 -13   4    1.21    0.29
 -17  13  -4    1.04    0.42
 -19 -13  -4    4.96    0.64
  19 -13   4    5.41    0.54
 -19  13  -4    3.99    0.65
  21 -13   4   11.35    0.71
 -21 -13  -4    9.51    0.85
 -21  13  -4    9.43    1.14
 -23 -13  -4   -0.43    0.40
 -23  13  -4    0.55    0.47
 -25 -13  -4   17.08    1.19
  25 -13   4   14.70    0.94
 -25  13  -4   19.34    1.54
 -27 -13  -4    0.26    0.65
  27 -13   4   -0.26    0.30
 -27  13  -4    0.93    0.66
 -29 -13  -4   -0.21    0.65
 -29  13  -4   -0.79    0.65
 -31 -13  -4    1.12    0.78
 -31 -13  -4    0.38    0.60
 -31  13  -4   -0.94    1.23
  30 -14  -4   10.04    0.91
 -30 -14   4    8.92    1.72
 -30  14   4   10.00    1.01
 -30  14   4   14.51    1.85
  28 -14  -4   15.27    0.98
 -28 -14   4   13.51    1.55
 -28  14   4   13.17    0.97
 -28  14   4   15.92    1.82
  26 -14  -4    1.86    0.41
 -26 -14   4    0.90    0.65
 -26  14   4    0.96    0.36
 -26  14   4    1.03    0.69
  26  14  -4    1.32    0.47
 -24 -14   4    9.18    1.15
  24 -14  -4    7.37    0.70
 -24  14   4    8.21    1.29
  24  14  -4    6.46    0.81
 -24  14   4    7.17    0.70
 -22 -14   4    5.75    1.02
  22 -14  -4    7.77    0.67
 -22  14   4    9.15    0.67
  22  14  -4    5.68    0.92
 -22  14   4    8.84    1.18
 -20 -14   4   12.50    1.41
  20 -14  -4   16.47    0.94
 -20  14   4   17.37    1.38
  20  14  -4   15.72    1.00
 -18 -14   4    4.54    0.84
  18 -14  -4    7.52    0.61
  18  14  -4    5.97    0.69
 -18  14   4    6.03    0.97
 -16 -14   4    2.44    0.44
  16 -14  -4    2.85    0.47
  16  14  -4    1.93    0.39
  14 -14  -4   16.24    1.03
 -14 -14   4   18.15    1.14
 -14  14   4   19.47    1.31
  14  14  -4   18.72    1.07
 -12 -14   4   33.46    1.66
  12 -14  -4   36.88    1.61
  12  14  -4   35.86    1.61
 -12  14   4   36.51    1.86
  10 -14  -4    0.38    0.21
  10  14  -4    0.61    0.31
   8 -14  -4    2.40    0.36
   8  14  -4    2.12    0.43
   6 -14  -4    0.44    0.23
  -6  14   4   -0.15    0.22
   6  14  -4   -0.07    0.27
  -4 -14   4   22.36    1.25
   4 -14  -4   23.51    1.19
   4  14  -4   20.77    1.26
  -4  14   4   22.04    1.07
   2 -14  -4    0.54    0.26
  -2 -14   4    1.05    0.24
   2  14  -4    0.87    0.41
   0 -14  -4    1.51    0.26
   0 -14   4    2.21    0.36
   0  14  -4    1.97    0.46
  -2 -14  -4   13.70    0.91
  -2  14  -4   14.85    1.15
   4 -14   4   56.11    2.40
  -4 -14  -4   51.06    2.18
  -4  14  -4   52.31    2.38
  -6 -14  -4    0.37    0.26
  -6  14  -4    0.90    0.40
   8 -14   4   21.34    1.14
  -8  14  -4   20.27    1.38
  10 -14   4    6.13    0.60
  12 -14   4   27.91    1.34
  14 -14   4   14.04    0.87
  16 -14   4    4.23    0.57
 -16  14  -4    5.51    0.88
  18 -14   4   19.12    1.01
 -18  14  -4   17.28    1.41
  20 -14   4    5.03    0.59
 -20 -14  -4    4.11    0.71
 -20  14  -4    4.24    0.76
 -22 -14  -4    0.31    0.41
  22 -14   4    0.26    0.30
 -22  14  -4    0.79    0.50
 -24 -14  -4   21.12    1.34
  24 -14   4   21.98    1.13
 -24  14  -4   22.42    1.74
 -26 -14  -4   31.15    1.73
  26 -14   4   30.07    1.43
 -26  14  -4   31.81    2.18
 -28 -14  -4    5.59    0.76
 -28  14  -4    7.26    1.09
 -30 -14  -4    3.51    0.80
  29 -15  -4    0.31    0.70
 -29 -15   4   -0.42    0.89
 -29  15   4   -1.06    0.84
 -29  15   4    0.09    0.50
 -27 -15   4   14.26    1.60
  27 -15  -4   15.39    1.05
 -27  15   4   15.13    1.04
 -27  15   4   18.22    1.88
  25 -15  -4   18.98    1.06
 -25 -15   4   14.43    1.48
 -25  15   4   16.94    1.70
  25  15  -4   18.02    1.20
 -25  15   4   15.50    1.01
 -23 -15   4   -0.47    0.59
  23 -15  -4    1.07    0.37
 -23  15   4    1.97    0.62
  23  15  -4    0.58    0.39
 -23  15   4    0.50    0.32
 -21 -15   4   19.77    1.44
  21 -15  -4   22.58    1.17
  21  15  -4   19.27    1.42
 -21  15   4   21.12    1.65
 -21  15   4   21.51    1.08
  19 -15  -4   15.35    0.94
 -19 -15   4   14.33    1.20
  19  15  -4   14.98    1.00
 -19  15   4   13.62    1.34
 -17 -15   4    0.28    0.43
  17 -15  -4    0.05    0.26
  17  15  -4    0.35    0.33
 -17  15   4    0.42    0.45
 -15 -15   4    0.40    0.38
  15 -15  -4    0.53    0.26
  15  15  -4    0.50    0.32
 -15  15   4    0.29    0.43
 -13 -15   4    0.69    0.38
  13 -15  -4   -0.15    0.26
  13  15  -4   -0.13    0.33
  11 -15  -4   -0.12    0.26
  11  15  -4    0.10    0.32
   9 -15  -4    6.74    0.63
   9  15  -4    5.72    0.74
   7 -15  -4    1.06    0.25
  -7  15   4    1.22    0.36
   7  15  -4    0.89    0.37
  -5 -15   4    6.42    0.72
   5 -15  -4    6.42    0.60
   5  15  -4    5.53    0.74
  -5  15   4    6.70    0.65
  -3 -15   4    0.39    0.31
   3 -15  -4    0.40    0.21
   3  15  -4    0.33    0.35
   1 -15  -4   86.73    3.23
  -1 -15   4   86.78    3.31
   1  15  -4   83.83    3.29
  -1 -15  -4   41.36    1.85
   1 -15   4   42.60    1.93
  -1  15  -4   40.26    1.99
   3 -15   4    0.84    0.25
  -3 -15  -4    1.59    0.35
  -3  15  -4    1.06    0.43
   5 -15   4   28.57    1.44
  -5 -15  -4   27.82    1.43
  -5  15  -4   27.77    1.67
  -7 -15  -4    1.36    0.30
   7 -15   4    2.33    0.38
  -7  15  -4    1.60    0.48
  -9 -15  -4    6.54    0.70
   9 -15   4    7.25    0.68
  -9  15  -4    5.54    0.94
  11 -15   4    1.07    0.28
  13 -15   4    0.25    0.30
  15 -15   4    0.27    0.30
  17 -15   4    0.71    0.27
  19 -15   4    4.69    0.65
 -19  15  -4    3.62    0.80
  21 -15   4   29.10    1.36
 -21 -15  -4   24.48    1.37
 -21  15  -4   26.50    1.88
  23 -15   4    0.58    0.40
 -23 -15  -4    0.45    0.48
 -23  15  -4   -0.03    0.61
  25 -15   4    4.98    0.78
 -25 -15  -4    5.86    0.69
 -25  15  -4    5.76    1.01
 -27  15  -4    0.29    0.89
 -26 -16   4    3.93    0.87
  26 -16  -4    5.83    0.87
 -26  16   4    6.11    1.20
  26  16  -4    5.85    0.98
 -26  16   4    6.68    0.86
  24 -16  -4    9.05    0.89
 -24 -16   4   10.34    1.38
 -24  16   4    9.87    0.89
 -24  16   4   15.54    1.77
  24  16  -4   12.92    1.05
  22 -16  -4    2.99    0.40
 -22 -16   4    3.71    0.65
 -22  16   4    3.50    0.65
  22  16  -4    3.70    0.59
 -22  16   4    4.15    0.96
  20 -16  -4   40.28    1.75
 -20 -16   4   36.12    1.96
 -20  16   4   38.18    2.27
  20  16  -4   36.61    1.80
  18 -16  -4   32.48    1.52
 -18 -16   4   27.81    1.68
  18  16  -4   32.07    1.53
 -18  16   4   33.39    2.01
  16 -16  -4   34.13    1.57
 -16 -16   4   31.77    1.72
  16  16  -4   32.22    1.55
 -16  16   4   33.18    1.96
  14 -16  -4   12.67    0.91
  14  16  -4   13.95    1.00
  12 -16  -4   79.81    3.01
  12  16  -4   76.66    2.92
  10 -16  -4   10.30    0.81
  10  16  -4   10.69    0.93
   8 -16  -4   21.80    1.20
  -8  16   4   20.90    1.21
   8  16  -4   20.79    1.27
   6 -16  -4   43.36    2.07
  -6 -16   4   44.64    2.09
   6  16  -4   45.05    2.02
  -4 -16   4   13.02    1.01
   4 -16  -4   14.76    0.97
   4  16  -4   14.60    1.12
   2 -16  -4   10.05    0.83
  -2 -16   4   11.24    0.90
   2  16  -4   11.06    1.05
   0 -16  -4    1.06    0.30
   0 -16   4    0.53    0.28
   0  16  -4    1.02    0.42
  -2 -16  -4    2.75    0.43
   2 -16   4    3.05    0.48
  -2  16  -4    4.77    0.85
   4 -16   4    2.40    0.36
  -4 -16  -4    3.59    0.59
  -4  16  -4    3.52    0.65
  -6 -16  -4    8.09    0.78
   6 -16   4    9.29    0.83
  -6  16  -4    8.65    1.06
  -8 -16  -4   16.02    1.06
   8 -16   4   15.27    1.02
  -8  16  -4   16.22    1.32
 -10 -16  -4   11.28    0.92
  10 -16   4    8.88    0.80
 -10  16  -4    7.91    1.09
  12 -16   4   49.46    2.12
  14 -16   4    2.05    0.37
  16 -16   4   80.20    3.05
  18 -16   4   81.82    3.10
  20 -16   4   14.19    0.99
  22 -16   4   -0.18    0.35
 -22  16  -4   -1.37    0.70
 -24 -16  -4   15.51    1.31
 -24  16  -4   18.36    1.92
 -26 -16  -4    6.96    1.27
 -26  16  -4    6.39    1.18
 -25 -17   4    1.02    0.82
  25 -17  -4   -0.39    0.45
  25  17  -4    0.04    0.53
 -25  17   4    0.37    0.47
 -25  17   4    0.27    0.84
 -23 -17   4   -0.57    0.72
  23 -17  -4   -0.77    0.38
  23  17  -4    0.33    0.48
 -23  17   4    0.70    0.85
 -23  17   4   -0.55    0.40
  21 -17  -4    0.06    0.37
 -21 -17   4    0.04    0.61
  21  17  -4   -0.30    0.45
 -21  17   4    0.09    0.35
 -21  17   4    0.23    0.87
 -19 -17   4   -0.13    0.58
  19 -17  -4    0.30    0.40
  19  17  -4   -0.12    0.43
 -19  17   4    0.82    0.58
  17 -17  -4    1.05    0.34
  17  17  -4    0.61    0.41
  15 -17  -4   31.23    1.55
  15  17  -4   31.94    1.57
  13 -17  -4    6.12    0.75
  13  17  -4    8.81    0.91
  11 -17  -4   15.27    1.02
  11  17  -4   15.67    1.11
   9 -17  -4   17.87    1.11
  -9  17   4   17.32    1.18
   9  17  -4   16.45    1.16
  -7 -17   4   -0.14    0.38
   7 -17  -4    0.51    0.31
  -7  17   4    0.28    0.36
   7  17  -4   -0.24    0.39
  -5 -17   4    0.73    0.33
   5 -17  -4    0.84    0.31
   5  17  -4    0.85    0.44
  -3 -17   4    0.29    0.41
   3 -17  -4    0.16    0.30
   3  17  -4    0.26    0.42
  -1 -17   4    3.03    0.45
   1  17  -4    3.31    0.61
  -1 -17  -4    1.96    0.39
   1 -17   4    1.70    0.37
  -1  17  -4    2.18    0.56
   3 -17   4    6.45    0.79
  -3 -17  -4    6.18    0.79
  -3  17  -4    8.20    1.08
  -5 -17  -4    3.20    0.46
   5 -17   4    4.42    0.72
  -5  17  -4    3.58    0.70
  -7 -17  -4    8.51    0.82
   7 -17   4    6.30    0.77
  -7  17  -4    9.51    1.19
   9 -17   4   15.80    1.07
  -9 -17  -4   15.03    1.12
  -9  17  -4   14.18    1.84
 -11 -17  -4   22.83    2.00
  11 -17   4   25.45    1.35
 -11  17  -4   23.08    1.72
  13 -17   4    0.16    0.38
  15 -17   4   15.61    1.08
  17 -17   4    0.43    0.37
  19 -17   4    0.57    0.40
  21 -17   4    2.68    0.51
 -22 -18   4    0.87    0.77
  22 -18  -4    0.79    0.47
 -22  18   4    1.30    0.93
  22  18  -4    0.30    0.49
 -20 -18   4    7.82    1.31
  20 -18  -4    3.57    0.46
 -20  18   4    5.47    0.71
  20  18  -4    5.72    0.96
  18 -18  -4    7.10    0.90
  18  18  -4    9.00    1.01
  16 -18  -4   -0.41    0.39
  16  18  -4   -0.27    0.63
  14 -18  -4   22.03    1.30
  14  18  -4   21.75    1.32
  12 -18  -4   18.13    1.15
  12  18  -4   15.69    1.20
  10 -18  -4   -0.16    0.37
 -10 -18   4   -0.19    0.49
  10  18  -4    0.63    0.45
 -10  18   4    0.06    0.44
   8 -18  -4   20.04    1.23
  -8 -18   4   21.89    1.39
  -8  18   4   19.63    1.27
   8  18  -4   20.26    1.32
   6 -18  -4   11.76    0.95
  -6 -18   4    9.74    1.04
   6  18  -4   10.02    1.08
   4 -18  -4   12.46    1.00
  -4 -18   4   13.31    1.10
   4  18  -4   13.76    1.16
  -2 -18   4   13.63    1.10
   2 -18  -4   13.41    1.02
   2  18  -4   12.89    1.22
   0 -18   4    0.46    0.47
   0 -18  -4    1.01    0.38
   0  18  -4    1.22    0.55
   2 -18   4    8.99    0.95
  -2 -18  -4    8.26    0.85
  -2  18  -4    8.24    1.18
  -4 -18  -4    0.70    0.40
   4 -18   4    0.18    0.36
  -4  18  -4    0.69    0.54
   6 -18   4   -0.06    0.34
  -6 -18  -4    0.74    0.42
  -8 -18  -4    1.61    0.39
  -8  18  -4    2.19    0.67
  10 -18   4   11.57    0.96
 -10 -18  -4    8.76    0.99
 -10  18  -4   11.05    1.39
 -12 -18  -4   36.65    1.89
  12 -18   4   37.12    1.79
 -12  18  -4   31.44    2.12
 -14 -18  -4    0.61    0.49
  14 -18   4    0.48    0.46
 -14  18  -4   -0.20    0.66
  16 -18   4   16.68    1.18
  18 -18   4   37.80    1.80
  19 -19  -4    1.43    0.45
 -19  19   4    0.64    0.40
  19  19  -4    0.02    0.52
  17 -19  -4   -0.28    0.44
  17  19  -4    0.37    0.52
  15 -19  -4    4.39    0.58
  15  19  -4    5.12    1.01
  13 -19  -4    0.10    0.47
 -13  19   4    0.21    0.56
  13  19  -4    0.02    0.54
 -11 -19   4   36.99    2.09
  11 -19  -4   43.10    1.94
 -11  19   4   38.71    2.02
  11  19  -4   39.29    1.93
  -9 -19   4   24.45    1.60
   9 -19  -4   26.88    1.44
   9  19  -4   24.97    1.51
  -9  19   4   24.07    1.48
  -7 -19   4    0.03    0.49
   7 -19  -4    1.04    0.41
   7  19  -4    1.66    0.51
   5 -19  -4   12.35    1.01
  -5 -19   4    9.84    1.13
   5  19  -4   10.71    1.18
  -3 -19   4   16.88    1.25
   3 -19  -4   15.82    1.15
   3  19  -4   15.95    1.34
  -1 -19   4   -0.19    0.48
   1 -19  -4   -0.50    0.38
   1  19  -4   -0.50    0.52
   1 -19   4    3.79    0.60
  -1 -19  -4    5.68    0.85
  -1  19  -4    4.03    0.75
   3 -19   4   -0.51    0.41
  -3 -19  -4   -0.61    0.41
   5 -19   4    6.15    0.94
  -5 -19  -4    4.04    0.56
  -5  19  -4    4.56    0.84
   7 -19   4    2.35    0.44
  -7 -19  -4    3.62    0.55
  -7  19  -4    3.44    0.78
  -9 -19  -4   25.47    1.52
   9 -19   4   25.71    1.53
  -9  19  -4   24.82    1.93
  11 -19   4   16.13    1.20
 -11 -19  -4   13.31    1.24
 -11  19  -4   15.18    1.70
  13 -19   4    2.35    0.49
 -13 -19  -4    3.74    0.57
 -13  19  -4    3.98    0.90
  15 -19   4    9.12    1.13
 -15  19  -4   10.67    1.69
  16 -20  -4    1.42    0.48
  16  20  -4    3.07    0.66
 -16  20   4    1.50    0.81
  14 -20  -4    3.86    0.56
 -14 -20   4    2.96    0.72
  14  20  -4    4.93    0.72
 -14  20   4    7.38    1.35
  12 -20  -4    1.48    0.48
 -12 -20   4    2.57    0.78
  12  20  -4    2.33    0.79
 -12  20   4    2.55    0.70
  10 -20  -4    8.42    1.02
  10  20  -4    6.75    1.21
 -10  20   4    9.43    1.24
   8 -20  -4   13.78    1.15
  -8 -20   4   10.82    1.34
   8  20  -4   14.62    1.39
   6 -20  -4    0.73    0.45
  -6 -20   4    1.18    0.62
   6  20  -4    1.91    0.62
   4 -20  -4   19.68    1.30
  -4 -20   4   17.70    1.45
   4  20  -4   18.46    1.53
   2 -20  -4   64.38    2.69
  -2 -20   4   58.79    2.73
   2  20  -4   57.16    3.62
   0 -20   4    0.27    0.55
   0 -20  -4   -0.59    0.50
   0  20  -4   -0.11    0.82
  -2 -20  -4   82.87    3.40
   2 -20   4   88.27    3.48
  -2  20  -4   81.25    3.54
   4 -20   4   21.65    1.48
  -4 -20  -4   23.51    1.45
  -4  20  -4   21.12    1.84
   6 -20   4    2.14    0.58
  -6 -20  -4    1.95    0.60
  -6  20  -4    2.80    0.86
   8 -20   4    0.44    0.49
  -8 -20  -4    1.85    0.62
  -8  20  -4    1.15    0.79
  10 -20   4   12.71    1.22
 -10 -20  -4   10.01    1.27
 -10  20  -4   11.71    1.74
 -12 -20  -4    0.85    0.58
 -12  20  -4    2.06    0.92
 -14 -20  -4    2.23    0.78
 -14  20  -4    2.98    0.98
 -11 -21   4   -0.13    0.68
  11 -21  -4    1.99    0.59
  11  21  -4    1.00    0.65
  -9 -21   4    2.49    0.77
   9 -21  -4    2.90    0.68
   9  21  -4    1.85    0.68
  -7 -21   4   10.48    1.47
   7 -21  -4   11.88    1.19
   7  21  -4   11.56    1.38
  -5 -21   4    7.18    0.95
   5 -21  -4    6.57    1.08
   5  21  -4    8.36    1.33
   3 -21  -4    0.28    0.55
  -3 -21   4   -0.09    0.63
   3  21  -4   -0.65    0.69
   1 -21  -4    9.93    1.15
  -1 -21   4    9.47    1.32
   1  21  -4    8.47    1.41
   1 -21   4   17.78    1.51
  -1 -21  -4   18.12    1.40
  -1  21  -4   18.15    1.72
  -3 -21  -4    2.48    0.64
   3 -21   4    2.95    0.64
  -3  21  -4    2.17    0.80
  -5 -21  -4    1.45    0.64
   5 -21   4    1.31    0.68
  -5  21  -4    1.77    0.86
  -7 -21  -4   -0.88    0.67
  -7  21  -4   -0.50    0.86
  -9 -21  -4    0.73    0.64
  -9  21  -4   -0.30    0.89
 -38   0   5   -0.16    0.36
 -36   0   5    0.39    0.30
 -34   0   5   -0.04    0.28
 -32   0   5   -0.57    0.37
 -32   0   5   -0.21    0.23
 -30   0   5   -0.05    0.29
 -30   0   5    0.15    0.26
 -26   0   5    0.33    0.17
 -26   0   5    0.06    0.22
 -24   0   5    0.23    0.20
 -24   0   5    0.00    0.15
 -22   0   5    0.27    0.16
 -22   0   5   -0.18    0.11
 -20   0   5    0.15    0.11
 -20   0   5   -0.20    0.15
 -18   0   5   -0.13    0.13
 -18   0   5    0.14    0.10
  16   0  -5   -0.16    0.12
 -16   0   5   -0.17    0.11
 -16   0   5    0.03    0.09
 -14   0   5   -0.02    0.10
  14   0  -5   -0.20    0.10
 -14   0   5   -0.16    0.10
 -12   0   5    0.22    0.08
 -12   0   5   -0.08    0.10
  12   0  -5   -0.05    0.10
 -10   0   5    0.03    0.08
  10   0  -5    0.02    0.08
 -10   0   5    0.05    0.08
  -8   0   5    0.07    0.08
   8   0  -5    0.13    0.09
  -6   0   5    0.17    0.07
  -6   0   5   -0.01    0.07
   6   0  -5   -0.04    0.11
  -4   0   5    0.06    0.08
   4   0  -5   -0.04    0.10
  -4   0   5    0.05    0.05
   2   0  -5   -0.20    0.10
  -2   0   5   -0.19    0.07
   0   0   5    0.00    0.07
   0   0  -5   -0.08    0.10
   4   0   5    0.07    0.03
  -4   0  -5    0.03    0.04
  -6   0  -5    0.02    0.05
   6   0   5   -0.05    0.03
  -8   0  -5    0.12    0.06
   8   0   5   -0.05    0.03
  10   0   5   -0.05    0.04
 -10   0  -5   -0.03    0.07
  12   0   5    0.14    0.05
 -12   0  -5    0.00    0.07
 -14   0  -5   -0.20    0.08
 -16   0  -5   -0.16    0.10
 -18   0  -5    0.08    0.10
 -20   0  -5    0.01    0.13
 -22   0  -5    0.08    0.13
 -24   0  -5    0.19    0.15
 -26   0  -5    0.12    0.17
 -26   0  -5   -0.20    0.17
 -28   0  -5   -0.14    0.17
 -28   0  -5    0.32    0.21
 -30   0  -5    0.16    0.24
 -30   0  -5   -0.08    0.23
 -32   0  -5    0.07    0.27
 -32   0  -5   -0.50    0.25
 -34   0  -5   -0.21    0.33
 -36   0  -5   -0.37    0.40
 -36   0  -5    0.01    0.37
 -38   0  -5   -0.32    0.45
 -39  -1   5    3.30    0.57
 -39   1   5    1.89    0.54
 -37  -1   5   22.68    1.29
 -37  -1   5   20.31    1.36
 -37   1   5   17.31    1.25
 -37   1   5   20.59    1.28
 -35  -1   5    4.54    0.66
 -35   1   5    4.84    0.81
 -35   1   5    5.01    0.75
 -33  -1   5    7.98    0.71
 -33  -1   5    6.11    0.70
 -33   1   5    8.64    0.73
 -33   1   5    7.36    0.74
 -31  -1   5    4.37    0.69
 -31  -1   5    6.13    0.58
 -31   1   5    6.63    0.64
 -31   1   5    5.84    0.62
 -29  -1   5   14.99    0.85
 -29  -1   5   12.20    0.90
 -29   1   5   15.53    0.91
 -29   1   5   15.11    0.93
 -27  -1   5    4.14    0.47
 -27  -1   5    3.63    0.53
 -27   1   5    3.61    0.49
 -27   1   5    3.78    0.49
 -25  -1   5   80.59    2.77
 -25  -1   5   75.67    3.02
 -25   1   5   84.66    2.83
 -25   1   5   79.69    3.06
 -23  -1   5  143.50    4.54
 -23  -1   5  137.43    4.79
 -23   1   5  142.78    4.58
 -23   1   5  142.08    4.76
 -21  -1   5    7.28    0.55
 -21  -1   5    6.97    0.48
 -21   1   5    7.99    0.52
 -21   1   5    6.44    0.51
 -19  -1   5   26.20    1.25
 -19  -1   5   28.37    1.12
  19   1  -5   29.09    1.20
 -19   1   5   27.47    1.22
 -19   1   5   27.97    1.13
 -17  -1   5  174.58    5.52
 -17  -1   5  177.97    5.75
 -17   1   5  176.64    5.53
  17   1  -5  186.14    5.61
 -17   1   5  174.13    5.68
  15  -1  -5   19.10    0.79
 -15  -1   5   18.57    0.80
 -15  -1   5   19.42    0.92
 -15   1   5   18.37    0.80
  15   1  -5   19.32    0.86
 -15   1   5   19.44    0.89
 -13  -1   5   42.85    1.55
  13  -1  -5   47.71    1.63
  13  -1  -5   45.76    1.57
 -13  -1   5   46.09    1.73
  13   1  -5   46.60    1.64
 -13   1   5   44.03    1.56
 -13   1   5   44.98    1.67
  11  -1  -5  135.24    4.10
 -11  -1   5  129.11    4.04
 -11  -1   5  129.18    4.22
  11  -1  -5  132.87    4.05
 -11   1   5  125.91    4.04
  11   1  -5  131.59    4.13
 -11   1   5  131.84    4.17
  -9  -1   5   14.88    0.58
   9  -1  -5   14.05    0.57
  -9  -1   5   13.96    0.68
   9  -1  -5   14.36    0.62
   9   1  -5   13.58    0.66
  -9   1   5   14.86    0.66
  -9   1   5   13.20    0.57
   7  -1  -5    0.13    0.10
  -7  -1   5    0.18    0.09
   7  -1  -5    0.22    0.06
   7   1  -5    0.10    0.10
  -7   1   5    0.31    0.08
  -7   1   5    0.30    0.08
   5  -1  -5    1.35    0.21
  -5  -1   5    1.48    0.20
   5  -1  -5    1.28    0.12
  -5   1   5    1.59    0.15
  -5   1   5    1.28    0.16
   3  -1  -5   20.82    0.80
   3  -1  -5   21.34    0.69
  -3   1   5   20.06    0.80
   3   1  -5   20.77    0.87
   1  -1  -5  354.92   10.37
  -1  -1   5  341.88   10.46
   1   1  -5  342.20   10.45
  -1   1   5  347.17   10.37
  -1  -1  -5    8.40    0.43
  -1   1  -5    7.67    0.48
   3  -1   5  124.48    3.69
  -3   1  -5  121.83    3.72
   5  -1   5    0.34    0.06
  -5  -1  -5    0.36    0.08
  -5   1  -5    0.17    0.08
  -7  -1  -5    5.54    0.25
   7  -1   5    5.71    0.25
  -7   1  -5    5.69    0.29
   9  -1   5  101.34    3.08
  -9  -1  -5  101.77    3.08
  -9   1  -5   98.80    3.12
 -11  -1  -5    1.62    0.17
  11  -1   5    1.76    0.15
 -11   1  -5    1.80    0.20
 -13  -1  -5  228.65    6.90
  13  -1   5  232.03    6.91
 -13   1  -5  225.46    6.94
 -15  -1  -5  214.52    6.36
  15  -1   5  213.44    6.37
 -15   1  -5  199.83    6.40
  17  -1   5   21.05    0.81
 -17  -1  -5   20.50    0.82
 -17   1  -5   19.05    0.85
  19  -1   5   93.08    2.95
 -19  -1  -5   94.60    2.96
 -19   1  -5   85.57    2.99
 -21  -1  -5   25.89    1.03
 -21   1  -5   23.81    1.06
 -23   1  -5    1.18    0.24
 -25  -1  -5   24.35    1.15
 -25  -1  -5   25.37    1.08
 -25   1  -5   23.77    1.13
 -27  -1  -5    5.96    0.48
 -27  -1  -5    6.30    0.53
 -27   1  -5    5.36    0.55
 -29  -1  -5    0.19    0.19
 -29  -1  -5   -0.20    0.22
 -29   1  -5    0.11    0.22
 -29   1  -5   -0.15    0.23
 -31  -1  -5    4.34    0.54
 -31  -1  -5    5.02    0.55
 -31   1  -5    4.11    0.63
 -31   1  -5    4.50    0.53
 -33  -1  -5    0.53    0.27
 -33  -1  -5   -0.41    0.31
 -33   1  -5    0.56    0.31
 -33   1  -5   -0.04    0.29
 -35  -1  -5   11.48    0.90
 -35  -1  -5   10.06    0.87
 -35   1  -5   12.06    0.99
 -35   1  -5   10.48    0.87
 -37  -1  -5   17.55    1.16
 -37  -1  -5   17.23    1.11
 -37   1  -5   15.91    1.11
 -37   1  -5   17.60    1.28
 -40  -2   5    2.60    0.54
 -40   2   5    2.55    0.65
 -38  -2   5   -0.62    0.38
 -38  -2   5   -0.58    0.67
 -38   2   5    0.44    0.59
 -38   2   5   -0.39    0.46
 -36  -2   5    4.06    0.68
 -36  -2   5    3.13    0.56
 -36   2   5    3.92    0.55
 -34  -2   5   15.24    0.94
 -34  -2   5   14.51    1.13
 -34   2   5   16.17    1.09
 -34   2   5   15.03    1.02
 -32  -2   5    1.62    0.31
 -32  -2   5    1.88    0.38
 -32   2   5    1.98    0.37
 -32   2   5    2.29    0.37
 -30  -2   5    6.15    0.75
 -30  -2   5    8.60    0.65
 -30   2   5    7.94    0.70
 -30   2   5    8.33    0.72
 -28  -2   5   17.54    1.02
 -28  -2   5   17.26    1.05
 -28   2   5   15.03    0.93
 -26  -2   5   82.09    3.21
 -26  -2   5   85.02    2.95
 -26   2   5   90.08    3.05
 -26   2   5   87.45    3.15
 -24  -2   5  125.98    4.12
 -24  -2   5  122.87    4.40
 -24   2   5  130.91    4.20
 -24   2   5  126.66    4.31
 -22  -2   5    0.25    0.20
  22  -2  -5   -0.02    0.12
 -22  -2   5    0.12    0.12
 -22   2   5    0.29    0.16
 -22   2   5    0.15    0.16
 -20  -2   5   10.14    0.57
  20  -2  -5    9.88    0.54
 -20  -2   5    9.32    0.64
 -20   2   5    9.98    0.61
  20   2  -5   10.38    0.65
 -20   2   5    9.96    0.61
  18  -2  -5    6.86    0.41
 -18  -2   5    6.44    0.44
 -18  -2   5    6.87    0.50
 -18   2   5    6.15    0.45
 -18   2   5    6.34    0.46
  18   2  -5    7.02    0.50
  16  -2  -5   37.41    1.33
 -16  -2   5   36.56    1.51
 -16  -2   5   35.10    1.31
  16   2  -5   37.26    1.40
 -16   2   5   33.75    1.34
 -16   2   5   35.09    1.41
 -14  -2   5   53.73    1.84
  14  -2  -5   53.40    1.84
 -14  -2   5   56.15    2.05
  14   2  -5   55.91    1.93
 -14   2   5   55.41    1.95
 -14   2   5   51.92    1.86
  12  -2  -5   32.29    1.15
 -12  -2   5   30.99    1.30
 -12   2   5   32.80    1.24
 -12   2   5   30.68    1.16
  12   2  -5   31.53    1.24
 -10  -2   5   78.22    2.81
  10  -2  -5   88.44    2.69
  10  -2  -5   84.44    2.63
 -10   2   5   81.22    2.64
  10   2  -5   79.37    2.74
 -10   2   5   86.03    2.73
  -8  -2   5   11.17    0.61
   8  -2  -5   12.84    0.54
   8  -2  -5   12.39    0.49
  -8   2   5   12.17    0.51
   8   2  -5   11.25    0.61
  -8   2   5   12.19    0.56
   6  -2  -5   15.16    0.59
   6  -2  -5   14.96    0.54
  -6  -2   5   13.37    0.69
  -6   2   5   13.93    0.60
  -6   2   5   14.68    0.56
   6   2  -5   13.57    0.70
   4  -2  -5   49.15    1.55
  -4  -2   5   45.28    1.70
   4  -2  -5   49.84    1.50
  -4   2   5   47.67    1.51
  -4   2   5   47.51    1.58
   4   2  -5   44.73    1.69
   2  -2  -5   55.44    1.65
  -2  -2   5   50.04    1.86
   2  -2  -5   54.90    1.71
  -2   2   5   53.65    1.73
   2   2  -5   52.69    1.87
   0  -2  -5  339.93    9.70
   0   2   5  312.23    9.70
   0   2  -5  318.97    9.82
   2  -2   5  126.23    3.86
   4  -2   5    3.71    0.21
  -4   2  -5    3.62    0.25
   6  -2   5   78.63    2.40
  -6   2  -5   75.74    2.44
   8  -2   5    2.46    0.17
  -8  -2  -5    2.83    0.18
  -8   2  -5    2.47    0.23
 -10  -2  -5   16.17    0.60
  10  -2   5   16.17    0.61
 -10   2  -5   15.44    0.66
  12  -2   5  170.99    5.20
 -12  -2  -5  173.15    5.19
 -12   2  -5  169.21    5.27
 -14  -2  -5    0.21    0.10
  14  -2   5    0.21    0.06
 -14   2  -5    0.28    0.11
  16  -2   5   87.36    2.80
 -16  -2  -5   89.63    2.80
 -16   2  -5   85.65    2.88
 -18  -2  -5   32.70    1.18
  18  -2   5   32.14    1.17
 -18   2  -5   30.33    1.25
  20  -2   5    5.88    0.36
 -20  -2  -5    6.09    0.40
 -20   2  -5    5.45    0.45
 -22  -2  -5    1.49    0.27
 -22  -2  -5    1.18    0.21
  22  -2   5    1.27    0.22
 -22   2  -5    0.71    0.20
 -24  -2  -5    3.15    0.35
  24  -2   5    2.60    0.37
 -24  -2  -5    3.54    0.37
 -24   2  -5    2.66    0.42
 -26  -2  -5   14.25    0.86
 -26  -2  -5   16.44    0.81
 -26   2  -5   15.62    0.89
 -28  -2  -5    0.61    0.21
 -28  -2  -5    0.43    0.22
 -28   2  -5   -0.07    0.24
 -30  -2  -5   48.85    1.88
 -30  -2  -5   48.88    1.95
 -30   2  -5   49.83    2.04
 -30   2  -5   48.17    1.94
 -32  -2  -5   17.57    0.97
 -32  -2  -5   17.71    0.98
 -32   2  -5   18.01    1.00
 -32   2  -5   19.19    1.14
 -34  -2  -5   -0.25    0.36
 -34  -2  -5    0.12    0.30
 -34   2  -5    0.80    0.37
 -34   2  -5   -0.43    0.34
 -36  -2  -5    0.54    0.45
 -36  -2  -5   -0.23    0.30
 -36   2  -5    0.47    0.41
 -36   2  -5   -0.22    0.39
 -38  -2  -5    1.22    0.46
 -38  -2  -5    1.52    0.56
 -38   2  -5    1.73    0.51
 -39  -3   5    4.08    0.60
 -39   3   5    3.91    0.68
 -37  -3   5    0.93    0.65
 -37  -3   5    1.15    0.40
 -37   3   5    0.88    0.54
 -37   3   5    0.25    0.47
 -35  -3   5   12.42    1.13
 -35  -3   5   12.07    0.88
 -35   3   5   10.71    0.97
 -35   3   5   12.12    1.05
 -33  -3   5   56.01    2.19
 -33  -3   5   54.76    2.45
 -33   3   5   56.87    2.37
 -33   3   5   59.68    2.39
 -31  -3   5   62.82    2.33
 -31  -3   5   61.24    2.62
 -31   3   5   64.92    2.50
 -31   3   5   60.88    2.49
 -29  -3   5    0.21    0.21
 -29  -3   5   -0.29    0.34
 -29   3   5    0.16    0.24
 -29   3   5   -0.20    0.28
 -27  -3   5  122.16    4.51
 -27  -3   5  122.43    4.25
 -27   3   5  133.49    4.35
 -27   3   5  131.42    4.41
 -25  -3   5   41.72    1.65
  25  -3  -5   45.52    1.66
 -25  -3   5   37.30    2.12
 -25   3   5   44.36    1.77
 -23  -3   5    5.47    0.47
 -23  -3   5    5.68    0.57
  23  -3  -5    5.88    0.42
 -23   3   5    6.22    0.55
 -23   3   5    6.71    0.51
 -21  -3   5   13.92    0.83
 -21  -3   5   13.78    0.71
  21  -3  -5   14.36    0.70
 -21   3   5   13.49    0.74
  21   3  -5   14.87    0.81
 -21   3   5   13.38    0.77
  19  -3  -5    5.87    0.38
 -19  -3   5    4.66    0.47
 -19  -3   5    5.18    0.39
  19   3  -5    6.29    0.48
 -19   3   5    5.06    0.45
 -19   3   5    4.83    0.41
 -17  -3   5   27.87    1.12
 -17  -3   5   29.34    1.31
  17   3  -5   30.29    1.21
 -17   3   5   29.30    1.21
 -17   3   5   27.53    1.17
  15  -3  -5   78.42    2.57
 -15  -3   5   79.28    2.81
 -15   3   5   76.40    2.61
 -15   3   5   75.46    2.66
  15   3  -5   81.77    2.67
 -13  -3   5   22.53    1.06
  13  -3  -5   23.46    0.90
 -13   3   5   24.06    0.98
  13   3  -5   23.63    1.01
 -13   3   5   22.95    0.95
  11  -3  -5   21.30    0.81
 -11  -3   5   20.86    0.97
 -11   3   5   21.92    0.88
 -11   3   5   20.43    0.85
   9  -3  -5  214.53    6.41
  -9  -3   5  203.27    6.64
  -9   3   5  212.84    6.46
  -9   3   5  226.44    6.50
   9   3  -5  204.90    6.57
   7  -3  -5  225.40    6.16
   7  -3  -5  198.30    6.12
  -7  -3   5  188.57    6.34
  -7   3   5  201.25    6.16
   7   3  -5  194.20    6.31
  -7   3   5  211.81    6.19
   5  -3  -5    2.45    0.19
   5  -3  -5    1.87    0.15
  -5  -3   5    1.73    0.23
  -5   3   5    1.94    0.19
  -5   3   5    2.27    0.18
   5   3  -5    1.78    0.29
  -3  -3   5   32.25    1.32
   3  -3  -5   34.04    1.11
   3  -3  -5   37.36    1.11
  -3   3   5   32.97    1.13
   3   3  -5   31.50    1.31
  -3   3   5   33.53    1.15
  -1  -3   5   63.98    2.25
   1  -3  -5   67.39    2.03
   1   3  -5   62.68    2.24
  -1  -3  -5   65.65    1.99
  -1   3  -5   61.19    2.22
   3  -3   5  119.56    3.71
   5  -3   5   56.37    1.81
  -5   3  -5   53.80    1.84
   7  -3   5   59.39    1.92
  -7   3  -5   59.66    1.98
   9  -3   5   10.23    0.45
  -9   3  -5   10.04    0.52
  11  -3   5   35.95    1.23
 -11   3  -5   35.47    1.32
  13  -3   5   12.59    0.54
 -13  -3  -5   12.59    0.54
 -13   3  -5   13.08    0.64
 -15  -3  -5    5.28    0.33
  15  -3   5    5.63    0.32
 -15   3  -5    6.22    0.43
 -17  -3  -5    0.92    0.17
 -17  -3  -5    1.16    0.19
  17  -3   5    1.13    0.15
 -17   3  -5    0.92    0.19
 -19  -3  -5    4.84    0.34
  19  -3   5    4.93    0.32
 -19  -3  -5    5.24    0.37
 -19   3  -5    4.23    0.43
  21  -3   5    2.17    0.24
 -21  -3  -5    3.02    0.29
 -21  -3  -5    3.02    0.31
 -21   3  -5    2.32    0.39
  23  -3   5   60.22    2.13
 -23  -3  -5   59.40    2.04
 -23  -3  -5   60.10    2.13
 -23   3  -5   55.22    2.19
  25  -3   5    0.37    0.14
 -25  -3  -5    1.00    0.27
 -25   3  -5    0.04    0.41
 -27  -3  -5   42.99    1.68
 -27  -3  -5   40.51    1.57
  27  -3   5   41.52    1.57
 -27   3  -5   39.46    1.75
 -29  -3  -5   62.00    2.25
 -29  -3  -5   63.72    2.37
 -29   3  -5   62.57    2.47
 -31  -3  -5    9.80    0.74
 -31  -3  -5    9.93    0.70
 -31   3  -5   10.35    0.88
 -31   3  -5   10.30    0.69
 -33  -3  -5    7.03    0.65
 -33  -3  -5    6.89    0.70
 -33   3  -5    5.64    0.68
 -33   3  -5    7.54    0.85
 -35  -3  -5   10.96    0.83
 -35  -3  -5   10.52    0.90
 -35   3  -5   11.88    1.06
 -35   3  -5    8.04    0.83
 -37  -3  -5    1.58    0.40
 -37  -3  -5    1.38    0.54
 -37   3  -5    1.44    0.51
 -40   4   5    9.51    1.45
 -38  -4   5    2.71    0.76
 -38  -4   5    1.66    0.51
 -38   4   5    1.42    0.60
 -36  -4   5    1.50    0.62
 -36  -4   5    0.00    0.31
 -36   4   5    0.87    0.50
 -36   4   5   -0.17    0.48
 -34  -4   5    1.61    0.53
 -34  -4   5    1.73    0.38
 -34   4   5    3.02    0.54
 -34   4   5    2.41    0.44
 -32  -4   5    4.39    0.82
 -32  -4   5    3.02    0.51
 -32   4   5    3.44    0.54
 -32   4   5    2.09    0.38
 -30  -4   5    5.97    0.57
 -30  -4   5    4.70    0.76
 -30   4   5    6.41    0.73
 -30   4   5    6.90    0.62
 -28  -4   5    0.13    0.20
 -28  -4   5   -0.03    0.32
  28  -4  -5    0.47    0.20
 -28   4   5   -0.07    0.25
 -28   4   5    0.08    0.26
 -26  -4   5    8.82    0.62
 -26  -4   5    8.96    0.75
 -26   4   5    8.72    0.74
 -26   4   5    8.38    0.61
  24  -4  -5    1.79    0.29
 -24  -4   5    1.69    0.30
 -24  -4   5    2.00    0.35
 -24   4   5    2.70    0.36
 -24   4   5    2.11    0.39
 -22  -4   5   15.69    0.94
 -22  -4   5   14.98    0.77
  22  -4  -5   15.70    0.76
 -22   4   5   15.94    0.82
  22   4  -5   16.69    0.88
 -22   4   5   14.02    0.87
  20  -4  -5    3.48    0.31
 -20  -4   5    3.46    0.35
 -20  -4   5    2.96    0.43
 -20   4   5    2.79    0.42
 -20   4   5    3.23    0.33
  20   4  -5    3.30    0.41
 -18  -4   5    4.29    0.44
  18  -4  -5    4.35    0.33
 -18   4   5    4.71    0.38
 -18   4   5    4.02    0.43
  18   4  -5    5.22    0.46
  16  -4  -5    0.72    0.13
 -16  -4   5    1.64    0.32
 -16   4   5    0.95    0.16
 -16   4   5    0.82    0.19
  16   4  -5    1.01    0.21
 -14  -4   5    0.14    0.16
  14  -4  -5   -0.16    0.07
 -14   4   5   -0.09    0.10
 -14   4   5    0.10    0.13
  14   4  -5   -0.12    0.14
 -12  -4   5    0.91    0.18
  12  -4  -5    0.99    0.14
  12   4  -5    0.78    0.19
 -12   4   5    0.61    0.13
 -12   4   5    1.12    0.22
  10  -4  -5    0.36    0.07
 -10  -4   5    0.29    0.14
 -10   4   5    0.48    0.10
 -10   4   5    0.48    0.14
  10   4  -5    0.30    0.15
  -8  -4   5    4.75    0.39
   8  -4  -5    4.85    0.29
  -8   4   5    5.82    0.32
   8   4  -5    4.76    0.43
  -8   4   5    5.34    0.36
  -6  -4   5   17.18    0.85
   6  -4  -5   17.58    0.69
  -6   4   5   19.88    0.71
  -6   4   5   18.47    0.75
   6   4  -5   17.67    0.86
   4  -4  -5    5.18    0.28
  -4  -4   5    4.62    0.39
   4   4  -5    4.85    0.45
  -4   4   5    5.37    0.35
  -4   4   5    5.74    0.27
   2  -4  -5  203.50    5.98
  -2  -4   5  192.41    6.20
   2   4  -5  186.98    6.18
  -2   4   5  205.01    6.02
   0  -4  -5    0.88    0.13
   0   4  -5    0.83    0.21
   2  -4   5    0.84    0.14
   4  -4   5   12.94    0.59
  -4   4  -5   12.48    0.63
   6  -4   5    0.56    0.10
  -6   4  -5    0.72    0.16
   8  -4   5   33.66    1.18
  -8   4  -5   31.60    1.24
  10  -4   5    4.21    0.26
 -10   4  -5    3.74    0.36
 -12  -4  -5    8.37    0.41
  12  -4   5    7.57    0.39
 -12   4  -5    7.90    0.51
 -14  -4  -5    1.81    0.20
  14  -4   5    1.81    0.17
 -14   4  -5    1.34    0.25
 -16  -4  -5    1.43    0.20
  16  -4   5    1.36    0.18
 -16  -4  -5    1.30    0.19
 -16   4  -5    1.24    0.25
 -18  -4  -5    0.17    0.10
  18  -4   5    0.20    0.09
 -18  -4  -5    0.12    0.11
 -18   4  -5    0.10    0.14
 -20  -4  -5    7.12    0.43
  20  -4   5    7.37    0.41
 -20  -4  -5    7.74    0.47
 -20   4  -5    6.57    0.55
 -22  -4  -5    5.37    0.41
 -22  -4  -5    5.42    0.43
  22  -4   5    5.19    0.36
 -22   4  -5    4.36    0.52
 -24  -4  -5    5.07    0.41
 -24  -4  -5    5.18    0.45
  24  -4   5    4.44    0.36
 -24   4  -5    4.51    0.60
  26  -4   5    7.59    0.48
 -26  -4  -5    8.51    0.70
 -26  -4  -5    8.37    0.53
 -26   4  -5    7.42    0.71
  28  -4   5   -0.05    0.19
 -28  -4  -5    0.03    0.24
 -28  -4  -5   -0.05    0.16
 -28   4  -5   -0.33    0.23
  30  -4   5    3.27    0.41
 -30  -4  -5    3.67    0.57
 -30  -4  -5    3.32    0.45
 -30   4  -5    2.78    0.49
 -32  -4  -5    0.42    0.23
 -32  -4  -5    0.57    0.34
 -32   4  -5    0.22    0.38
 -32   4  -5   -0.49    0.29
 -34  -4  -5   -0.22    0.40
 -34   4  -5   -0.56    0.41
 -36  -4  -5    0.57    0.34
 -36  -4  -5    0.03    0.49
 -36   4  -5   -0.20    0.44
 -38  -4  -5    0.30    0.57
 -38  -4  -5   -0.59    0.46
 -39  -5   5   22.75    1.39
 -39   5   5   27.53    1.83
 -37  -5   5   12.62    1.43
 -37  -5   5   12.05    0.95
 -37   5   5   11.57    1.30
 -37   5   5   11.90    1.07
 -35  -5   5    9.00    1.17
 -35  -5   5   10.32    0.82
 -35   5   5    9.98    0.95
 -35   5   5    9.60    1.13
 -33  -5   5   40.27    1.76
 -33  -5   5   39.64    2.06
 -33   5   5   44.95    2.07
 -33   5   5   43.61    1.92
  31  -5  -5   19.03    0.98
 -31  -5   5   16.35    1.23
 -31  -5   5   20.10    1.04
 -31   5   5   19.94    1.25
 -31   5   5   20.78    1.13
 -29  -5   5    3.73    0.74
  29  -5  -5    4.05    0.43
 -29  -5   5    4.35    0.51
 -29   5   5    4.03    0.69
 -29   5   5    3.74    0.53
 -27  -5   5   52.09    2.00
  27  -5  -5   54.16    2.00
 -27  -5   5   52.59    2.30
 -27   5   5   58.22    2.15
 -27   5   5   44.41    2.69
 -25  -5   5   33.39    1.84
  25  -5  -5   34.75    1.42
 -25  -5   5   33.77    1.42
 -25   5   5   34.09    1.60
 -25   5   5   36.14    1.52
 -23  -5   5   -0.05    0.16
  23  -5  -5   -0.07    0.13
 -23  -5   5   -0.47    0.27
 -23   5   5   -0.14    0.20
  23   5  -5   -0.21    0.20
 -23   5   5    0.20    0.18
 -21  -5   5    4.90    0.56
  21  -5  -5    5.44    0.40
 -21   5   5    5.91    0.46
  21   5  -5    6.18    0.55
 -21   5   5    5.44    0.56
  19  -5  -5   44.51    1.63
 -19  -5   5   45.74    1.91
 -19   5   5   43.55    1.77
  19   5  -5   45.52    1.74
 -19   5   5   44.95    1.72
 -17  -5   5   11.43    0.73
  17  -5  -5   11.49    0.57
 -17   5   5   12.39    0.72
  17   5  -5   11.12    0.68
 -17   5   5   10.98    0.61
 -15  -5   5   14.79    0.84
  15  -5  -5   13.92    0.65
 -15   5   5   14.96    0.78
  15   5  -5   14.83    0.79
 -15   5   5   13.85    0.70
  13  -5  -5  105.35    3.31
 -13  -5   5  101.57    3.57
  13   5  -5  105.11    3.46
 -13   5   5  102.92    3.35
 -13   5   5  103.48    3.42
  11  -5  -5    0.42    0.10
 -11  -5   5    0.45    0.16
 -11   5   5    0.43    0.10
  11   5  -5    0.34    0.16
 -11   5   5    0.46    0.14
   9  -5  -5   59.67    2.01
  -9  -5   5   59.84    2.24
  -9   5   5   60.35    2.09
  -9   5   5   64.26    2.02
   9   5  -5   59.49    2.18
   7  -5  -5  237.15    7.38
  -7  -5   5  237.99    7.64
  -7   5   5  242.69    7.46
   7   5  -5  236.64    7.58
  -7   5   5  265.14    7.36
   5  -5  -5    0.23    0.06
  -5  -5   5    0.22    0.13
   5   5  -5    0.04    0.14
  -5   5   5    0.25    0.13
   3  -5  -5  169.38    5.02
  -3  -5   5  158.38    5.23
  -3   5   5  166.98    5.06
   3   5  -5  156.75    5.20
   1  -5  -5  290.17    8.54
   1   5  -5  275.23    8.74
   1  -5   5    2.25    0.24
  -1  -5  -5    2.58    0.23
  -1   5  -5    2.22    0.34
   3  -5   5  235.03    7.21
   5  -5   5  230.08    6.90
  -5   5  -5  218.89    6.93
   7  -5   5  100.82    3.30
  -7  -5  -5  110.21    3.15
  -7   5  -5   97.07    3.35
   9  -5   5    0.35    0.10
  -9  -5  -5    0.41    0.08
  -9   5  -5    0.28    0.12
 -11  -5  -5   12.72    0.55
  11  -5   5   12.50    0.58
 -11   5  -5   12.32    0.68
 -13  -5  -5    4.59    0.29
  13  -5   5    4.00    0.28
 -13   5  -5    3.97    0.39
  15  -5   5   15.99    0.68
 -15  -5  -5   15.83    0.70
 -15   5  -5   15.27    0.83
  17  -5   5    1.72    0.19
 -17  -5  -5    2.00    0.25
 -17   5  -5    1.31    0.26
 -19  -5  -5   26.28    1.04
  19  -5   5   26.77    1.05
 -19  -5  -5   27.41    1.11
 -19   5  -5   25.91    1.23
 -21  -5  -5   85.33    2.87
  21  -5   5   88.03    2.90
 -21  -5  -5   89.06    2.99
 -21   5  -5   88.01    3.13
  23  -5   5   35.05    1.38
 -23  -5  -5   34.64    1.37
 -23  -5  -5   38.68    1.48
 -23   5  -5   36.74    1.63
 -25  -5  -5    0.75    0.21
 -25  -5  -5    0.97    0.22
  25  -5   5    0.59    0.13
 -25   5  -5    0.39    0.27
 -27  -5  -5   80.71    2.79
 -27  -5  -5   86.48    2.98
  27  -5   5   83.55    2.83
 -27   5  -5   76.97    3.07
 -29  -5  -5  130.67    4.24
 -29  -5  -5  123.09    4.01
  29  -5   5  118.10    4.03
 -29   5  -5  116.67    4.32
 -31  -5  -5   26.74    1.23
 -31  -5  -5   30.53    1.40
  31  -5   5   27.95    1.22
 -31   5  -5   26.09    1.52
 -33  -5  -5    2.86    0.44
 -33  -5  -5    2.32    0.42
 -33   5  -5    2.11    0.56
 -33   5  -5    1.41    0.34
 -35  -5  -5   24.65    1.25
 -35  -5  -5   26.13    1.38
 -35   5  -5   23.73    1.28
 -35   5  -5   25.29    1.66
 -37  -5  -5    7.47    0.83
 -37  -5  -5    6.46    1.09
 -37   5  -5    4.35    0.77
 -38  -6   5    3.83    1.08
 -38  -6   5    6.95    0.85
 -38   6   5    5.06    0.97
 -36  -6   5   16.19    1.58
 -36  -6   5   20.47    1.19
 -36   6   5   21.21    1.63
 -36   6   5   22.34    1.33
  34  -6  -5   31.73    1.42
 -34  -6   5   28.99    1.45
 -34  -6   5   29.29    1.78
 -34   6   5   31.14    1.80
 -34   6   5   32.48    1.56
  32  -6  -5    0.63    0.30
 -32  -6   5    0.01    0.30
 -32  -6   5    0.15    0.51
 -32   6   5    0.21    0.39
 -32   6   5   -0.11    0.34
  30  -6  -5    1.94    0.31
 -30  -6   5    0.95    0.43
 -30  -6   5    2.16    0.37
 -30   6   5    2.00    0.46
 -30   6   5    1.45    0.34
  28  -6  -5   16.98    0.85
 -28  -6   5   15.00    1.10
 -28  -6   5   15.42    0.90
 -28   6   5   15.98    0.92
 -28   6   5   15.64    1.10
 -26  -6   5   26.87    1.24
  26  -6  -5   27.39    1.20
 -26  -6   5   27.47    1.48
 -26   6   5   25.01    1.40
 -26   6   5   28.51    1.29
  24  -6  -5   48.92    1.84
 -24  -6   5   46.77    1.84
 -24  -6   5   49.07    2.24
  24   6  -5   50.40    1.95
 -24   6   5   48.68    2.06
  22  -6  -5    0.97    0.18
 -22  -6   5    0.49    0.28
  22   6  -5    0.63    0.24
 -22   6   5    0.99    0.22
 -22   6   5    0.64    0.24
  20  -6  -5   13.52    0.68
 -20  -6   5   14.86    0.91
 -20   6   5   14.15    0.74
 -20   6   5   13.14    0.87
  20   6  -5   14.21    0.82
  18  -6  -5    5.70    0.38
 -18  -6   5    6.65    0.57
 -18   6   5    5.45    0.55
  18   6  -5    6.40    0.54
 -18   6   5    5.86    0.42
  16  -6  -5   66.61    2.31
 -16  -6   5   67.04    2.59
 -16   6   5   68.50    2.47
 -16   6   5   69.92    2.37
  16   6  -5   69.79    2.44
 -14  -6   5   54.45    2.15
  14  -6  -5   54.36    1.90
 -14   6   5   55.59    2.05
  14   6  -5   55.68    2.05
 -14   6   5   56.09    1.94
 -12  -6   5   29.66    1.35
  12  -6  -5   30.68    1.15
 -12   6   5   29.63    1.14
 -12   6   5   29.91    1.26
  12   6  -5   30.05    1.29
  10  -6  -5   20.88    0.85
 -10  -6   5   20.28    1.02
 -10   6   5   20.47    0.82
 -10   6   5   20.25    0.94
  10   6  -5   20.62    1.00
  -8  -6   5   11.24    0.68
   8  -6  -5   11.76    0.57
  -8   6   5   12.10    0.66
  -8   6   5   12.72    0.53
   8   6  -5   12.28    0.74
   6  -6  -5   98.36    3.13
  -6  -6   5   92.40    3.33
   6   6  -5   91.57    3.28
  -6   6   5  104.56    3.02
  -6   6   5   98.58    3.20
  -4  -6   5   49.01    1.93
   4  -6  -5   50.86    1.76
  -4   6   5   55.68    1.62
  -4   6   5   50.81    1.83
   4   6  -5   48.14    1.92
   2  -6  -5   21.52    0.88
   2   6  -5   20.70    1.04
  -2   6   5   21.90    0.94
   0  -6  -5   67.44    2.23
   0   6  -5   64.81    2.42
   2  -6   5   63.18    2.19
  -2  -6  -5   63.58    2.12
  -2   6  -5   60.78    2.32
   4  -6   5   27.06    1.10
   6  -6   5   79.22    2.65
  -6   6  -5   77.65    2.70
  -8  -6  -5   78.90    2.32
   8  -6   5   71.13    2.47
  -8   6  -5   69.11    2.54
 -10  -6  -5  106.64    3.13
  10  -6   5   94.88    3.22
 -10   6  -5   95.29    3.32
 -12  -6  -5   60.79    1.92
  12  -6   5   54.96    1.96
 -12   6  -5   54.70    2.09
  14  -6   5    5.63    0.36
 -14  -6  -5    5.90    0.37
 -14   6  -5    5.87    0.52
 -16  -6  -5   29.16    1.16
  16  -6   5   29.72    1.15
 -16   6  -5   29.96    1.33
 -18  -6  -5    1.99    0.29
  18  -6   5    2.13    0.23
 -18   6  -5    1.62    0.30
 -20  -6  -5   53.27    1.93
  20  -6   5   52.23    1.86
 -20  -6  -5   50.38    1.82
 -20   6  -5   52.92    2.10
  22  -6   5   17.82    0.83
 -22  -6  -5   18.82    0.92
 -22  -6  -5   18.41    0.84
 -22   6  -5   19.23    1.09
 -24  -6  -5   11.90    0.71
  24  -6   5   11.34    0.60
 -24  -6  -5   10.97    0.64
 -24   6  -5   11.44    0.85
 -26  -6  -5   13.99    0.77
 -26  -6  -5   16.16    0.88
  26  -6   5   14.97    0.75
 -26   6  -5   14.19    1.02
  28  -6   5   -0.23    0.19
 -28  -6  -5    0.13    0.20
 -28  -6  -5    0.19    0.28
 -28   6  -5   -0.36    0.33
 -30  -6  -5    3.16    0.45
  30  -6   5    2.80    0.44
 -30  -6  -5    3.85    0.63
 -30   6  -5    2.49    0.50
 -32  -6  -5   28.81    1.32
 -32  -6  -5   32.25    1.51
  32  -6   5   29.29    1.28
 -32   6  -5   28.83    1.66
  34  -6   5   13.32    0.84
 -34  -6  -5   14.67    1.12
 -34  -6  -5   14.81    0.92
 -34   6  -5   15.57    1.34
 -34   6  -5   14.06    0.97
 -36  -6  -5    2.13    0.58
 -36   6  -5    2.88    0.66
 -37  -7   5    2.96    0.56
 -37  -7   5    1.69    0.83
 -37   7   5    2.22    0.74
 -35  -7   5   33.72    1.97
  35  -7  -5   31.23    1.48
 -35  -7   5   33.71    1.58
 -35   7   5   31.38    1.64
 -35   7   5   32.28    1.93
 -33  -7   5    7.01    1.19
 -33  -7   5    6.81    0.71
  33  -7  -5    6.11    0.64
 -33   7   5    5.02    0.73
 -33   7   5    6.64    0.81
 -31  -7   5    0.89    0.26
  31  -7  -5    0.14    0.26
 -31  -7   5    0.78    0.55
 -31   7   5    0.73    0.35
 -31   7   5    0.67    0.43
 -29  -7   5    1.98    0.47
 -29  -7   5    1.74    0.34
 -29   7   5    1.52    0.30
 -29   7   5    1.33    0.41
  27  -7  -5    9.00    0.63
 -27  -7   5   10.25    0.72
 -27  -7   5   11.71    0.99
 -27   7   5    8.18    0.87
 -27   7   5    9.54    0.71
  25  -7  -5   29.33    1.30
 -25  -7   5   31.58    1.63
 -25   7   5   31.27    1.38
  25   7  -5   31.91    1.43
 -25   7   5   30.85    1.56
  23  -7  -5  137.42    4.48
 -23  -7   5  137.06    4.90
 -23   7   5  132.92    4.72
 -23   7   5  142.11    4.59
  23   7  -5  138.59    4.57
 -21  -7   5    5.98    0.65
  21  -7  -5    6.67    0.45
 -21   7   5    7.28    0.50
 -21   7   5    6.57    0.67
  21   7  -5    7.15    0.62
 -19  -7   5   57.00    2.39
  19   7  -5   59.53    2.20
 -19   7   5   58.89    2.31
 -19   7   5   61.29    2.16
  17  -7  -5  216.42    6.76
 -17  -7   5  208.93    7.10
 -17   7   5  220.19    6.97
 -17   7   5  226.69    6.82
  17   7  -5  217.94    6.87
  15  -7  -5   12.71    0.65
 -15  -7   5   12.67    0.79
 -15   7   5   13.83    0.81
 -15   7   5   14.19    0.68
  15   7  -5   14.15    0.79
  13  -7  -5    4.67    0.34
 -13  -7   5    4.68    0.45
 -13   7   5    4.26    0.47
  13   7  -5    5.34    0.50
 -13   7   5    5.12    0.35
 -11  -7   5   38.15    1.66
  11  -7  -5   39.82    1.47
 -11   7   5   40.24    1.60
 -11   7   5   41.44    1.43
  11   7  -5   40.15    1.61
   9  -7  -5   46.63    1.66
  -9  -7   5   44.57    1.84
   9   7  -5   45.41    1.80
  -9   7   5   47.05    1.58
  -9   7   5   46.55    1.77
   7  -7  -5    0.26    0.09
   7   7  -5    0.36    0.19
  -7   7   5    0.23    0.14
  -7   7   5    0.37    0.08
   5  -7  -5    0.67    0.13
  -5   7   5    1.12    0.13
  -5   7   5    0.98    0.20
   5   7  -5    0.87    0.23
  -3  -7   5   21.21    1.03
   3  -7  -5   22.23    0.93
   3   7  -5   21.10    1.07
  -3   7   5   21.93    1.00
   1  -7  -5   32.54    1.23
   1   7  -5   30.11    1.39
   1  -7   5   13.41    0.70
  -1  -7  -5   13.64    0.66
  -1   7  -5   12.87    0.82
   3  -7   5   30.98    1.27
   5  -7   5   31.87    1.29
   7  -7   5   20.34    0.91
  -7   7  -5   20.60    1.01
   9  -7   5   18.01    0.84
  -9  -7  -5   19.27    0.72
  -9   7  -5   17.15    0.92
  11  -7   5   21.81    0.94
 -11  -7  -5   22.63    0.87
 -11   7  -5   21.29    1.06
  13  -7   5   64.00    2.27
 -13  -7  -5   69.56    2.23
 -13   7  -5   63.36    2.42
 -15  -7  -5   32.49    1.24
  15  -7   5   31.40    1.24
 -15   7  -5   30.68    1.41
 -17  -7  -5   13.38    0.70
  17  -7   5   13.88    0.66
 -17   7  -5   13.78    0.86
  19  -7   5   62.02    2.16
 -19  -7  -5   59.72    2.21
 -19   7  -5   63.46    2.43
 -21  -7  -5   43.69    1.76
  21  -7   5   46.41    1.69
 -21   7  -5   46.61    1.97
 -23  -7  -5    0.50    0.18
 -23  -7  -5    0.24    0.22
  23  -7   5    0.33    0.13
 -23   7  -5    0.12    0.29
 -25  -7  -5   15.66    0.90
  25  -7   5   15.90    0.77
 -25  -7  -5   16.19    0.82
 -25   7  -5   17.48    1.12
  27  -7   5    0.22    0.17
 -27  -7  -5    0.12    0.18
 -27  -7  -5   -0.26    0.34
 -27   7  -5   -0.15    0.35
  29  -7   5   10.32    0.62
 -29  -7  -5    9.96    0.69
 -29  -7  -5   10.03    0.81
 -29   7  -5    7.88    1.00
 -31  -7  -5    0.64    0.27
 -31  -7  -5    0.19    0.39
  31  -7   5   -0.12    0.24
 -31   7  -5   -0.13    0.48
  33  -7   5   -0.63    0.29
 -33  -7  -5   -0.54    0.47
 -33  -7  -5   -0.55    0.28
 -33   7  -5   -0.49    0.50
 -35  -7  -5    8.94    1.13
 -35  -7  -5    8.77    0.80
 -35   7  -5    8.45    1.31
 -36  -8   5    3.86    0.85
  36  -8  -5    2.91    0.43
 -36  -8   5    3.02    0.50
 -36   8   5    4.71    0.80
 -36   8   5    2.66    0.59
 -34  -8   5    0.67    0.38
  34  -8  -5   -0.06    0.34
 -34  -8   5    1.33    0.68
 -34   8   5   -0.03    0.44
 -34   8   5    0.49    0.64
 -32  -8   5    3.85    0.67
 -32  -8   5    3.79    0.62
  32  -8  -5    3.65    0.58
 -32   8   5    3.65    0.49
 -32   8   5    4.40    0.75
  30  -8  -5    0.03    0.23
 -30  -8   5    0.41    0.27
 -30  -8   5    0.76    0.54
 -30   8   5    0.19    0.43
 -30   8   5    0.43    0.33
 -28  -8   5   -0.10    0.24
 -28  -8   5    0.46    0.46
  28  -8  -5   -0.15    0.21
 -28   8   5   -0.26    0.37
 -28   8   5   -0.09    0.28
  26  -8  -5    9.88    0.64
 -26  -8   5    9.71    0.94
 -26   8   5    9.44    0.97
 -26   8   5   10.26    0.70
  26   8  -5   10.59    0.81
 -24  -8   5    1.32    0.39
  24  -8  -5    2.24    0.35
 -24   8   5    1.51    0.40
  24   8  -5    2.06    0.36
 -24   8   5    1.87    0.28
 -22  -8   5   10.03    0.87
  22  -8  -5   11.11    0.63
 -22   8   5   10.96    0.89
 -22   8   5   11.08    0.67
  22   8  -5   11.40    0.79
 -20  -8   5   19.73    1.15
  20  -8  -5   20.31    0.92
  20   8  -5   20.24    1.05
 -20   8   5   20.08    1.16
 -20   8   5   20.40    0.96
  18  -8  -5   -0.05    0.12
 -18  -8   5   -0.07    0.24
 -18   8   5   -0.09    0.14
  18   8  -5    0.00    0.20
 -18   8   5   -0.03    0.21
  16  -8  -5    9.37    0.54
 -16  -8   5    9.31    0.70
  16   8  -5    9.88    0.68
 -16   8   5    9.01    0.73
 -16   8   5   10.76    0.57
 -14  -8   5    8.42    0.65
 -14   8   5    9.03    0.50
 -14   8   5    8.62    0.69
  14   8  -5   10.00    0.67
 -12  -8   5    5.48    0.50
  12  -8  -5    5.96    0.40
 -12   8   5    5.71    0.54
 -12   8   5    6.58    0.38
  12   8  -5    5.80    0.54
 -10  -8   5   18.16    0.97
  10  -8  -5   17.99    0.83
 -10   8   5   18.27    0.97
  10   8  -5   18.48    0.98
   8  -8  -5    8.23    0.49
  -8  -8   5    7.59    0.58
  -8   8   5    8.48    0.61
   8   8  -5    7.67    0.61
   6  -8  -5    4.15    0.33
  -6  -8   5    3.90    0.44
  -6   8   5    4.94    0.48
   6   8  -5    3.80    0.48
  -4  -8   5   16.66    0.88
   4  -8  -5   16.28    0.77
   4   8  -5   15.47    0.90
  -4   8   5   15.61    0.86
   2  -8  -5   11.97    0.64
   2   8  -5   12.20    0.79
   0  -8  -5   15.66    0.76
   0  -8   5   15.34    0.80
   0   8  -5   14.96    0.91
   2  -8   5   50.23    1.93
  -2  -8  -5   52.57    1.88
  -2   8  -5   51.04    2.07
   4  -8   5    7.57    0.50
   6  -8   5   25.30    1.12
   8  -8   5    1.80    0.24
  -8   8  -5    1.09    0.25
  10  -8   5    0.30    0.11
 -10   8  -5    0.28    0.20
 -12  -8  -5   -0.06    0.12
  12  -8   5   -0.05    0.11
 -12   8  -5   -0.10    0.17
 -14  -8  -5   36.30    1.35
  14  -8   5   34.66    1.38
 -14   8  -5   33.96    1.55
  16  -8   5    0.15    0.11
 -16  -8  -5    0.29    0.16
 -16   8  -5    0.17    0.21
 -18  -8  -5    5.60    0.49
  18  -8   5    6.49    0.42
 -18   8  -5    6.30    0.65
 -20  -8  -5   24.53    1.14
  20  -8   5   24.97    1.07
 -20   8  -5   24.81    1.33
 -22  -8  -5    2.93    0.50
  22  -8   5    4.13    0.37
 -22   8  -5    4.17    0.66
 -24  -8  -5    2.94    0.53
 -24  -8  -5    1.84    0.30
  24  -8   5    3.03    0.35
 -24   8  -5    2.84    0.49
 -26  -8  -5   -0.13    0.17
  26  -8   5   -0.16    0.17
 -26  -8  -5   -0.19    0.30
 -26   8  -5   -0.27    0.32
  28  -8   5    0.06    0.20
 -28  -8  -5    0.42    0.35
 -28  -8  -5   -0.45    0.22
 -28   8  -5   -0.14    0.37
  30  -8   5   -0.46    0.23
 -30  -8  -5    0.56    0.42
 -30   8  -5    0.12    0.47
 -32  -8  -5    1.95    0.37
  32  -8   5    1.07    0.29
 -32   8  -5    1.04    0.55
 -34  -8  -5    0.19    0.58
 -34  -8  -5    0.10    0.34
 -34   8  -5    0.41    0.58
 -36  -8  -5   -0.11    0.61
 -36  -8  -5    0.43    0.71
 -37   9   5    0.89    0.89
 -35  -9   5    3.59    0.89
  35  -9  -5    3.55    0.49
 -35  -9   5    4.73    0.65
 -35   9   5    5.18    0.98
 -35   9   5    3.99    0.90
 -33  -9   5    9.32    0.86
  33  -9  -5    9.34    0.78
 -33   9   5    8.78    0.89
 -33   9   5   10.32    1.36
 -31  -9   5    5.74    0.68
 -31  -9   5    4.77    0.75
  31  -9  -5    5.15    0.62
 -31   9   5    4.86    0.84
 -31   9   5    4.74    0.72
 -29  -9   5    6.80    1.08
 -29  -9   5    7.37    0.70
  29  -9  -5    6.76    0.60
 -29   9   5    8.72    0.72
 -29   9   5    8.31    1.10
 -27  -9   5   -0.22    0.46
  27  -9  -5   -0.31    0.23
  27   9  -5    0.15    0.31
 -27   9   5    0.12    0.41
 -27   9   5    0.46    0.28
 -25  -9   5    7.32    0.91
  25  -9  -5    5.68    0.52
  25   9  -5    8.49    0.88
 -25   9   5    7.27    0.94
 -25   9   5    7.88    0.61
  23  -9  -5   61.83    2.26
 -23   9   5   63.06    2.62
  23   9  -5   62.56    2.35
 -23   9   5   60.24    2.42
 -21  -9   5   59.61    2.54
  21  -9  -5   59.59    2.20
 -21   9   5   59.21    2.50
  21   9  -5   61.14    2.29
 -21   9   5   63.16    2.25
  19  -9  -5   27.20    1.18
 -19  -9   5   27.18    1.45
 -19   9   5   28.93    1.21
 -19   9   5   28.32    1.44
  19   9  -5   27.97    1.29
 -17  -9   5   52.36    2.29
 -17   9   5   58.11    2.03
 -17   9   5   55.63    2.28
  17   9  -5   57.65    2.15
 -15  -9   5    4.83    0.56
  15  -9  -5    4.97    0.40
 -15   9   5    5.51    0.39
  15   9  -5    4.42    0.53
 -15   9   5    4.64    0.57
  13  -9  -5   47.28    1.75
 -13  -9   5   45.48    1.95
 -13   9   5   46.52    1.93
  13   9  -5   46.91    1.86
 -11  -9   5   87.82    3.30
  11  -9  -5   95.31    3.11
 -11   9   5   90.07    3.24
  11   9  -5   92.76    3.22
  -9  -9   5   18.52    0.99
   9  -9  -5   18.80    0.88
   9   9  -5   18.22    1.00
  -9   9   5   18.81    1.02
  -7  -9   5   13.96    0.83
   7  -9  -5   14.19    0.74
   7   9  -5   13.08    0.84
  -7   9   5   15.09    0.88
   5  -9  -5   80.30    2.73
  -5  -9   5   76.88    2.86
  -5   9   5   80.83    2.83
   5   9  -5   75.99    2.84
   3  -9  -5    0.71    0.18
   3   9  -5    0.87    0.25
   1  -9  -5   -0.04    0.12
   1   9  -5    0.06    0.20
   1  -9   5   34.62    1.46
  -1  -9  -5   34.19    1.40
  -1   9  -5   34.62    1.59
  -3  -9  -5   30.97    1.30
   3  -9   5   32.03    1.35
  -3   9  -5   30.78    1.48
   5  -9   5    0.61    0.14
   7  -9   5   94.74    3.27
   9  -9   5    1.82    0.28
  -9   9  -5    1.04    0.24
 -11  -9  -5  114.69    3.68
  11  -9   5  117.58    3.87
 -11   9  -5  115.12    4.01
 -13  -9  -5   78.52    2.60
  13  -9   5   79.37    2.72
 -13   9  -5   73.59    2.85
  15  -9   5   51.47    1.87
 -15  -9  -5   48.88    1.80
 -15   9  -5   46.89    2.04
 -17  -9  -5    8.23    0.57
  17  -9   5    8.00    0.64
 -17   9  -5    8.91    0.76
 -19  -9  -5   65.12    2.33
  19  -9   5   64.40    2.28
 -19   9  -5   58.17    2.71
 -21  -9  -5   41.49    1.70
  21  -9   5   40.74    1.60
 -21   9  -5   40.49    1.90
 -23  -9  -5    3.60    0.55
  23  -9   5    3.42    0.38
 -23   9  -5    2.24    0.43
 -25  -9  -5    6.72    0.69
 -25  -9  -5    5.28    0.51
  25  -9   5    6.12    0.47
 -25   9  -5    5.47    0.86
 -27  -9  -5    5.40    0.52
  27  -9   5    4.34    0.47
 -27   9  -5    3.65    0.61
 -29  -9  -5    0.35    0.42
  29  -9   5   -0.39    0.28
 -29  -9  -5    0.20    0.24
 -29   9  -5   -0.24    0.45
  31  -9   5    1.88    0.33
 -31  -9  -5    2.55    0.39
 -31  -9  -5    3.07    0.55
 -31   9  -5    2.62    0.66
 -33  -9  -5    7.77    1.13
 -33  -9  -5    5.90    0.72
 -33   9  -5    5.60    0.84
 -35  -9  -5    3.21    0.47
 -36 -10   5    5.59    1.05
 -36 -10   5    9.25    1.38
 -36  10   5    4.58    1.06
 -34 -10   5   17.59    1.17
  34 -10  -5   15.27    1.04
 -34 -10   5   15.11    1.74
 -34  10   5   13.50    1.78
 -34  10   5   13.98    1.14
 -32 -10   5    3.63    0.77
 -32 -10   5    4.73    0.73
  32 -10  -5    4.05    0.51
 -32  10   5    2.89    0.76
 -32  10   5    3.54    0.53
 -30 -10   5   29.09    1.43
  30 -10  -5   28.09    1.33
 -30 -10   5   29.14    1.79
 -30  10   5   26.82    1.86
 -30  10   5   28.71    1.42
 -28 -10   5    9.66    1.09
  28 -10  -5    9.06    0.67
 -28  10   5    8.61    0.73
 -28  10   5    8.83    1.18
 -26 -10   5   27.81    1.62
  26 -10  -5   27.58    1.26
 -26  10   5   27.46    1.30
 -26  10   5   28.90    1.68
  26  10  -5   27.34    1.37
  24 -10  -5   14.45    0.78
 -24 -10   5   12.12    1.08
 -24  10   5   14.92    1.19
 -24  10   5   13.74    0.79
  22 -10  -5   10.28    0.63
 -22 -10   5    8.56    1.34
  22  10  -5   10.53    0.79
 -22  10   5    9.70    0.96
 -20 -10   5   12.60    0.97
  20 -10  -5   14.46    0.76
 -20  10   5   13.57    0.75
 -20  10   5   13.70    1.06
  20  10  -5   14.49    0.89
  18 -10  -5    1.88    0.31
 -18 -10   5    1.78    0.35
 -18  10   5    2.07    0.45
 -18  10   5    2.84    0.34
  18  10  -5    2.64    0.49
  16 -10  -5  100.65    3.34
 -16 -10   5   92.47    3.59
  16  10  -5   97.73    3.40
 -16  10   5  100.96    3.27
 -16  10   5   97.84    3.57
 -14 -10   5   25.71    1.32
  14 -10  -5   27.60    1.17
  14  10  -5   25.20    1.25
 -14  10   5   27.98    1.38
  12 -10  -5    0.17    0.11
 -12  10   5    0.14    0.22
  12  10  -5    0.07    0.23
  10 -10  -5   33.35    1.36
 -10 -10   5   31.40    1.51
 -10  10   5   32.61    1.52
  10  10  -5   33.24    1.48
  -8 -10   5   55.00    2.22
   8 -10  -5   57.23    2.08
  -8  10   5   55.44    2.20
   8  10  -5   54.72    2.18
  -6 -10   5    4.30    0.47
   6 -10  -5    3.39    0.36
   6  10  -5    3.44    0.54
  -6  10   5    4.27    0.53
   4 -10  -5  109.55    3.63
   4  10  -5  104.34    3.74
   2 -10  -5    2.69    0.32
   2  10  -5    2.05    0.39
   0 -10  -5   14.76    0.81
   0 -10   5   15.13    0.84
   0  10  -5   16.22    1.00
   2 -10   5   12.82    0.74
  -2 -10  -5   13.03    0.74
  -2  10  -5   12.71    0.91
   4 -10   5    0.47    0.14
  -4 -10  -5    0.51    0.15
  -4  10  -5    0.50    0.29
   6 -10   5   33.29    1.43
   8 -10   5    1.32    0.24
  10 -10   5   72.87    2.59
 -10  10  -5   68.62    2.71
  12 -10   5   44.53    1.71
 -12  10  -5   40.84    1.85
  14 -10   5    4.17    0.41
 -14 -10  -5    4.85    0.40
 -14  10  -5    4.32    0.60
  16 -10   5   54.81    2.11
 -16 -10  -5   55.59    2.01
 -16  10  -5   52.98    2.28
 -18 -10  -5    6.83    0.56
  18 -10   5    6.72    0.49
 -20 -10  -5   13.25    0.82
  20 -10   5   12.49    0.72
 -20  10  -5   14.42    1.04
 -22 -10  -5   13.18    0.90
  22 -10   5   13.15    0.75
 -22  10  -5   16.28    1.15
  24 -10   5   -0.02    0.19
 -24  10  -5   -0.04    0.37
 -26 -10  -5    1.70    0.40
  26 -10   5    2.64    0.42
 -26  10  -5    1.87    0.52
 -28 -10  -5    0.59    0.44
  28 -10   5   -0.42    0.24
 -28 -10  -5    0.41    0.27
 -28  10  -5   -0.45    0.49
 -30 -10  -5    1.59    0.54
  30 -10   5    1.96    0.34
 -30 -10  -5    2.22    0.39
 -30  10  -5    2.56    0.72
 -32 -10  -5   39.68    1.70
 -32 -10  -5   38.97    2.00
 -32  10  -5   38.23    2.27
 -34 -10  -5   -0.07    0.71
 -35 -11   5   15.68    1.65
 -35 -11   5   14.06    1.93
 -33 -11   5   60.45    2.96
 -33 -11   5   60.80    2.52
  33 -11  -5   61.89    2.44
 -33  11   5   59.34    3.15
 -33  11   5   62.08    2.55
  31 -11  -5   14.59    0.99
 -31 -11   5   16.59    1.12
 -31 -11   5   16.75    1.55
 -31  11   5   16.89    1.10
 -31  11   5   16.59    1.66
 -29 -11   5    2.14    0.63
  29 -11  -5    1.91    0.34
 -29  11   5    1.44    0.62
 -27 -11   5   30.85    1.82
  27 -11  -5   34.94    1.48
 -27  11   5   33.51    1.51
  27  11  -5   32.16    1.57
 -27  11   5   32.79    1.98
  25 -11  -5   27.97    1.28
 -25  11   5   29.29    1.76
 -25  11   5   28.60    1.31
  25  11  -5   26.84    1.36
 -23 -11   5    7.52    0.92
  23 -11  -5    7.72    0.59
 -23  11   5    7.51    0.99
 -23  11   5    9.17    0.63
  23  11  -5    8.22    0.87
 -21 -11   5    2.23    0.49
  21 -11  -5    2.95    0.41
 -21  11   5    2.40    0.47
  21  11  -5    3.23    0.56
 -21  11   5    2.26    0.40
 -19 -11   5    9.30    0.88
  19 -11  -5   10.46    0.65
 -19  11   5   11.73    0.66
 -19  11   5   10.99    0.99
  19  11  -5   10.56    0.80
 -17 -11   5   20.43    1.20
  17 -11  -5   20.98    1.00
 -17  11   5   20.92    0.94
 -17  11   5   20.02    1.26
  17  11  -5   20.28    1.09
 -15 -11   5   29.02    1.50
  15 -11  -5   31.86    1.33
 -15  11   5   30.58    1.56
  15  11  -5   31.08    1.42
  13 -11  -5   23.92    1.09
 -13 -11   5   21.89    1.23
  13  11  -5   23.81    1.20
 -13  11   5   23.35    1.30
  11 -11  -5    0.95    0.19
 -11 -11   5    0.61    0.26
 -11  11   5    1.08    0.35
  11  11  -5    0.66    0.29
   9 -11  -5  145.53    4.64
  -9 -11   5  136.03    4.81
   9  11  -5  136.18    4.71
  -9  11   5  143.15    4.81
  -7 -11   5  140.68    4.95
   7 -11  -5  150.32    4.81
  -7  11   5  151.71    4.97
   7  11  -5  140.45    4.88
   5 -11  -5    0.67    0.14
   5  11  -5    1.10    0.31
   3 -11  -5   47.67    1.87
   3  11  -5   46.32    1.99
  -1 -11   5   70.47    2.61
   1 -11  -5   67.05    2.51
   1  11  -5   67.73    2.67
  -1 -11  -5    6.91    0.52
   1 -11   5    6.48    0.55
  -1  11  -5    6.63    0.72
   3 -11   5    3.34    0.42
  -3 -11  -5    3.01    0.39
  -3  11  -5    3.27    0.60
   5 -11   5   91.32    3.27
  -5 -11  -5   92.81    3.24
  -5  11  -5   89.80    3.44
   7 -11   5   30.26    1.36
   9 -11   5   28.36    1.30
  11 -11   5    2.48    0.35
 -13  11  -5    4.30    0.65
  15 -11   5    7.60    0.55
 -15 -11  -5    7.59    0.54
 -15  11  -5    8.19    0.78
  17 -11   5    3.49    0.39
 -17 -11  -5    2.96    0.46
 -17  11  -5    3.95    0.66
 -19 -11  -5   -0.33    0.27
  19 -11   5    0.15    0.18
 -19  11  -5    0.12    0.32
  21 -11   5    6.41    0.54
 -21 -11  -5    8.35    0.72
 -21  11  -5    7.82    0.93
 -23 -11  -5   48.76    2.04
  23 -11   5   49.41    1.91
 -23  11  -5   49.42    2.34
  25 -11   5    0.97    0.22
 -25 -11  -5    1.61    0.41
 -25  11  -5    0.99    0.50
  27 -11   5   15.71    0.84
 -27 -11  -5   12.08    1.77
 -27  11  -5   16.83    1.41
  29 -11   5   12.87    0.84
 -29 -11  -5   14.74    0.93
 -29 -11  -5   15.70    1.22
 -29  11  -5   14.40    1.48
 -31 -11  -5   13.90    1.32
 -31 -11  -5   11.40    0.88
 -31  11  -5   10.16    1.54
 -33 -11  -5    3.10    0.76
 -33 -11  -5    1.73    0.42
 -34  12   5    4.25    1.18
  32 -12  -5    0.28    0.39
 -32 -12   5   -1.06    0.83
 -32 -12   5   -0.06    0.42
 -32  12   5   -0.55    0.73
 -32  12   5   -0.07    0.48
  30 -12  -5    1.59    0.40
 -30 -12   5    0.11    0.77
 -30  12   5    1.18    0.43
 -30  12   5    1.47    0.72
  28 -12  -5   11.02    0.80
 -28 -12   5   10.44    1.34
 -28  12   5   11.31    0.88
  28  12  -5   12.30    0.98
 -28  12   5   13.80    1.48
 -26 -12   5   -0.37    0.55
  26 -12  -5    0.27    0.24
  26  12  -5   -0.28    0.33
 -26  12   5   -0.12    0.55
 -26  12   5   -0.15    0.30
  24 -12  -5    2.03    0.32
 -24 -12   5    0.99    0.52
  24  12  -5    1.88    0.42
 -24  12   5    2.08    0.29
 -24  12   5    2.66    0.61
 -22 -12   5    0.93    0.46
  22 -12  -5    1.48    0.29
 -22  12   5    2.25    0.56
 -22  12   5    1.37    0.26
  22  12  -5    1.45    0.37
 -20 -12   5   -0.31    0.40
 -20  12   5    0.24    0.21
 -20  12   5    0.15    0.45
  18 -12  -5    0.41    0.25
 -18 -12   5    0.05    0.35
 -18  12   5    0.57    0.33
  18  12  -5   -0.11    0.26
 -18  12   5    0.17    0.18
  16 -12  -5    5.74    0.49
 -16 -12   5    4.22    0.69
  16  12  -5    4.80    0.62
 -16  12   5    5.21    0.78
  14 -12  -5   16.77    0.88
 -14 -12   5   15.98    1.04
 -14  12   5   16.28    1.13
  14  12  -5   16.57    1.01
  12 -12  -5    6.18    0.51
 -12 -12   5    5.18    0.67
  12  12  -5    5.54    0.66
 -12  12   5    6.66    0.75
 -10 -12   5   10.02    0.77
  10 -12  -5   10.03    0.65
 -10  12   5   10.12    0.88
  10  12  -5    9.86    0.83
  -8 -12   5   15.03    0.90
   8 -12  -5   14.11    0.81
   8  12  -5   12.26    0.92
   6 -12  -5    3.03    0.37
   6  12  -5    2.90    0.57
   4 -12  -5    0.03    0.17
   4  12  -5   -0.22    0.24
   2 -12  -5   42.47    1.75
  -2 -12   5   42.07    1.83
   2  12  -5   41.59    1.90
   0 -12   5    5.82    0.55
   0 -12  -5    6.14    0.52
   0  12  -5    5.86    0.75
   2 -12   5    6.26    0.54
  -2 -12  -5    5.69    0.51
  -2  12  -5    5.41    0.72
  -4 -12  -5    8.03    0.60
   4 -12   5    7.13    0.57
  -4  12  -5    8.07    0.82
   6 -12   5    1.02    0.21
  -6 -12  -5    1.34    0.22
  -6  12  -5    1.71    0.44
   8 -12   5    1.11    0.18
  10 -12   5    1.84    0.37
  12 -12   5    0.45    0.20
  14 -12   5    0.16    0.20
 -14  12  -5    0.01    0.31
  16 -12   5   -0.23    0.18
 -16  12  -5    0.08    0.32
 -18 -12  -5    2.69    0.36
  18 -12   5    3.42    0.45
 -18  12  -5    4.48    0.73
  20 -12   5    3.20    0.45
 -20 -12  -5    3.32    0.58
 -20  12  -5    3.33    0.63
 -22 -12  -5    0.68    0.35
 -22  12  -5    0.75    0.43
 -24 -12  -5    3.23    0.50
  24 -12   5    3.84    0.53
 -24  12  -5    3.81    0.73
  26 -12   5   -0.46    0.32
 -26  12  -5   -0.70    0.48
  28 -12   5    0.46    0.32
 -28 -12  -5    1.05    0.55
 -28  12  -5    0.62    0.71
 -30 -12  -5    0.44    0.65
 -30 -12  -5    0.06    0.38
 -30  12  -5   -1.21    0.66
 -32 -12  -5   17.93    1.27
 -32 -12  -5   15.74    1.59
 -31 -13   5    9.01    1.70
  31 -13  -5    7.40    0.88
 -31  13   5    8.40    1.35
 -31  13   5   10.18    1.01
 -29 -13   5    3.05    0.84
  29 -13  -5    3.29    0.40
 -29  13   5    5.63    1.02
 -29  13   5    3.38    0.51
 -27 -13   5   12.26    1.37
  27 -13  -5   13.62    0.86
  27  13  -5   11.02    1.01
 -27  13   5   10.03    0.87
 -27  13   5   14.22    1.52
 -25 -13   5   15.86    1.36
  25 -13  -5   15.39    0.92
  25  13  -5   15.07    1.04
 -25  13   5   16.72    1.52
 -25  13   5   14.97    0.91
 -23 -13   5    2.72    0.55
  23 -13  -5    1.32    0.26
 -23  13   5    1.97    0.32
 -23  13   5    2.26    0.67
  23  13  -5    2.32    0.41
  21 -13  -5   26.80    1.24
 -21 -13   5   23.70    1.51
 -21  13   5   25.65    1.66
  21  13  -5   25.07    1.38
 -21  13   5   26.67    1.19
  19 -13  -5   11.17    0.74
 -19 -13   5    9.92    1.14
 -19  13   5   12.66    0.71
 -19  13   5   13.05    1.32
  19  13  -5   12.39    0.89
 -17 -13   5    0.78    0.39
  17 -13  -5    0.93    0.21
  17  13  -5    0.97    0.34
 -17  13   5    1.00    0.38
  15 -13  -5    0.26    0.22
 -15 -13   5   -0.13    0.34
  15  13  -5    0.15    0.29
 -15  13   5   -0.11    0.33
 -13 -13   5    6.49    0.75
  13 -13  -5    7.31    0.57
 -13  13   5    7.20    0.84
  13  13  -5    6.79    0.72
 -11 -13   5    0.90    0.31
  11 -13  -5    0.53    0.18
  11  13  -5    1.06    0.34
 -11  13   5    1.56    0.44
   9 -13  -5   17.64    0.94
   9  13  -5   16.04    1.07
   7 -13  -5  174.16    5.56
   7  13  -5  160.81    5.58
   5 -13  -5   22.83    1.13
   5  13  -5   20.56    1.26
  -3 -13   5  116.80    4.13
   3 -13  -5  116.34    3.99
   3  13  -5  109.55    4.08
  -1 -13   5    6.82    0.64
   1 -13  -5    6.83    0.59
   1  13  -5    6.54    0.83
   1 -13   5    7.33    0.63
  -1 -13  -5    6.00    0.56
  -1  13  -5    6.90    0.85
  -3 -13  -5   88.30    3.23
   3 -13   5   89.09    3.29
  -3  13  -5   88.91    3.45
   5 -13   5  109.23    3.99
  -5 -13  -5  110.29    3.88
  -5  13  -5  109.59    4.11
   7 -13   5    2.74    0.50
  -7 -13  -5    1.74    0.29
  -7  13  -5    1.85    0.46
   9 -13   5    5.77    0.56
  11 -13   5    0.26    0.21
  13 -13   5    4.69    0.52
  15 -13   5    0.74    0.21
 -15  13  -5    0.54    0.34
  17 -13   5    0.23    0.24
 -17  13  -5   -0.23    0.35
  19 -13   5    3.47    0.49
 -19  13  -5    2.22    0.50
  21 -13   5   14.83    0.85
 -21 -13  -5   13.85    0.96
 -21  13  -5   16.72    1.34
 -23 -13  -5   54.15    2.25
  23 -13   5   55.02    2.15
 -23  13  -5   57.53    2.68
 -25 -13  -5    0.63    0.48
  25 -13   5    0.07    0.32
 -25  13  -5    1.76    0.54
 -27 -13  -5   12.69    1.41
  27 -13   5   10.39    0.83
 -27  13  -5   15.64    1.63
 -29 -13  -5   58.16    2.55
 -29  13  -5   57.10    2.91
 -31 -13  -5   25.40    1.84
 -30 -14   5    0.00    0.92
  30 -14  -5    0.34    0.50
 -30  14   5    1.75    0.88
 -30  14   5   -0.29    0.51
  28 -14  -5    0.61    0.37
 -28 -14   5   -0.22    0.75
 -28  14   5    0.97    0.80
  28  14  -5    0.06    0.47
 -28  14   5   -0.49    0.43
  26 -14  -5   17.40    1.03
 -26 -14   5   15.06    1.49
 -26  14   5   16.18    1.72
  26  14  -5   17.51    1.18
 -26  14   5   18.04    1.04
 -24 -14   5    5.93    1.17
  24 -14  -5    7.86    0.69
 -24  14   5    8.24    0.71
  24  14  -5    6.47    0.83
 -24  14   5    7.96    1.31
  22 -14  -5    0.04    0.30
 -22 -14   5    0.52    0.52
 -22  14   5    0.11    0.27
 -22  14   5    0.60    0.45
  22  14  -5    0.57    0.39
  20 -14  -5   28.08    1.30
 -20 -14   5   24.26    1.53
 -20  14   5   26.48    1.21
  20  14  -5   24.84    1.54
 -20  14   5   29.82    1.76
 -18 -14   5    1.47    0.84
  18 -14  -5    1.08    0.29
  18  14  -5    1.04    0.34
 -18  14   5    0.81    0.41
 -18  14   5    1.29    0.24
  16 -14  -5   28.81    1.32
 -16 -14   5   27.78    1.55
  16  14  -5   27.70    1.41
 -16  14   5   27.60    1.69
  14 -14  -5   45.52    2.54
 -14 -14   5   50.99    2.25
  14  14  -5   53.42    2.15
 -14  14   5   55.39    2.41
 -12 -14   5    5.05    0.70
  12 -14  -5    4.25    0.52
 -12  14   5    2.96    0.54
  12  14  -5    4.12    0.68
  10 -14  -5    0.95    0.20
  10  14  -5    0.74    0.34
   8 -14  -5    5.14    0.51
   8  14  -5    4.04    0.71
   6 -14  -5   16.53    0.95
   6  14  -5   16.14    1.10
  -4 -14   5   38.44    2.58
   4 -14  -5   51.96    2.03
   4  14  -5   49.06    2.13
   2 -14  -5    0.56    0.21
  -2 -14   5    0.72    0.54
   2  14  -5    0.84    0.40
   0 -14  -5   93.26    3.39
   0 -14   5   93.57    3.76
   0  14  -5   91.78    3.56
  -2 -14  -5  108.27    3.88
   2 -14   5  110.75    3.99
  -2  14  -5  108.98    4.08
   4 -14   5    7.96    0.69
  -4 -14  -5    9.94    0.70
  -4  14  -5    8.43    0.97
   6 -14   5   29.73    1.45
  -6 -14  -5   31.29    1.49
  -6  14  -5   30.69    1.71
   8 -14   5    0.79    0.28
  -8 -14  -5    1.58    0.34
  -8  14  -5    0.71    0.41
  10 -14   5    0.20    0.23
  12 -14   5    0.17    0.27
  14 -14   5    0.02    0.24
  16 -14   5    0.20    0.24
  18 -14   5    0.54    0.28
 -18  14  -5    0.76    0.43
  20 -14   5   11.55    0.76
 -20  14  -5    9.60    1.20
 -22 -14  -5   33.14    1.60
  22 -14   5   36.16    1.56
 -22  14  -5   36.87    2.06
 -24 -14  -5   -0.01    0.47
 -24  14  -5   -0.05    0.63
  26 -14   5   26.95    1.32
 -26 -14  -5   27.80    1.61
 -26  14  -5   31.71    2.11
 -28 -14  -5    8.36    1.24
 -28  14  -5   11.06    1.72
 -29 -15   5    0.24    0.91
  29 -15  -5    0.66    0.49
 -29  15   5   -0.05    0.51
 -29  15   5   -0.38    0.90
 -27 -15   5    2.56    0.81
  27 -15  -5    2.56    0.38
  27  15  -5    2.32    0.59
 -27  15   5    2.82    0.47
 -27  15   5    2.69    0.83
  25 -15  -5   38.42    1.67
 -25 -15   5   32.50    2.08
 -25  15   5   35.78    2.32
 -25  15   5   37.92    1.65
  25  15  -5   37.81    1.76
 -23 -15   5   35.05    2.06
  23 -15  -5   38.56    1.72
  23  15  -5   39.79    1.81
 -23  15   5   40.00    1.67
 -23  15   5   40.39    2.32
  21 -15  -5    3.19    0.42
 -21 -15   5    2.60    0.59
 -21  15   5    4.01    0.80
 -21  15   5    2.55    0.37
  21  15  -5    3.28    0.54
  19 -15  -5   25.93    1.30
 -19 -15   5   25.95    1.59
 -19  15   5   26.02    1.20
 -19  15   5   25.25    1.74
 -17 -15   5   68.51    3.54
  17 -15  -5   88.27    3.09
  17  15  -5   83.89    3.05
 -17  15   5   86.99    2.88
 -17  15   5   83.53    3.46
  15 -15  -5  104.50    3.63
 -15 -15   5   94.16    3.77
 -15  15   5   98.73    4.02
  15  15  -5  104.40    3.61
 -13 -15   5   18.43    1.16
  13 -15  -5   18.36    1.04
  13  15  -5   18.18    1.15
  11 -15  -5   45.83    2.17
  11  15  -5   46.63    2.01
   9 -15  -5   10.27    0.75
   9  15  -5    8.60    0.89
   7 -15  -5   10.60    0.77
   7  15  -5   10.56    0.94
   5 -15  -5   16.12    0.96
  -5 -15   5   15.56    1.08
   5  15  -5   16.05    1.13
  -3 -15   5    5.91    0.68
   3 -15  -5    5.61    0.62
   3  15  -5    5.39    0.84
  -1 -15   5    2.57    0.37
   1 -15  -5    2.69    0.44
   1  15  -5    2.28    0.51
   1 -15   5   27.96    1.46
  -1 -15  -5   25.91    1.35
  -1  15  -5   27.47    1.61
   3 -15   5    8.36    0.76
  -3 -15  -5    9.00    0.71
  -3  15  -5   10.02    1.04
  -5 -15  -5    4.54    0.59
   5 -15   5    3.69    0.60
  -5  15  -5    5.36    0.90
   7 -15   5   22.89    1.23
  -7 -15  -5   21.58    1.24
  -7  15  -5   23.54    1.53
  -9 -15  -5    9.94    0.83
   9 -15   5    9.62    0.78
  11 -15   5    1.84    0.34
  13 -15   5   36.29    1.64
  15 -15   5   10.25    0.79
  17 -15   5    7.93    0.74
  19 -15   5    4.66    0.66
  21 -15   5    1.99    0.45
 -21  15  -5    1.95    0.58
  23 -15   5    0.94    0.42
 -23  15  -5    0.71    0.66
 -25 -15  -5    4.68    0.64
 -25  15  -5    3.96    0.91
 -27 -15  -5    2.89    0.67
 -27  15  -5    2.67    0.94
 -26 -16   5    0.07    0.82
  26 -16  -5    0.65    0.46
 -26  16   5    0.03    0.45
 -26  16   5    0.27    0.82
  26  16  -5    1.05    0.55
  24 -16  -5   14.12    1.02
 -24 -16   5   12.85    1.54
 -24  16   5   15.23    0.98
 -24  16   5   17.02    1.83
  24  16  -5   16.47    1.17
 -22 -16   5    4.85    0.71
  22 -16  -5    7.24    0.76
  22  16  -5    6.36    0.91
 -22  16   5    8.77    1.42
 -22  16   5    6.65    0.72
  20 -16  -5    0.95    0.32
 -20 -16   5    0.61    0.57
  20  16  -5    0.47    0.42
 -20  16   5    0.58    0.58
  18 -16  -5    0.55    0.29
 -18 -16   5   -0.36    0.50
 -18  16   5    0.26    0.32
 -18  16   5    0.17    0.52
  18  16  -5    0.53    0.54
 -16 -16   5    1.23    0.48
  16 -16  -5    0.12    0.27
 -16  16   5    0.77    0.43
  16  16  -5    0.63    0.40
  14 -16  -5    4.19    0.65
  14  16  -5    5.87    0.80
  12 -16  -5    0.94    0.33
  12  16  -5    1.00    0.45
  10 -16  -5    3.25    0.48
  10  16  -5    2.51    0.47
   8  16  -5   -0.09    0.40
  -8  16   5    0.54    0.34
  -6 -16   5    1.83    0.42
   6 -16  -5    1.24    0.25
   6  16  -5    1.54    0.44
[truncated: 935,596 more chars]
