# Supplementary material for: Crystal structure of bis­[μ-bis­(di­phenyl­phosphan­yl)methane-κ2 P:P′]-μ-chlorido-chlorido-1κCl-(1-phenyl­thio­urea-2κS)disilver aceto­nitrile hemisolvate
Source: Acta Crystallogr E Crystallogr Commun. 2015 May 23;71(Pt 6):m133–4. doi: 10.1107/S2056989015008981 (PMC4459320; doi:10.1107/S2056989015008981)
Supplement: Supplementary file 2 [file e-71-0m133-Isup2.hkl]

data_I                                                                          
_shelx_title ' Quest14AN019_0m in C2/c'                                         
_shelx_refln_list_code          4                                               
_shelx_F_calc_maximum      940.72                                               
_exptl_crystal_F_000      4984.00                                               
_reflns_d_resolution_high  0.7493                                               
                                                                                
loop_                                                                           
 _space_group_symop_operation_xyz                                               
 'x, y, z'                                                                      
 '-x, y, -z+1/2'                                                                
 'x+1/2, y+1/2, z'                                                              
 '-x+1/2, y+1/2, -z+1/2'                                                        
 '-x, -y, -z'                                                                   
 'x, -y, z-1/2'                                                                 
 '-x+1/2, -y+1/2, -z'                                                           
 'x+1/2, -y+1/2, z-1/2'                                                         
                                                                                
_cell_length_a    30.6130                                                       
_cell_length_b    16.5078                                                       
_cell_length_c    21.7975                                                       
_cell_angle_alpha  90.000                                                       
_cell_angle_beta   97.129                                                       
_cell_angle_gamma  90.000                                                       
                                                                                
_shelx_F_squared_multiplier     1.000                                           
                                                                                
loop_                                                                           
 _refln_index_h                                                                 
 _refln_index_k                                                                 
 _refln_index_l                                                                 
 _refln_F_squared_calc                                                          
 _refln_F_squared_meas                                                          
 _refln_F_squared_sigma                                                         
 _refln_observed_status                                                         
   4   0   0      52686.05      50938.25      1104.87 o                         
   6   0   0      78422.60      70512.34      1533.42 o                         
   8   0   0      78551.98      75574.63      1657.29 o                         
  10   0   0        780.15        891.70        86.28 o                         
  12   0   0       9187.01       9261.34       253.05 o                         
  14   0   0      29723.54      32157.48       823.30 o                         
  16   0   0      32242.57      31973.00       843.40 o                         
  18   0   0       6066.88       4998.28       244.34 o                         
  20   0   0       1333.70        814.47       109.12 o                         
  22   0   0       5896.45       5785.42       297.92 o                         
  24   0   0      63650.34      66934.88      1670.20 o                         
  26   0   0     108969.53     105709.28      8972.65 o                         
  28   0   0       8022.96       7213.42       380.98 o                         
  30   0   0      11108.75      11596.29       502.08 o                         
  32   0   0      21540.20      21535.76      1169.52 o                         
  34   0   0        153.50        -82.98       187.44 o                         
  36   0   0      10753.49       9732.73       809.67 o                         
  38   0   0      22341.29      24323.93       954.19 o                         
   3   1   0     107031.92     113502.23     11681.02 o                         
   5   1   0      61830.24      64316.40      2138.92 o                         
   7   1   0      24328.49      26271.29       593.25 o                         
   9   1   0       5464.93       5211.68       158.37 o                         
  11   1   0      29202.24      28521.70       653.35 o                         
  13   1   0      24968.62      23849.98       450.80 o                         
  15   1   0         29.24          8.86        47.84 o                         
  17   1   0      34414.02      35197.39       652.04 o                         
  19   1   0       1478.26       1529.45        92.29 o                         
  21   1   0       4707.55       5129.42       190.19 o                         
  23   1   0       5597.68       5410.09       207.79 o                         
  25   1   0      11421.08      11458.35       327.40 o                         
  27   1   0       7664.88       8180.65       686.56 o                         
  29   1   0      15016.74      15798.11       429.40 o                         
  31   1   0       5346.67       4529.70       259.95 o                         
  33   1   0        182.90         45.96       143.52 o                         
  35   1   0       1408.69       1163.44       177.05 o                         
  37   1   0      16706.81      16205.43       562.52 o                         
  39   1   0      21009.47      18869.71       872.29 o                         
   2   2   0      30492.67      31711.24       514.81 o                         
   4   2   0       8845.28       8268.83       323.25 o                         
   6   2   0      17832.21      18507.92       563.14 o                         
   8   2   0      69075.99      72920.69      2594.28 o                         
  10   2   0     217827.97     228744.30      5069.21 o                         
  12   2   0      15453.04      15899.51       324.94 o                         
  14   2   0       5443.65       4145.13       277.47 o                         
  16   2   0      14213.96      12127.91       330.97 o                         
  18   2   0       1304.71       1599.43       116.81 o                         
  20   2   0         10.31         54.96        42.78 o                         
  22   2   0       9038.63       8448.58       228.41 o                         
  24   2   0      49116.85      50120.79       830.01 o                         
  26   2   0      26077.82      26998.46       609.04 o                         
  28   2   0      18858.10      19506.29       486.20 o                         
  30   2   0      26072.36      26605.50       617.39 o                         
  32   2   0       3610.32       2674.56       209.32 o                         
  34   2   0       3469.09       2479.64       203.14 o                         
  36   2   0        740.45        453.08       195.89 o                         
  38   2   0       5975.49       4148.61       752.85 o                         
   1   3   0      11794.34      11227.05       231.37 o                         
   3   3   0     255656.86     268934.91      4050.18 o                         
   5   3   0      18095.50      18382.82       341.79 o                         
   7   3   0      56198.87      59448.94      2496.05 o                         
   9   3   0      55083.59      58126.47      1714.03 o                         
  11   3   0      52984.49      57388.88      1228.80 o                         
  13   3   0     184094.36     190210.08      3373.11 o                         
  15   3   0      17394.79      16927.67       430.56 o                         
  17   3   0       7344.60       6025.84       192.60 o                         
  19   3   0        171.69        163.43        62.88 o                         
  21   3   0       1797.89       1876.89       191.36 o                         
  23   3   0      11863.20      11153.76       279.87 o                         
  25   3   0       1136.06        959.92       145.90 o                         
  27   3   0      40954.67      41433.66       739.21 o                         
  29   3   0      29327.26      29449.88       662.78 o                         
  31   3   0         88.92        -78.62       107.41 o                         
  33   3   0        105.20        -84.71       138.26 o                         
  35   3   0      10251.45       9729.26       603.87 o                         
  37   3   0       2108.22       1741.00       360.85 o                         
  39   3   0      21871.38      21274.66       933.95 o                         
   0   4   0       9524.26       8570.18       435.61 o                         
   2   4   0       2737.43       2957.03       117.44 o                         
   4   4   0      29698.22      28700.61       514.33 o                         
   6   4   0      11425.32      11720.38       257.45 o                         
   8   4   0     295631.66     311587.03      7476.67 o                         
  10   4   0     429164.47     467408.59     12509.42 o                         
  12   4   0      61122.28      65631.27      1824.74 o                         
  14   4   0     125290.49     128667.96      2504.74 o                         
  16   4   0     228010.55     238427.30      4238.57 o                         
  18   4   0      56152.63      55647.51       979.71 o                         
  20   4   0        144.16        193.12        61.47 o                         
  22   4   0      14785.39      14259.19       367.80 o                         
  24   4   0       1920.09       1311.75       122.65 o                         
  26   4   0       7334.85       6933.59       317.11 o                         
  28   4   0        164.05        193.03        87.71 o                         
  30   4   0       1462.61        896.57       131.55 o                         
  32   4   0         61.09        -51.20       152.63 o                         
  34   4   0       8974.48       8382.53       384.08 o                         
  36   4   0      31177.53      30111.17       977.30 o                         
  38   4   0         14.36       -354.94       354.94 o                         
   1   5   0      54283.95      53801.54      1278.50 o                         
   3   5   0     119215.21     120403.46      1886.55 o                         
   5   5   0       6399.38       5942.09       210.77 o                         
   7   5   0     221627.97     238729.48      3624.40 o                         
   9   5   0        889.06        716.83        94.85 o                         
  11   5   0         21.00         85.50        43.24 o                         
  13   5   0      11792.17      12710.74       310.35 o                         
  15   5   0      39375.71      43009.31       918.14 o                         
  17   5   0       5990.86       4898.63       217.27 o                         
  19   5   0      29834.96      30290.70       720.66 o                         
  21   5   0         18.79         18.09        65.08 o                         
  23   5   0       1062.21        709.60        84.20 o                         
  25   5   0      13522.53      12055.39       318.97 o                         
  27   5   0       7081.81       6851.40       263.73 o                         
  29   5   0       8916.40       8591.45       280.29 o                         
  31   5   0       1129.64        802.42       119.76 o                         
  33   5   0       2099.39       1645.20       179.67 o                         
  35   5   0        207.87        108.62       176.47 o                         
  37   5   0       5562.10       5163.67       393.83 o                         
  39   5   0       5416.03       3465.95       842.81 o                         
   0   6   0     174169.89     181813.53      3977.26 o                         
   2   6   0      26934.35      25446.95       705.28 o                         
   4   6   0       3461.31       3050.68       141.34 o                         
   6   6   0     206274.84     221136.73      3387.56 o                         
   8   6   0      52612.29      53327.09       924.90 o                         
  10   6   0      18131.00      16516.38       371.32 o                         
  12   6   0         77.68        136.71        64.39 o                         
  14   6   0      53796.17      55612.64       980.11 o                         
  16   6   0      86658.88      87920.12      2175.70 o                         
  18   6   0       5081.62       4908.17       267.19 o                         
  20   6   0       1000.27        841.12        93.25 o                         
  22   6   0      89752.91      91866.32      2316.85 o                         
  24   6   0      24009.46      24326.63       565.20 o                         
  26   6   0       1432.35        976.20       109.83 o                         
  28   6   0       2231.69       2038.40       150.80 o                         
  30   6   0       1128.09        795.61       142.15 o                         
  32   6   0      13134.72      13222.21       384.52 o                         
  34   6   0       1545.81       1100.38       160.78 o                         
  36   6   0       6028.59       4462.43       426.83 o                         
  38   6   0       8139.45       6483.08       657.57 o                         
   1   7   0      16627.43      14914.25       408.06 o                         
   3   7   0     107445.27     109254.48      2736.78 o                         
   5   7   0       9259.19       7948.96       241.33 o                         
   7   7   0        235.52        138.01        49.75 o                         
   9   7   0         11.63        -28.46        48.87 o                         
  11   7   0        994.65       1160.73       106.81 o                         
  13   7   0       2421.14       2241.43       134.80 o                         
  15   7   0        247.88        253.64        69.71 o                         
  17   7   0      22146.24      22509.40       600.21 o                         
  19   7   0      63616.27      65904.95      1385.36 o                         
  21   7   0       6402.79       6377.85       304.59 o                         
  23   7   0      26526.59      27377.85       735.32 o                         
  25   7   0          6.14       -119.59       119.59 o                         
  27   7   0      30857.33      30877.22       701.53 o                         
  29   7   0      32841.54      34720.68       704.99 o                         
  31   7   0         14.67        -92.75       125.48 o                         
  33   7   0        221.23        -33.80       247.40 o                         
  35   7   0      17915.87      17335.69       500.65 o                         
  37   7   0       7222.62       5465.06       548.76 o                         
   0   8   0     466151.38     483112.28     10298.48 o                         
   2   8   0     195170.70     189579.34      4187.78 o                         
   4   8   0         41.04        214.65        79.52 o                         
   6   8   0     136689.72     132309.66      2124.93 o                         
   8   8   0      45083.62      43321.13       806.28 o                         
  10   8   0      21905.41      23763.91       510.81 o                         
  12   8   0       3537.06       3520.97       178.54 o                         
  14   8   0       4011.12       4427.09       193.34 o                         
  16   8   0       5181.28       5259.70       217.35 o                         
  18   8   0       1639.48        911.41       213.07 o                         
  20   8   0      46126.59      48290.21      1408.96 o                         
  22   8   0         65.57        -45.10       116.13 o                         
  24   8   0      58864.09      61680.20      1380.84 o                         
  26   8   0      24935.20      25844.13       861.81 o                         
  28   8   0       8477.34       8964.58       350.79 o                         
  30   8   0      23768.33      24121.53       554.76 o                         
  32   8   0      57281.92      59012.55      1068.19 o                         
  34   8   0        264.61        -61.46       168.91 o                         
  36   8   0      30723.18      29863.93       984.83 o                         
   1   9   0       8746.45       8496.72       273.29 o                         
   3   9   0      70459.74      70362.15      1726.21 o                         
   5   9   0      14248.70      15622.82       698.07 o                         
   7   9   0      47049.13      45555.37       857.52 o                         
   9   9   0      38980.84      40499.83       781.30 o                         
  11   9   0       6065.42       6769.98       241.42 o                         
  13   9   0       6212.36       6877.45       245.99 o                         
  15   9   0        267.35        265.60        80.64 o                         
  17   9   0         12.79        -62.45        73.74 o                         
  19   9   0      17965.33      19487.44       586.58 o                         
  21   9   0         63.11        176.83       101.13 o                         
  23   9   0       1937.28       1965.72       250.00 o                         
  25   9   0       3778.39       3675.16       291.77 o                         
  27   9   0       8604.93       9317.01       444.38 o                         
  29   9   0      14151.10      14770.29       570.77 o                         
  31   9   0       7973.33       8547.48       392.02 o                         
  33   9   0      10411.82      10191.23       827.49 o                         
  35   9   0       1185.26        748.12       539.78 o                         
   0  10   0      59898.39      58147.79      1515.79 o                         
   2  10   0     101590.40     100963.92      1709.55 o                         
   4  10   0      63910.83      66121.83      2078.62 o                         
   6  10   0      31659.33      32396.29       752.82 o                         
   8  10   0      81530.19      81537.73      1414.35 o                         
  10  10   0      28092.39      28496.87       611.40 o                         
  12  10   0        115.04        172.74        76.98 o                         
  14  10   0       1399.55       1169.47       135.32 o                         
  16  10   0       5457.22       5941.00       248.93 o                         
  18  10   0      31382.06      33035.17       712.93 o                         
  20  10   0       5704.67       5648.74       321.15 o                         
  22  10   0      26442.16      28901.76       798.91 o                         
  24  10   0      51617.34      54770.84      1295.27 o                         
  26  10   0       4670.86       4219.25       343.60 o                         
  28  10   0        239.44         25.60       191.38 o                         
  30  10   0       8504.14       9325.11       361.24 o                         
  32  10   0       6912.75       6761.10       507.55 o                         
  34  10   0          1.32       -102.39       263.29 o                         
  36  10   0       7106.48       5066.35       899.63 o                         
   1  11   0       4109.37       4046.96       214.31 o                         
   3  11   0      25242.62      24929.32       573.82 o                         
   5  11   0      11065.68      10545.93       451.66 o                         
   7  11   0      23020.28      23898.61       750.62 o                         
   9  11   0      14668.82      15934.42       421.85 o                         
  11  11   0       6088.51       5984.70       246.22 o                         
  13  11   0      18226.63      17895.93       458.73 o                         
  15  11   0      15355.71      15628.62       430.13 o                         
  17  11   0       7622.03       6783.09       468.09 o                         
  19  11   0      44370.44      46118.09      1204.19 o                         
  21  11   0       1646.69       1641.01       186.55 o                         
  23  11   0      17192.86      18684.27       808.08 o                         
  25  11   0      13131.84      14087.82       652.36 o                         
  27  11   0      27050.42      29328.35       879.72 o                         
  29  11   0      33501.77      34472.75      1001.71 o                         
  31  11   0        400.42        229.60       177.84 o                         
  33  11   0       6342.44       5670.56       424.55 o                         
  35  11   0         88.29       -625.01       833.34 o                         
   0  12   0       2006.27       1656.17       411.94 o                         
   2  12   0       2474.08       2572.02       205.06 o                         
   4  12   0       2765.21       2790.05       229.41 o                         
   6  12   0       2770.99       2817.57       267.85 o                         
   8  12   0     119919.01     121462.41      2845.53 o                         
  10  12   0      46949.75      46048.00       912.01 o                         
  12  12   0       6801.91       7352.07       300.71 o                         
  14  12   0      24269.12      24254.16       579.90 o                         
  16  12   0     195455.50     205591.31      3305.07 o                         
  18  12   0      26198.90      27460.48       692.99 o                         
  20  12   0      14786.15      15841.59       757.00 o                         
  22  12   0      40292.77      43842.40      1107.35 o                         
  24  12   0        304.62        556.83       176.65 o                         
  26  12   0      13303.92      13613.66       585.73 o                         
  28  12   0       1589.27        941.83       284.09 o                         
  30  12   0        997.01        694.15       267.33 o                         
  32  12   0        100.56        297.69       247.34 o                         
   1  13   0       2892.04       3382.83       226.43 o                         
   3  13   0        701.34        520.12       107.97 o                         
   5  13   0        698.64        619.51       133.18 o                         
   7  13   0      20032.60      19750.30       692.93 o                         
   9  13   0      17679.02      17639.56       641.79 o                         
  11  13   0        155.22        328.10       200.10 o                         
  13  13   0       2184.90       2102.05       213.23 o                         
  15  13   0       4035.14       3977.89       336.25 o                         
  17  13   0      35436.42      35700.12       780.49 o                         
  19  13   0       8037.43       8113.99       352.45 o                         
  21  13   0        401.99        102.81       158.94 o                         
  23  13   0       5827.06       4869.88       388.77 o                         
  25  13   0       5667.26       5741.72       976.12 o                         
  27  13   0        759.91        311.96       495.39 o                         
  29  13   0       2441.80       3653.18       648.68 o                         
  31  13   0        498.30       1087.38       537.52 o                         
   0  14   0      26907.76      26622.19      1666.69 o                         
   2  14   0        481.31        465.41       116.35 o                         
   4  14   0      10721.21      10794.98       387.41 o                         
   6  14   0      27346.21      27762.53       760.84 o                         
   8  14   0      79418.07      82240.12      2062.75 o                         
  10  14   0      55094.02      58287.66      1678.91 o                         
  12  14   0          2.70         14.70       127.64 o                         
  14  14   0      11883.35      12697.34       416.13 o                         
  16  14   0      37210.79      38568.87       834.96 o                         
  18  14   0      41746.39      42708.95       911.97 o                         
  20  14   0       1648.19       1257.90       217.81 o                         
  22  14   0       1141.43       1112.87       222.46 o                         
  24  14   0        893.18        197.46       399.21 o                         
  26  14   0       2147.13       1644.81       267.15 o                         
  28  14   0        598.51        223.05       327.12 o                         
  30  14   0       3151.13       1894.59       748.12 o                         
   1  15   0       2388.81       1910.96       282.94 o                         
   3  15   0       3597.28       3799.07       279.00 o                         
   5  15   0       2019.12       1496.95       189.99 o                         
   7  15   0        411.12         28.07       117.48 o                         
   9  15   0      12989.20      12924.55      1065.35 o                         
  11  15   0       2702.88       2109.70       258.92 o                         
  13  15   0      24809.02      26277.34      1046.41 o                         
  15  15   0       6194.64       6796.35       426.05 o                         
  17  15   0      21843.60      22714.06       606.46 o                         
  19  15   0      21264.02      21807.32       608.09 o                         
  21  15   0       3047.97       3263.41       306.74 o                         
  23  15   0      10854.02      10751.15       597.03 o                         
  25  15   0       2775.08       1703.81       290.59 o                         
  27  15   0       4131.51       2707.88       672.36 o                         
  29  15   0      17077.56      14136.39      1228.49 o                         
   0  16   0      96701.39      96300.16      2935.64 o                         
   2  16   0      48223.61      47717.68      1034.98 o                         
   4  16   0       5913.45       5454.26       391.45 o                         
   6  16   0      27734.18      28451.44       736.97 o                         
   8  16   0       1855.33       1567.09       161.46 o                         
  10  16   0       6121.84       6949.00       440.58 o                         
  12  16   0      17880.38      19035.96       707.85 o                         
  14  16   0       3974.48       3251.37       397.73 o                         
  16  16   0       1132.15        959.63       328.86 o                         
  18  16   0       1355.47       1050.50       183.16 o                         
  20  16   0       7209.60       7570.37       527.40 o                         
  22  16   0        223.99        426.76       272.86 o                         
  24  16   0      34597.33      37734.67      1126.91 o                         
  26  16   0      31726.64      33105.98      1488.04 o                         
   1  17   0      10204.45       9682.05       425.75 o                         
   3  17   0        884.13        876.99       164.43 o                         
   5  17   0      21528.90      20705.22       603.66 o                         
   7  17   0      11128.44      11336.09       479.97 o                         
   9  17   0      20614.76      21000.99       601.00 o                         
  11  17   0       2465.80       2815.59       332.18 o                         
  13  17   0      11051.16      11410.29       560.82 o                         
  15  17   0         33.87        211.25       355.12 o                         
  17  17   0         56.80         10.20       215.70 o                         
  19  17   0        180.24        377.68       271.53 o                         
  21  17   0        749.59        710.58       294.69 o                         
  23  17   0        882.65       1309.17       493.92 o                         
  25  17   0        760.41        883.02       534.70 o                         
   0  18   0      73634.70      77178.71      2111.42 o                         
   2  18   0      33794.02      35159.81       852.61 o                         
   4  18   0       2172.65       1831.08       204.46 o                         
   6  18   0      17155.13      16560.48       554.10 o                         
   8  18   0      12963.24      12274.22       614.86 o                         
  10  18   0       9028.57      10199.28       452.21 o                         
  12  18   0       2101.39       1810.66       246.34 o                         
  14  18   0       9347.65       9103.78      1311.57 o                         
  16  18   0      14916.35      14734.93       683.49 o                         
  18  18   0       1255.38       1202.67       426.14 o                         
  20  18   0       1510.71       1695.10       435.61 o                         
   1  19   0      10142.31       9770.44       486.36 o                         
   3  19   0      13904.33      14266.71       552.72 o                         
   5  19   0        285.48        175.56       213.90 o                         
   7  19   0        395.20        466.26       192.86 o                         
   9  19   0      13369.62      13989.72       675.33 o                         
  11  19   0        223.71        511.88       262.44 o                         
  13  19   0      15254.30      14066.04       714.09 o                         
  15  19   0        125.84        151.52       416.67 o                         
  17  19   0       1540.82        999.11       374.06 o                         
   0  20   0          1.79        120.37       421.41 o                         
   2  20   0       1255.22        623.38       243.98 o                         
   4  20   0       2511.67       2214.47       252.72 o                         
   6  20   0       2442.64       2198.87       332.38 o                         
   8  20   0       3490.74       3849.20       348.25 o                         
  10  20   0      33965.91      34656.14      1538.85 o                         
  12  20   0       7203.53       5312.16       397.13 o                         
  14  20   0      29647.76      29094.35      1087.74 o                         
  16  20   0      42020.46      39034.59      2405.33 o                         
   1  21   0        706.09        487.31       265.55 o                         
   3  21   0      10486.29       8970.92       682.73 o                         
   5  21   0        970.40       1544.89       356.68 o                         
   7  21   0          5.00        217.46       394.99 o                         
   9  21   0         11.57         38.82       373.12 o                         
  11  21   0         35.81         62.26       387.59 o                         
   0  22   0         11.61       -359.85       587.13 o                         
   2  22   0        199.11         82.41       577.66 o                         
 -39   1   1         27.63       -441.85       464.02 o                         
 -37   1   1      26619.32      26450.53       697.57 o                         
 -35   1   1      12778.52      12491.82       443.08 o                         
 -33   1   1       2000.62       1490.28       188.63 o                         
 -31   1   1       6388.58       6406.27       287.04 o                         
 -29   1   1      42497.65      44932.05       897.70 o                         
 -27   1   1       6991.70       7414.95       408.69 o                         
 -25   1   1       6706.05       6841.86       247.96 o                         
 -23   1   1      15348.49      15494.47       384.52 o                         
 -21   1   1       2617.78       2435.92       137.95 o                         
 -19   1   1         67.67        133.05        41.23 o                         
 -17   1   1        209.66         52.41        35.61 o                         
 -15   1   1      19913.79      19767.20       363.89 o                         
 -13   1   1        316.62         60.06        28.71 o                         
 -11   1   1      15404.95      14569.36       302.54 o                         
  -9   1   1      54206.96      60391.45      1478.94 o                         
  -7   1   1     731888.50     834560.75     16377.71 o                         
  -5   1   1      57503.33      59975.22       933.83 o                         
  -3   1   1     274373.16     288364.81      6167.00 o                         
   3   1   1      12860.44      11869.79       291.23 o                         
   5   1   1       5155.28       4533.60       150.55 o                         
   7   1   1      55156.12      55779.18      1009.61 o                         
   9   1   1      19660.10      17527.52       375.32 o                         
  11   1   1       2957.06       2898.45       106.28 o                         
  13   1   1       1832.09       1498.75        99.05 o                         
  15   1   1      15470.28      16220.43       341.98 o                         
  17   1   1     106730.22     109627.23      1744.68 o                         
  19   1   1      91487.09      92066.41      1502.00 o                         
  21   1   1     123752.65     129453.85      2077.21 o                         
  23   1   1      58803.90      61881.92      1095.78 o                         
  25   1   1      49453.86      51969.01       963.03 o                         
  27   1   1     143414.47     148618.41      3145.12 o                         
  29   1   1       6436.64       6209.35       261.43 o                         
  31   1   1       8943.50       8793.07       328.85 o                         
  33   1   1       7383.73       7005.18       318.53 o                         
  35   1   1       1960.31       1610.57       171.37 o                         
  37   1   1       6365.52       5091.73       395.01 o                         
  39   1   1       1297.21        368.31       279.09 o                         
 -40   2   1       1204.87        445.08       719.71 o                         
 -38   2   1      10398.07       9888.15       492.18 o                         
 -36   2   1        483.09        361.87       189.43 o                         
 -34   2   1      19173.84      17239.50       505.45 o                         
 -32   2   1      14174.72      14342.31       433.20 o                         
 -30   2   1        811.46        553.83       117.92 o                         
 -28   2   1      31298.50      32603.26       701.71 o                         
 -26   2   1      31306.74      32711.04       717.29 o                         
 -24   2   1       1314.55       1401.64       103.63 o                         
 -22   2   1       4846.64       4891.30       180.44 o                         
 -20   2   1      11181.20      11149.05       261.92 o                         
 -18   2   1      27743.28      26983.49       481.27 o                         
 -16   2   1     147875.77     147128.48      2402.09 o                         
 -14   2   1      73419.88      81896.71      1530.16 o                         
 -12   2   1      33978.89      30990.13       630.16 o                         
 -10   2   1      38224.10      41173.35      1799.37 o                         
  -8   2   1      47415.25      50268.82      1131.75 o                         
  -6   2   1     155702.75     166618.56      2911.39 o                         
  -4   2   1     135939.06     134514.81      2034.79 o                         
  -2   2   1     203020.84     209065.50      3141.47 o                         
   0   2   1       3496.90       3047.51       137.15 o                         
   2   2   1      12900.21      12556.44       345.65 o                         
   4   2   1      14384.62      15804.24       833.78 o                         
   6   2   1        220.73        -45.46        45.46 o                         
   8   2   1     141094.12     144066.17      3424.41 o                         
  10   2   1      25081.08      24401.35       511.80 o                         
  12   2   1      48982.32      49221.87       818.87 o                         
  14   2   1     130297.01     129120.37      2011.02 o                         
  18   2   1      54443.24      55078.27       964.47 o                         
  20   2   1      10734.31      10148.78       278.01 o                         
  22   2   1       3392.07       3358.95       176.80 o                         
  24   2   1      26086.41      25532.19       490.26 o                         
  26   2   1      63953.29      63050.86      1776.67 o                         
  28   2   1       9480.18       8968.16       340.35 o                         
  30   2   1      15415.70      16434.17       448.22 o                         
  32   2   1       1313.12       1014.95       141.93 o                         
  34   2   1      11340.44       9715.02       382.44 o                         
  36   2   1       1514.61        804.66       191.50 o                         
  38   2   1      18776.58      19071.89       620.69 o                         
 -39   3   1       5889.29       6662.14       640.39 o                         
 -37   3   1        987.77        244.44       212.11 o                         
 -35   3   1       5179.34       4334.30       306.61 o                         
 -33   3   1      10347.31       9247.35       429.17 o                         
 -31   3   1       2257.74       1693.86       155.16 o                         
 -29   3   1       8644.33       8376.51       313.12 o                         
 -27   3   1      33678.22      33297.68       888.09 o                         
 -25   3   1      13932.10      13204.60       365.74 o                         
 -23   3   1        397.98        299.01        60.20 o                         
 -21   3   1       9447.50       9502.94       245.95 o                         
 -19   3   1      75363.22      77658.59      1171.60 o                         
 -17   3   1        491.28        639.94       139.68 o                         
 -15   3   1     129000.56     128096.05      2344.70 o                         
 -13   3   1     347917.59     375230.62      9513.28 o                         
 -11   3   1     111263.41     122519.77      3968.77 o                         
  -9   3   1     152680.05     165589.00      4972.60 o                         
  -7   3   1      38336.52      37025.12       646.52 o                         
  -5   3   1      37485.78      38448.35       752.63 o                         
  -3   3   1      64771.64      64576.81      1030.99 o                         
  -1   3   1      63874.33      62338.85       996.43 o                         
   1   3   1       9339.99       9043.68       407.20 o                         
   3   3   1     291191.84     307007.97      7031.08 o                         
   5   3   1     143172.09     154926.30      5990.82 o                         
   7   3   1      24346.48      27064.08      1142.69 o                         
   9   3   1     219763.30     230404.91      9775.18 o                         
  11   3   1     366563.50     378959.34      6566.32 o                         
  13   3   1     103847.49     103510.18      1898.67 o                         
  15   3   1       3819.86       3492.07       161.10 o                         
  17   3   1      93001.27      90870.99      1480.32 o                         
  19   3   1      31505.26      30220.11       593.31 o                         
  21   3   1       2937.82       2603.33       144.00 o                         
  23   3   1      18077.58      17559.81       418.30 o                         
  25   3   1      45895.41      45360.19       948.85 o                         
  27   3   1      16431.75      16104.10       375.63 o                         
  29   3   1        271.44        121.33       104.19 o                         
  31   3   1        181.27        162.46       110.62 o                         
  33   3   1        871.70        724.08       164.25 o                         
  35   3   1      19793.91      20358.14       811.91 o                         
  37   3   1      24677.40      25103.93       684.14 o                         
  39   3   1        986.07        637.36       307.15 o                         
 -38   4   1        932.37        563.92       263.75 o                         
 -36   4   1        199.03        -24.13       199.89 o                         
 -34   4   1       9178.84       8316.79       452.43 o                         
 -32   4   1       6397.42       6284.94       319.07 o                         
 -30   4   1       2110.61       1878.35       180.92 o                         
 -28   4   1       1140.74        803.81        92.85 o                         
 -26   4   1         26.71        -77.97        77.97 o                         
 -24   4   1       2839.76       2919.07       155.33 o                         
 -22   4   1        108.62         33.05        63.91 o                         
 -20   4   1      10027.09      10228.54       289.92 o                         
 -18   4   1        150.01        265.63        65.49 o                         
 -16   4   1         20.45         69.71        84.01 o                         
 -14   4   1       2753.27       3803.95       200.09 o                         
 -12   4   1       8434.06       7776.52       282.94 o                         
 -10   4   1       2829.10       2947.01       180.42 o                         
  -8   4   1       9365.36       8659.11       220.38 o                         
  -6   4   1        302.96        291.15        40.26 o                         
  -4   4   1       9480.32       9700.94       266.04 o                         
  -2   4   1      28961.31      27588.23       519.55 o                         
   0   4   1       5271.68       4860.12       219.76 o                         
   2   4   1       7491.07       7446.93       218.58 o                         
   4   4   1      41517.81      42613.79       707.66 o                         
   6   4   1      39900.95      40215.82       913.06 o                         
   8   4   1      12762.45      13434.74       328.04 o                         
  10   4   1      81565.60      82793.95      3879.16 o                         
  12   4   1       2637.73       2290.53       127.56 o                         
  14   4   1      69333.83      70513.28      1364.26 o                         
  16   4   1        516.49        341.09        63.60 o                         
  18   4   1       4045.85       4127.39       164.18 o                         
  20   4   1      31005.29      31973.45       632.48 o                         
  22   4   1       4661.14       4263.83       188.26 o                         
  24   4   1        749.79        573.42        96.90 o                         
  26   4   1       8763.87       7748.94       374.32 o                         
  28   4   1        852.15        841.48        98.62 o                         
  30   4   1       1450.89       1143.25       115.36 o                         
  32   4   1         45.58          3.76       125.77 o                         
  34   4   1       1331.68        867.31       196.83 o                         
  36   4   1        756.61        782.62       184.52 o                         
  38   4   1         63.34       -281.65       281.65 o                         
 -39   5   1       2264.68        711.60       364.05 o                         
 -37   5   1          8.65       -239.85       239.85 o                         
 -35   5   1         57.74         34.42       215.96 o                         
 -33   5   1       1294.09        595.20       167.46 o                         
 -31   5   1       6748.45       5861.80       288.67 o                         
 -29   5   1       1867.29       1349.87       123.89 o                         
 -27   5   1       4017.67       3952.31       213.41 o                         
 -25   5   1      30416.52      29856.92       583.45 o                         
 -23   5   1      19252.82      18068.89       398.86 o                         
 -21   5   1      12657.17      12521.32       343.88 o                         
 -19   5   1      11063.45      11376.25       366.45 o                         
 -17   5   1      49291.46      51858.43       940.46 o                         
 -15   5   1     344414.03     382236.78      8207.97 o                         
 -13   5   1     185229.95     192021.81      2977.82 o                         
 -11   5   1       2347.89       2523.46       322.47 o                         
  -9   5   1      39509.71      37816.69       683.59 o                         
  -7   5   1     147447.20     153742.41      2387.47 o                         
  -5   5   1      25909.78      24555.76       480.37 o                         
  -3   5   1      12701.42      12518.21       295.47 o                         
  -1   5   1      44888.75      44250.88      1091.48 o                         
   1   5   1       4559.34       5127.15       236.75 o                         
   3   5   1     238583.30     249640.11      3772.06 o                         
   5   5   1     195259.41     208317.86      3642.70 o                         
   7   5   1       2842.18       2943.14       121.76 o                         
   9   5   1     147499.83     156397.88      4616.81 o                         
  11   5   1     395292.97     415976.88     13980.15 o                         
  13   5   1     298826.97     325422.75      7875.15 o                         
  15   5   1      44664.36      43644.05      1291.81 o                         
  17   5   1      96216.50      98223.10      1879.51 o                         
  19   5   1       9076.44       8745.18       307.17 o                         
  21   5   1         28.13        -16.41        74.96 o                         
  23   5   1      63760.80      62631.06      1132.50 o                         
  25   5   1        367.80         74.15       153.09 o                         
  27   5   1       5057.97       4715.24       423.72 o                         
  29   5   1      12609.45      12993.71       350.06 o                         
  31   5   1       4533.04       4047.80       243.90 o                         
  33   5   1      10731.28      10091.64       340.92 o                         
  35   5   1      19727.84      18554.83       803.71 o                         
  37   5   1      21132.20      20322.77      1169.47 o                         
 -38   6   1       2690.00       2078.08       309.09 o                         
 -36   6   1         86.72         29.89       222.04 o                         
 -34   6   1       9588.60      10122.61       418.25 o                         
 -32   6   1      12441.90      12069.86       372.67 o                         
 -30   6   1        177.29         84.24       109.12 o                         
 -28   6   1       9368.18       9475.39       297.56 o                         
 -26   6   1      13195.55      12307.19       363.80 o                         
 -24   6   1       5219.47       4495.62       248.03 o                         
 -22   6   1       4438.84       4098.17       240.77 o                         
 -20   6   1       1879.44       1576.54       145.19 o                         
 -18   6   1     121236.20     127155.25      2074.88 o                         
 -16   6   1      48335.88      49984.66       915.42 o                         
 -14   6   1        244.16        206.03        64.24 o                         
 -12   6   1      27357.57      27468.84       647.56 o                         
 -10   6   1      13103.30      13469.05       329.00 o                         
  -8   6   1       8729.54       8088.79       255.60 o                         
  -6   6   1     100221.50     103461.37      1668.85 o                         
  -4   6   1       6841.34       6623.01       208.56 o                         
  -2   6   1      73490.29      71580.35      2054.95 o                         
   0   6   1        783.94        611.28       121.76 o                         
   2   6   1     134412.64     132953.44      2938.50 o                         
   4   6   1     182025.05     185057.52      2848.37 o                         
   6   6   1        931.75        425.75        76.57 o                         
   8   6   1     225011.33     245935.30      4022.64 o                         
  10   6   1        405.28        423.57        55.50 o                         
  12   6   1      76450.40      81632.96      2021.57 o                         
  14   6   1      34157.70      35854.46      1003.82 o                         
  16   6   1      42090.46      41583.86       914.15 o                         
  18   6   1       3996.17       3918.69       274.97 o                         
  20   6   1       2268.30       2369.34       178.67 o                         
  22   6   1       6688.24       6718.32       297.41 o                         
  24   6   1      52934.02      51204.66      1162.26 o                         
  26   6   1        522.90        171.24       191.36 o                         
  28   6   1      17474.97      16788.13       475.13 o                         
  30   6   1      27158.97      27989.08       586.10 o                         
  32   6   1        673.63        274.19       118.95 o                         
  34   6   1       1279.41       1127.88       212.03 o                         
  36   6   1       1289.99       1190.22       351.96 o                         
  38   6   1       7875.85       8260.05       900.08 o                         
 -37   7   1       6997.03       5443.57       556.64 o                         
 -35   7   1      64808.57      64952.05      1174.03 o                         
 -33   7   1        997.64        468.79       169.99 o                         
 -31   7   1      31186.98      31480.01       661.27 o                         
 -29   7   1       7672.28       7683.30       309.99 o                         
 -27   7   1      10082.42      10618.82       321.26 o                         
 -25   7   1       2146.56       1581.13       141.44 o                         
 -23   7   1      36422.21      34766.37      1997.06 o                         
 -21   7   1      54334.36      58890.41      1289.86 o                         
 -19   7   1       4753.05       5217.62       287.19 o                         
 -17   7   1      10810.20      11157.10       323.33 o                         
 -15   7   1        804.69        942.75       120.43 o                         
 -13   7   1       2657.87       3189.48       229.10 o                         
 -11   7   1      11687.89      10597.85       293.82 o                         
  -9   7   1      79292.06      82522.67      1383.15 o                         
  -7   7   1      67272.36      66849.75      1150.06 o                         
  -5   7   1     310602.72     321374.00      4892.17 o                         
  -3   7   1      28226.50      27428.51       634.08 o                         
  -1   7   1      63199.09      63043.05      1543.37 o                         
   1   7   1     104183.39     101722.65      1655.22 o                         
   3   7   1      15118.71      11958.98       415.27 o                         
   5   7   1       2066.74       2187.76       124.33 o                         
   7   7   1      16990.84      16859.45       375.90 o                         
   9   7   1        188.10        128.47        51.37 o                         
  11   7   1       4285.89       4455.33       173.64 o                         
  13   7   1         26.87        -11.30        66.98 o                         
  15   7   1       1985.96       1239.12       118.14 o                         
  17   7   1       7211.36       7620.61       414.55 o                         
  19   7   1      33879.42      35218.80       840.87 o                         
  21   7   1      51370.06      53532.07      1181.71 o                         
  23   7   1       4248.86       3454.65       363.39 o                         
  25   7   1      15922.69      16254.33       443.95 o                         
  27   7   1      23323.81      23510.32       664.72 o                         
  29   7   1      23048.64      22954.70       608.29 o                         
  31   7   1       8542.25       8621.63       424.66 o                         
  33   7   1      57508.52      59766.54      1072.88 o                         
  35   7   1       1549.62        836.70       254.13 o                         
  37   7   1       2368.91       1480.89       511.99 o                         
 -36   8   1        385.01        -25.92       686.56 o                         
 -34   8   1       5952.48       5302.35       332.61 o                         
 -32   8   1       1076.94        587.09       139.52 o                         
 -30   8   1        377.87         27.29       129.85 o                         
 -28   8   1      16957.29      17485.46       442.54 o                         
 -26   8   1         28.37          3.16       159.15 o                         
 -24   8   1       9093.31       8649.33       394.16 o                         
 -22   8   1      26505.74      27847.84       993.01 o                         
 -20   8   1       6310.53       6403.40       357.27 o                         
 -18   8   1      22171.01      23489.83       542.21 o                         
 -16   8   1      19660.49      20760.67       577.13 o                         
 -14   8   1       1958.43       2178.49       148.99 o                         
 -12   8   1       1150.14        890.01        95.97 o                         
 -10   8   1      22496.66      23523.57       513.65 o                         
  -8   8   1       9854.27       9988.62       295.30 o                         
  -6   8   1      25145.29      24489.74       529.11 o                         
  -4   8   1        659.78        472.87        96.08 o                         
  -2   8   1       8559.82       7850.13       368.11 o                         
   0   8   1      73103.07      77444.74      1319.11 o                         
   2   8   1       3005.51       3196.41       214.28 o                         
   4   8   1      60912.20      64867.97      1563.43 o                         
   6   8   1          1.21        140.56        58.11 o                         
   8   8   1      26917.18      26517.44       542.21 o                         
  10   8   1       3274.49       3459.12       164.25 o                         
  12   8   1       6936.47       6865.07       228.13 o                         
  14   8   1       2468.10       2868.77       157.10 o                         
  16   8   1       4387.15       4315.98       290.70 o                         
  18   8   1       9901.94       9335.15       481.30 o                         
  20   8   1       6607.82       7025.86       314.95 o                         
  22   8   1         32.03         72.63       109.96 o                         
  24   8   1       2483.31       2179.33       223.51 o                         
  26   8   1       6389.15       6128.61       293.14 o                         
  28   8   1        880.47        711.31       181.79 o                         
  30   8   1       5224.67       5247.39       385.45 o                         
  32   8   1       4531.54       4148.76       302.19 o                         
  34   8   1       5653.20       4848.40       345.66 o                         
  36   8   1       7761.27       6418.07       628.86 o                         
 -37   9   1       3097.41       3153.45       833.34 o                         
 -35   9   1      33327.03      33337.82       901.93 o                         
 -33   9   1       2447.68       1647.63       221.88 o                         
 -31   9   1      29450.03      30420.43       776.34 o                         
 -29   9   1      23818.97      24939.47       574.49 o                         
 -27   9   1        480.60        555.20       405.41 o                         
 -25   9   1      13448.34      13063.15       527.82 o                         
 -23   9   1      45092.39      48106.05      1164.91 o                         
 -21   9   1         44.70         18.56       108.18 o                         
 -19   9   1       2248.83       2129.70       182.62 o                         
 -17   9   1         94.72         94.46        85.15 o                         
 -15   9   1        143.14        282.34        78.69 o                         
 -13   9   1        852.99        694.37        89.12 o                         
 -11   9   1      15756.33      15300.59       396.49 o                         
  -9   9   1       7764.60       8636.19       282.32 o                         
  -7   9   1     167424.69     168692.20      2693.46 o                         
  -5   9   1     268938.06     269243.09      4798.29 o                         
  -3   9   1      50503.06      49740.55      1305.29 o                         
  -1   9   1      29580.99      29246.18       615.72 o                         
   1   9   1     208334.95     212820.73      3335.06 o                         
   3   9   1     380738.03     393723.81      8439.47 o                         
   5   9   1      75140.16      75248.16      1801.26 o                         
   7   9   1      50106.94      49482.88       905.60 o                         
   9   9   1      31339.51      31938.99       639.10 o                         
  11   9   1         85.72         41.01        81.55 o                         
  13   9   1          1.85         -7.85        65.53 o                         
  15   9   1       5017.11       4791.48       258.86 o                         
  17   9   1       5413.47       5108.02       375.38 o                         
  19   9   1     115075.73     122232.95      2394.43 o                         
  21   9   1     185437.45     202903.42      3799.24 o                         
  23   9   1         42.97       -150.50       150.50 o                         
  25   9   1      22814.06      24122.72       889.09 o                         
  27   9   1      42467.56      44336.98      1106.72 o                         
  29   9   1       6863.38       6734.40       341.58 o                         
  31   9   1        507.21        232.68       154.90 o                         
  33   9   1       7339.59       7246.73       545.23 o                         
  35   9   1        312.64        216.44       275.12 o                         
 -36  10   1       2503.65       3664.03       700.74 o                         
 -34  10   1       7229.20       6058.67       362.55 o                         
 -32  10   1      31430.50      32015.34       721.43 o                         
 -30  10   1       2119.65       1743.98       167.68 o                         
 -28  10   1      13208.56      13000.53       462.66 o                         
 -26  10   1       2279.92       1518.96       171.20 o                         
 -24  10   1       1185.71       1095.89       204.74 o                         
 -22  10   1      30850.34      34183.11       909.35 o                         
 -20  10   1      10475.39      10446.95       366.09 o                         
 -18  10   1      41235.16      43071.59       874.25 o                         
 -16  10   1       5164.90       4754.86       259.41 o                         
 -14  10   1         14.16         79.45        83.42 o                         
 -12  10   1        744.12        527.87        82.81 o                         
 -10  10   1       2476.84       2342.00       205.88 o                         
  -8  10   1      71251.02      69744.37      1249.18 o                         
  -6  10   1      40404.07      37229.61       855.68 o                         
  -4  10   1      13081.40      12098.65       516.11 o                         
  -2  10   1      73385.15      72251.80      1284.67 o                         
   0  10   1      27947.02      27104.32       596.40 o                         
   2  10   1      24204.18      25049.29       560.12 o                         
   4  10   1      68386.66      65995.16      2225.41 o                         
   6  10   1        140.52        232.01        93.03 o                         
   8  10   1      35048.82      35579.35       808.89 o                         
  10  10   1       1671.34       1568.58       128.92 o                         
  12  10   1      62706.97      64993.77      2049.60 o                         
  14  10   1      48219.21      49141.55       932.04 o                         
  16  10   1       2725.08       2666.90       184.65 o                         
  18  10   1      13344.53      12758.18       484.77 o                         
  20  10   1       6068.91       6403.88       342.56 o                         
  22  10   1      35706.32      38191.88       973.56 o                         
  24  10   1      15454.24      16921.86       580.00 o                         
  26  10   1         24.68         15.93       183.58 o                         
  28  10   1       3820.61       2906.51       373.12 o                         
  30  10   1      25120.29      26618.51       706.54 o                         
  32  10   1       1368.43       1215.56       190.00 o                         
  34  10   1       6969.49       6752.68       645.23 o                         
 -35  11   1       2548.22       1351.79      1709.30 o                         
 -33  11   1          3.98       -121.38       325.61 o                         
 -31  11   1         59.84       -104.38       207.18 o                         
 -29  11   1       8451.82       8595.98       417.98 o                         
 -27  11   1      11250.41      12104.32       613.37 o                         
 -25  11   1      26227.71      27170.25       820.95 o                         
 -23  11   1       1796.92       1751.53       203.90 o                         
 -21  11   1      31388.30      31994.57       736.52 o                         
 -19  11   1      58085.51      59859.61      1345.44 o                         
 -17  11   1       2544.17       2453.24       184.80 o                         
 -15  11   1       7940.55       7961.47       304.09 o                         
 -13  11   1      14770.10      15211.07       420.25 o                         
 -11  11   1       5214.20       5437.28       285.67 o                         
  -9  11   1       1582.72       1359.93       150.65 o                         
  -7  11   1      26663.16      26475.11       809.90 o                         
  -5  11   1       1277.37       1661.16       213.87 o                         
  -3  11   1       5747.21       6229.33       334.38 o                         
  -1  11   1        339.39        373.36        85.15 o                         
   1  11   1       6485.54       6335.49       255.78 o                         
   3  11   1      23151.09      21304.35       512.93 o                         
   5  11   1      59145.27      58286.72      2007.60 o                         
   7  11   1        202.92        274.62       100.44 o                         
   9  11   1      78635.49      77429.09      1357.97 o                         
  11  11   1      96999.52      99489.61      1691.04 o                         
  13  11   1      11436.97      11279.03       340.70 o                         
  15  11   1       2913.97       3157.44       208.07 o                         
  17  11   1      65394.16      66704.76      1234.61 o                         
  19  11   1      21688.03      22463.73       695.63 o                         
  21  11   1          9.85          2.43       142.85 o                         
  23  11   1      19000.96      20591.27       664.52 o                         
  25  11   1       5645.96       5085.47       415.41 o                         
  27  11   1       1558.08       1523.72       272.09 o                         
  29  11   1       2746.39       2390.67       247.84 o                         
  31  11   1       1197.05       1208.26       207.62 o                         
  33  11   1       7155.33       6995.18       486.73 o                         
 -34  12   1       8370.92       8017.14      1969.72 o                         
 -32  12   1      13932.26      14403.38       900.75 o                         
 -30  12   1       5103.94       5003.87       471.83 o                         
 -28  12   1       2085.99       2058.60       326.74 o                         
 -26  12   1      13977.23      14375.87       604.65 o                         
 -24  12   1      19738.57      22058.85       860.11 o                         
 -22  12   1         22.33       -154.31       154.31 o                         
 -20  12   1      28017.97      29310.50       695.20 o                         
 -18  12   1      60570.64      64913.46      1683.47 o                         
 -16  12   1        239.61        563.28       148.18 o                         
 -14  12   1       6133.69       6127.53       431.92 o                         
 -12  12   1          2.75        139.62        98.45 o                         
 -10  12   1          3.35        -57.06        95.79 o                         
  -8  12   1        256.45        158.74       156.25 o                         
  -6  12   1        329.13        288.33       125.13 o                         
  -4  12   1       3431.09       2926.69       240.51 o                         
  -2  12   1       8649.23       8559.19       314.62 o                         
   0  12   1       1606.41       1190.45       136.69 o                         
   2  12   1       7362.62       6628.33       274.74 o                         
   4  12   1       1366.61       1355.35       132.88 o                         
   6  12   1      23305.27      23092.56       737.50 o                         
   8  12   1      13167.49      12860.17       587.13 o                         
  10  12   1       1475.45       1759.54       215.96 o                         
  12  12   1        428.36        452.77        93.70 o                         
  14  12   1       1608.17       1136.17       130.53 o                         
  16  12   1      17589.39      18261.06       488.78 o                         
  18  12   1       7190.35       6818.84       444.31 o                         
  20  12   1        302.01        255.39       137.83 o                         
  22  12   1      15814.73      17220.34       737.57 o                         
  24  12   1       2546.69       1948.93       233.93 o                         
  26  12   1       2269.18       1457.59       207.11 o                         
  28  12   1       3284.29       3674.55       310.32 o                         
  30  12   1         34.87       -257.11       257.11 o                         
  32  12   1       2031.03       1675.56       274.38 o                         
 -31  13   1       2590.47       1999.80       586.25 o                         
 -29  13   1         25.34       -110.15       217.33 o                         
 -27  13   1       5296.16       4697.80       434.63 o                         
 -25  13   1      16071.13      16727.23      1126.36 o                         
 -23  13   1        118.46       -184.66       184.66 o                         
 -21  13   1      29877.32      31085.77       743.78 o                         
 -19  13   1      13884.25      14064.81       452.91 o                         
 -17  13   1      23239.67      24250.37       609.49 o                         
 -15  13   1     137932.92     143915.39      2415.37 o                         
 -13  13   1      83802.48      85788.21      1551.31 o                         
 -11  13   1      10074.81       9441.45       503.00 o                         
  -9  13   1      14474.21      14809.34       592.36 o                         
  -7  13   1      50516.33      51033.09      1400.15 o                         
  -5  13   1       1225.59        939.95       214.85 o                         
  -3  13   1        124.24        183.79        95.95 o                         
  -1  13   1        261.03        232.65       100.07 o                         
   1  13   1      20053.54      18943.10       503.96 o                         
   3  13   1       3642.36       3281.69       229.63 o                         
   5  13   1      83590.09      83759.88      1507.33 o                         
   7  13   1         11.47         -6.56       129.42 o                         
   9  13   1     155380.33     161149.06      3676.31 o                         
  11  13   1     223166.42     235661.94      4630.21 o                         
  13  13   1      88499.88      91005.80      1602.26 o                         
  15  13   1        706.27        603.71       125.14 o                         
  17  13   1      36481.61      39163.31       830.20 o                         
  19  13   1       4498.46       4544.23       351.02 o                         
  21  13   1       3611.75       3204.21       289.95 o                         
  23  13   1       2698.86       2623.82       372.91 o                         
  25  13   1       1684.95       1395.27       240.98 o                         
  27  13   1        652.16        437.81       237.29 o                         
  29  13   1       4530.43       3147.27       315.21 o                         
  31  13   1       6179.11       5170.52       823.87 o                         
 -30  14   1         70.13         61.53       344.84 o                         
 -28  14   1      26947.45      27694.78      1784.60 o                         
 -26  14   1       1562.53       1558.21       284.50 o                         
 -24  14   1       5570.66       5548.70      1225.54 o                         
 -22  14   1       9745.91       9535.44       520.77 o                         
 -20  14   1       1764.12       1932.22       202.40 o                         
 -18  14   1      37418.53      38739.74       857.98 o                         
 -16  14   1      44686.95      46547.43      1026.50 o                         
 -14  14   1        639.97        407.04       243.30 o                         
 -12  14   1      27203.06      28873.62       758.01 o                         
 -10  14   1       2690.11       2696.46       331.41 o                         
  -8  14   1      43260.27      42045.99      1666.69 o                         
  -6  14   1       8701.93       8138.48       394.29 o                         
  -4  14   1       3424.47       3599.02       324.08 o                         
  -2  14   1       2377.67       2780.80       229.28 o                         
   0  14   1       2681.93       2141.04       173.81 o                         
   2  14   1       4605.01       4252.29       277.17 o                         
   4  14   1      38100.13      38145.11       829.45 o                         
   6  14   1          0.87        182.37       121.79 o                         
   8  14   1      21957.61      22120.28       780.69 o                         
  10  14   1      17824.67      19143.53       663.99 o                         
  12  14   1      12590.02      12934.80       429.10 o                         
  14  14   1      86564.24      89057.59      1808.34 o                         
  16  14   1      10810.77      11291.01       390.74 o                         
  18  14   1      12097.53      13172.93       534.76 o                         
  20  14   1      15052.92      15143.52       592.28 o                         
  22  14   1      11865.84      11182.90       538.14 o                         
  24  14   1       3111.06       2551.14       277.19 o                         
  26  14   1       1005.27       -218.89       332.32 o                         
  28  14   1       1966.88       1388.56       303.70 o                         
  30  14   1       2441.11       1821.86       589.24 o                         
 -29  15   1       9588.11       8750.81       975.57 o                         
 -27  15   1        684.17        331.74       404.07 o                         
 -25  15   1       2613.20       1861.74       342.40 o                         
 -23  15   1       3310.70       2337.12       429.01 o                         
 -21  15   1       3076.87       3087.75       244.15 o                         
 -19  15   1      25032.78      24885.72       663.91 o                         
 -17  15   1       1175.50       1244.55       180.77 o                         
 -15  15   1        500.69        476.42       146.35 o                         
 -13  15   1      16057.29      16925.02       660.39 o                         
 -11  15   1      64437.68      67550.21      1769.90 o                         
  -9  15   1       5755.14       5315.74       582.39 o                         
  -7  15   1       3638.53       3451.81       381.68 o                         
  -5  15   1      39761.34      39775.80       878.96 o                         
  -3  15   1      25657.19      25181.29       643.27 o                         
  -1  15   1      10607.56      10555.44       398.70 o                         
   1  15   1      87770.03      86899.01      1591.40 o                         
   3  15   1      33761.98      33735.05       885.97 o                         
   5  15   1       3136.52       3277.55       251.48 o                         
   7  15   1       6901.84       6859.96       320.37 o                         
   9  15   1      21216.73      21826.87       743.95 o                         
  11  15   1       5846.61       5915.01       459.29 o                         
  13  15   1       1749.86       1468.26       269.89 o                         
  15  15   1       5480.99       5660.21       488.18 o                         
  17  15   1       3095.22       3040.43       281.36 o                         
  19  15   1      14623.51      15355.40       611.81 o                         
  21  15   1       8662.19       9477.45       779.42 o                         
  23  15   1       2467.06       1977.74       270.16 o                         
  25  15   1      26671.05      28499.02       926.54 o                         
  27  15   1      44218.20      47071.38      3106.30 o                         
  29  15   1       1293.66        725.09       580.07 o                         
 -26  16   1       1087.30        661.63       326.24 o                         
 -24  16   1        547.70        189.14       475.21 o                         
 -22  16   1       2927.86       2633.53       539.78 o                         
 -20  16   1        604.34        593.48       181.97 o                         
 -18  16   1      18452.62      18832.61       577.68 o                         
 -16  16   1      26194.29      25600.24       735.31 o                         
 -14  16   1      15150.01      16002.96       656.49 o                         
 -12  16   1       5940.88       5235.82       430.93 o                         
 -10  16   1        871.96        736.84       210.85 o                         
  -8  16   1        160.67       -136.94       136.94 o                         
  -6  16   1         55.68         96.55       146.14 o                         
  -4  16   1      24829.88      24647.12       652.70 o                         
  -2  16   1       4032.42       4457.23       337.63 o                         
   0  16   1       6570.74       6123.60       376.40 o                         
   2  16   1       3759.88       4101.32       301.47 o                         
   4  16   1       4947.17       5074.16       332.14 o                         
   6  16   1         63.54        -58.49       169.24 o                         
   8  16   1      10956.70      10741.73       534.78 o                         
  10  16   1       3094.54       2443.21       340.91 o                         
  12  16   1       4727.07       4622.46       445.08 o                         
  14  16   1        179.68        245.08       163.82 o                         
  16  16   1        120.45          8.97       227.28 o                         
  18  16   1       7514.40       6410.10       549.25 o                         
  20  16   1        100.10         38.71       419.82 o                         
  22  16   1      16401.95      17029.57       705.48 o                         
  24  16   1       4151.32       4264.25       444.40 o                         
  26  16   1        474.07       -150.78       505.12 o                         
 -25  17   1      14245.09      13788.48      1173.50 o                         
 -23  17   1      32279.73      34176.08      1093.12 o                         
 -21  17   1        127.52        -80.21       752.85 o                         
 -19  17   1          9.78          3.70       214.02 o                         
 -17  17   1      19361.19      20043.38      1302.10 o                         
 -15  17   1      11072.00      12150.11       923.31 o                         
 -13  17   1       1751.91       2163.98       359.85 o                         
 -11  17   1       8828.66      10627.59       946.98 o                         
  -9  17   1        284.86        322.16       170.69 o                         
  -7  17   1      18002.99      18479.66       569.95 o                         
  -5  17   1      53104.98      51601.75      1093.42 o                         
  -3  17   1      41305.92      40220.08       913.24 o                         
  -1  17   1      10539.71      10160.98       436.74 o                         
   1  17   1      77392.39      78379.66      1490.34 o                         
   3  17   1      51071.71      50714.71      1067.18 o                         
   5  17   1       6832.87       6631.58       366.85 o                         
   7  17   1      11251.46      10588.42       538.31 o                         
   9  17   1        711.60        504.99       316.22 o                         
  11  17   1       1111.89       1227.73       192.00 o                         
  13  17   1       3866.04       3784.18       351.12 o                         
  15  17   1        440.33        435.05       217.22 o                         
  17  17   1       4723.31       3655.35       492.43 o                         
  19  17   1      40740.21      42822.29      1332.49 o                         
  21  17   1      61544.28      63075.46      2959.32 o                         
  23  17   1       5708.40       5624.02       655.98 o                         
  25  17   1      10030.21      10909.42      1259.49 o                         
 -22  18   1      10621.81      12258.12      1122.17 o                         
 -20  18   1       1464.22       1609.19       321.21 o                         
 -18  18   1       8886.88       8801.62       600.87 o                         
 -16  18   1       1796.22       1341.31       267.60 o                         
 -14  18   1       8527.23       8338.34       563.42 o                         
 -12  18   1       7374.77       7654.82       483.42 o                         
 -10  18   1      10516.60      10804.45       473.74 o                         
  -8  18   1      24750.06      23467.07       671.77 o                         
  -6  18   1       9972.98      10107.27       457.54 o                         
  -4  18   1       2412.97       2180.81       315.74 o                         
  -2  18   1      22994.89      22616.45       660.98 o                         
   0  18   1      11420.88      11609.20       474.57 o                         
   2  18   1      10585.78       9779.96       455.80 o                         
   4  18   1       9034.85       8347.23       516.05 o                         
   6  18   1        577.49        672.46       256.71 o                         
   8  18   1       2903.01       2145.61       378.17 o                         
  10  18   1      17860.81      19690.95       746.83 o                         
  12  18   1       6156.57       5306.89       654.59 o                         
  14  18   1      29691.98      31051.53      1571.99 o                         
  16  18   1        326.43        104.17       369.32 o                         
  18  18   1       3804.65       3911.03       539.78 o                         
  20  18   1       3133.15       2717.84       416.67 o                         
  22  18   1        249.27       1070.09       606.07 o                         
 -19  19   1       9097.90       9994.31       711.90 o                         
 -17  19   1       1723.58       1717.66       501.90 o                         
 -15  19   1      12226.36      12624.19       694.36 o                         
 -13  19   1      21106.04      22346.73       750.88 o                         
 -11  19   1       4374.61       3918.95       295.76 o                         
  -9  19   1       1907.28       2062.02       241.93 o                         
  -7  19   1       3090.57       2498.47       233.51 o                         
  -5  19   1       9110.04       9006.02       473.85 o                         
  -3  19   1       2613.18       2342.51       243.68 o                         
  -1  19   1        258.16         71.72       232.54 o                         
   1  19   1       1347.64       1326.33       207.79 o                         
   3  19   1       8997.69       8269.95       732.77 o                         
   5  19   1       6766.30       6889.51       542.47 o                         
   7  19   1       1048.20        874.84       302.71 o                         
   9  19   1       1001.12        976.65       270.45 o                         
  11  19   1      41999.30      44575.13      1255.59 o                         
  13  19   1      15036.88      15587.72       748.95 o                         
  15  19   1      14710.49      14474.16      1628.81 o                         
  17  19   1      22123.38      17140.37      1250.02 o                         
 -16  20   1        936.37        378.41       444.27 o                         
 -14  20   1        523.49        285.01       541.27 o                         
 -12  20   1       2969.55       2221.63       281.17 o                         
 -10  20   1         99.19         35.67       239.84 o                         
  -8  20   1       3693.01       3327.46       273.82 o                         
  -6  20   1       3532.28       3670.61       299.19 o                         
  -4  20   1       3908.29       3448.24       342.07 o                         
  -2  20   1       1332.30       1257.93       260.53 o                         
   0  20   1       6920.46       6086.73       487.06 o                         
   2  20   1        323.20        305.12       273.69 o                         
   4  20   1       1470.41       1115.15       375.52 o                         
   6  20   1         10.80       -259.34       301.34 o                         
   8  20   1        220.32        205.96       333.35 o                         
  10  20   1        247.42        410.65       318.08 o                         
  12  20   1       1892.10       1220.16       335.19 o                         
  14  20   1       9198.48       9351.65       931.84 o                         
  16  20   1       1765.03       1439.97       563.41 o                         
 -11  21   1        580.05        202.28       381.75 o                         
  -9  21   1       1110.04       1207.83       310.28 o                         
  -7  21   1         22.55        -16.05       283.69 o                         
  -5  21   1         81.77        156.41       272.04 o                         
  -3  21   1       2092.82       1815.54       271.10 o                         
  -1  21   1        721.61        179.47       316.50 o                         
   1  21   1        568.62        234.05       309.24 o                         
   3  21   1      13482.35      13999.46       743.99 o                         
   5  21   1      13719.12      12512.07      1307.41 o                         
   7  21   1         33.35        183.95       568.23 o                         
   9  21   1      22521.67      24042.31       959.81 o                         
  11  21   1      72179.69      71957.55      2290.79 o                         
   0  22   1       2639.07       1865.08       497.86 o                         
 -40   0   2      67175.45      65862.58      2727.31 o                         
 -38   0   2       2289.98       1714.38       318.08 o                         
 -36   0   2      14789.87      14253.09      1283.16 o                         
 -34   0   2       7009.07       6349.16       885.43 o                         
 -32   0   2      12143.40      10915.31       539.01 o                         
 -30   0   2        183.64        112.23       274.62 o                         
 -28   0   2      15935.57      16182.23       616.05 o                         
 -26   0   2       4790.80       5179.99       454.55 o                         
 -24   0   2       3934.24       3781.63       331.44 o                         
 -22   0   2      13614.25      12433.19       471.76 o                         
 -20   0   2         73.94         92.73        79.52 o                         
 -18   0   2      60432.07      61440.86      1499.23 o                         
 -16   0   2      22883.63      19043.80       842.81 o                         
 -14   0   2      14929.50      11229.84       380.98 o                         
 -12   0   2      37650.08      38506.08       950.22 o                         
 -10   0   2     802730.06     869525.94     15067.83 o                         
  -8   0   2     185129.55     195428.83      5334.82 o                         
  -6   0   2     152550.08     168349.94      4748.44 o                         
  -4   0   2     116375.48     120393.78      1834.77 o                         
   2   0   2      48960.25      46346.08       980.97 o                         
   4   0   2      18288.29      18480.49       421.86 o                         
   6   0   2     117883.44     118316.05      4190.39 o                         
   8   0   2      46714.46      45968.13      2632.61 o                         
  10   0   2      12657.75      12123.39       634.48 o                         
  12   0   2      20755.80      20527.41       648.68 o                         
  14   0   2     306131.72     318793.28      6763.13 o                         
  16   0   2     148806.83     146592.78      4545.51 o                         
  18   0   2       1962.57       1221.61       217.81 o                         
  20   0   2     142055.05     148960.28      3324.52 o                         
  22   0   2     256785.56     270973.19      5889.14 o                         
  24   0   2     171637.53     180714.23      4037.64 o                         
  26   0   2      25174.08      26779.80       855.86 o                         
  28   0   2     137147.53     144915.31      3351.19 o                         
  30   0   2         20.03         22.10       364.59 o                         
  32   0   2       7490.92       7411.46       448.04 o                         
  34   0   2       2498.52       1998.70       240.78 o                         
  36   0   2       1384.97        257.46       279.36 o                         
  38   0   2        673.07       -295.79       295.79 o                         
 -39   1   2        710.98        686.06       284.53 o                         
 -37   1   2        140.33       -118.79       313.51 o                         
 -35   1   2       5422.45       4176.34       333.13 o                         
 -33   1   2      18411.76      17849.68       507.96 o                         
 -31   1   2      16862.63      16169.92       459.53 o                         
 -29   1   2       5535.30       5279.28       287.04 o                         
 -27   1   2       4711.30       4559.07       224.58 o                         
 -25   1   2       9201.62       8790.59       289.15 o                         
 -23   1   2      29165.01      29995.17       624.26 o                         
 -21   1   2      62287.24      62645.07      1281.59 o                         
 -19   1   2       7123.63       7027.71       197.68 o                         
 -17   1   2      24787.46      26136.76       465.35 o                         
 -15   1   2      27693.94      26150.69       453.50 o                         
 -13   1   2       4461.76       3892.12       123.63 o                         
 -11   1   2     131546.53     140187.09      3179.19 o                         
  -9   1   2      59043.60      62551.20       901.61 o                         
  -7   1   2     599350.25     668321.00     10110.58 o                         
  -5   1   2        373.82        364.44        38.14 o                         
  -3   1   2      33357.14      35772.57       812.42 o                         
  -1   1   2     147661.61     135324.69     14673.48 o                         
   1   1   2       1936.92       1468.07        80.35 o                         
   3   1   2       1729.33       1546.56        76.79 o                         
   5   1   2      28200.16      27233.64       626.07 o                         
   7   1   2       3102.43       3237.86       109.07 o                         
   9   1   2      12294.32      12245.53       280.62 o                         
  11   1   2       7689.65       7273.98       205.75 o                         
  13   1   2      15558.12      13920.25       430.88 o                         
  15   1   2      17690.79      16754.89       541.73 o                         
  17   1   2       1662.64       1682.50       161.29 o                         
  19   1   2      49026.65      50278.20       880.52 o                         
  21   1   2      11812.50      10301.64       323.92 o                         
  23   1   2       1276.69       1497.62       126.96 o                         
  25   1   2      46907.43      47466.91       904.49 o                         
  27   1   2       1259.21        878.81       104.58 o                         
  29   1   2       2649.49       2172.85       180.60 o                         
  31   1   2       2272.96       1902.88       162.06 o                         
  33   1   2       9106.18       8478.56       349.95 o                         
  35   1   2      13904.49      13522.80       455.96 o                         
  37   1   2         78.23        -59.27       189.73 o                         
  39   1   2      14436.94      11995.20       744.80 o                         
 -40   2   2      16478.41      15969.16       954.05 o                         
 -38   2   2        940.17        601.09       228.22 o                         
 -36   2   2       4474.64       3969.64       298.38 o                         
 -34   2   2      20433.18      19810.34       638.32 o                         
 -32   2   2      26229.65      25740.67       663.80 o                         
 -30   2   2      15159.93      14870.02       431.19 o                         
 -28   2   2       9805.36       9493.03       320.93 o                         
 -26   2   2      29778.72      30342.80       749.19 o                         
 -24   2   2      14519.14      14473.51       336.28 o                         
 -22   2   2       5513.25       6354.54       198.47 o                         
 -20   2   2       5666.63       5639.38       177.64 o                         
 -18   2   2      81419.39      82330.93      1227.53 o                         
 -16   2   2      22309.22      19957.81       424.32 o                         
 -14   2   2      85702.27      96048.77      1754.71 o                         
 -12   2   2      26077.37      24799.53       497.53 o                         
 -10   2   2      43035.36      42813.29       775.60 o                         
  -8   2   2      25016.58      24006.05       434.61 o                         
  -6   2   2      14955.30      14658.68       282.15 o                         
  -4   2   2      70059.66      70616.87      1095.70 o                         
  -2   2   2     191808.22     202012.61      5283.46 o                         
   0   2   2      21653.66      20675.44       984.86 o                         
   2   2   2       8267.85       7455.67       240.78 o                         
   4   2   2     143578.25     142224.38      3043.40 o                         
   6   2   2      33828.46      30843.19      1022.74 o                         
   8   2   2       7691.13       7865.67       253.40 o                         
  10   2   2      21513.53      20860.67       447.85 o                         
  12   2   2      61477.73      59888.92       977.44 o                         
  14   2   2     125755.78     126100.29      1967.20 o                         
  16   2   2       1140.27       1345.54        92.90 o                         
  18   2   2      89621.85      90198.82      1831.92 o                         
  20   2   2      36976.70      36513.21       684.85 o                         
  22   2   2      22026.81      22403.71       481.00 o                         
  24   2   2      30282.96      30669.85       624.95 o                         
  26   2   2       5720.39       5523.91       255.10 o                         
  28   2   2      31358.15      30955.09       706.66 o                         
  30   2   2       3360.60       2980.97       224.69 o                         
  32   2   2       5939.57       5230.16       328.04 o                         
  34   2   2       1361.04       1077.84       204.16 o                         
  36   2   2      20224.66      19745.74       579.01 o                         
  38   2   2      14538.52      12861.79      1292.78 o                         
 -39   3   2       1101.16       1167.59       440.35 o                         
 -37   3   2      11738.81      11244.73       492.97 o                         
 -35   3   2       1057.63        586.54       167.93 o                         
 -33   3   2      24114.99      24831.37       628.17 o                         
 -31   3   2      41231.57      43334.30       905.15 o                         
 -29   3   2       4477.63       4790.47       254.00 o                         
 -27   3   2       1803.96       1244.10       127.73 o                         
 -25   3   2       1750.24       1254.70       108.12 o                         
 -23   3   2      15777.98      16546.02       366.29 o                         
 -21   3   2         28.26        101.41        48.39 o                         
 -19   3   2       2229.59       2633.49       124.32 o                         
 -17   3   2       1470.68        953.99        81.40 o                         
 -15   3   2      73883.63      77368.92      1673.37 o                         
 -13   3   2       8792.11       7473.07       214.68 o                         
 -11   3   2     168530.34     178466.08      2742.30 o                         
  -9   3   2      13928.95      14194.98       308.05 o                         
  -7   3   2      58749.98      57970.38       950.05 o                         
  -5   3   2     105083.80     108605.95      1688.94 o                         
  -3   3   2      12196.33      12261.03       264.18 o                         
  -1   3   2     147167.23     151362.41      3344.68 o                         
   1   3   2     116512.36     117179.52      3617.47 o                         
   3   3   2     884962.50     929378.94     19773.52 o                         
   5   3   2       2702.22       2352.83       188.51 o                         
   7   3   2        123.31        166.69        36.99 o                         
   9   3   2      24151.50      22819.84       526.20 o                         
  11   3   2      38685.95      37759.34       759.34 o                         
  13   3   2      34548.86      34743.23       721.03 o                         
  15   3   2      44645.82      41701.50       735.50 o                         
  17   3   2      14631.44      14918.08       340.54 o                         
  19   3   2      11962.42      11544.90       295.72 o                         
  21   3   2       3851.42       3677.40       161.99 o                         
  23   3   2       8780.43       8211.61       259.45 o                         
  25   3   2      53850.51      53297.00       982.07 o                         
  27   3   2       3944.52       4047.04       184.34 o                         
  29   3   2       6100.67       5988.79       349.66 o                         
  31   3   2        626.78        477.08       121.49 o                         
  33   3   2       3862.04       3254.23       284.27 o                         
  35   3   2      24468.35      23774.73       917.16 o                         
  37   3   2      16332.13      16635.02       580.91 o                         
  39   3   2       2818.83       1884.17       384.29 o                         
 -38   4   2       1621.18       1054.62       248.20 o                         
 -36   4   2      16689.67      15471.95       540.41 o                         
 -34   4   2       3796.92       3748.30       389.55 o                         
 -32   4   2       6234.50       6519.10       326.67 o                         
 -30   4   2      23357.25      25211.96       540.83 o                         
 -28   4   2      23077.18      21727.39       477.72 o                         
 -26   4   2      15971.17      15249.02       407.38 o                         
 -24   4   2      47784.17      47222.99       816.00 o                         
 -22   4   2       1220.27        991.10        92.20 o                         
 -20   4   2      31182.39      32248.42       579.68 o                         
 -18   4   2     156802.31     167829.61      2372.69 o                         
 -16   4   2      10602.67      11515.83       358.11 o                         
 -14   4   2     233144.70     249819.69      3824.12 o                         
 -12   4   2      97200.05      93462.10      1677.13 o                         
 -10   4   2       7480.04       7067.09       231.88 o                         
  -8   4   2         35.61        101.50        32.75 o                         
  -6   4   2         31.21        -36.29        36.29 o                         
  -4   4   2      49411.09      51762.72       874.52 o                         
  -2   4   2      53280.96      50161.38       847.41 o                         
   0   4   2        118.02        267.29        61.27 o                         
   2   4   2      27713.54      28314.75      1041.68 o                         
   4   4   2     338687.47     357826.16      6183.54 o                         
   6   4   2     649295.44     713367.75     20157.00 o                         
   8   4   2      70807.01      70228.23      3622.64 o                         
  10   4   2      62115.54      61881.84      2499.10 o                         
  12   4   2     199079.61     195172.25      3758.63 o                         
  14   4   2     281991.00     290792.62      5095.44 o                         
  16   4   2        135.91         81.18        50.92 o                         
  18   4   2      48754.18      48221.20       863.63 o                         
  20   4   2       6239.64       5802.68       245.44 o                         
  22   4   2       3449.03       2929.50       173.59 o                         
  24   4   2        573.08        510.63       103.97 o                         
  26   4   2      10480.83      10688.49       328.33 o                         
  28   4   2       1054.60        644.89        94.43 o                         
  30   4   2      46983.31      48500.35       858.30 o                         
  32   4   2      69970.89      74451.98      1384.43 o                         
  34   4   2       5904.77       5216.93       329.90 o                         
  36   4   2      26672.91      26429.76       795.36 o                         
  38   4   2      31325.73      31920.69      1087.50 o                         
 -39   5   2        770.56       -201.67       492.43 o                         
 -37   5   2       1202.04        489.49       338.98 o                         
 -35   5   2       1298.44       1164.80       223.22 o                         
 -33   5   2      16045.72      15123.84       424.69 o                         
 -31   5   2       8274.40       8055.69       301.59 o                         
 -29   5   2      10684.63       9746.70       309.56 o                         
 -27   5   2        276.28        235.75        84.92 o                         
 -25   5   2       1646.00       1240.91       106.52 o                         
 -23   5   2        355.69        267.91        65.75 o                         
 -21   5   2      22621.88      22367.24       452.45 o                         
 -19   5   2        208.82        -25.25        60.72 o                         
 -17   5   2      58083.91      59793.48      1245.39 o                         
 -15   5   2      25428.42      26892.97       651.27 o                         
 -13   5   2       7361.94       7010.02       267.46 o                         
 -11   5   2       5520.25       4636.94       169.34 o                         
  -9   5   2        617.08        470.85        60.53 o                         
  -7   5   2      63792.20      66495.41      1112.45 o                         
  -5   5   2       1182.38       1279.83        98.22 o                         
  -3   5   2      16259.56      15604.40       352.33 o                         
  -1   5   2       9625.91       9003.76       343.64 o                         
   1   5   2     120591.76     122501.55      3873.15 o                         
   3   5   2      53783.50      51189.50      1262.11 o                         
   5   5   2      57678.62      60612.68      1502.49 o                         
   7   5   2      20936.53      19967.35       581.51 o                         
   9   5   2     105924.11     109036.44      4026.86 o                         
  11   5   2      37388.99      42111.60      1727.45 o                         
  13   5   2      24820.33      28306.13       640.31 o                         
  15   5   2        280.44        482.33        64.75 o                         
  17   5   2      30636.32      29788.96       691.60 o                         
  19   5   2        202.94         68.35        60.89 o                         
  21   5   2          7.66        -61.93        61.93 o                         
  23   5   2       1559.23        834.59       118.92 o                         
  25   5   2      46661.28      46230.73      1259.23 o                         
  27   5   2       4792.11       4342.00       222.18 o                         
  29   5   2      33084.71      32075.23       629.60 o                         
  31   5   2      21166.29      21506.81       487.54 o                         
  33   5   2      25816.25      25034.26       552.65 o                         
  35   5   2      26829.38      25701.97       674.97 o                         
  37   5   2        593.10        324.87       226.70 o                         
 -38   6   2       7590.09       6410.99       872.75 o                         
 -36   6   2        222.68       -199.47       199.47 o                         
 -34   6   2      35116.68      36018.82       745.26 o                         
 -32   6   2      10993.11      11529.77       370.51 o                         
 -30   6   2       3080.46       2196.05       196.83 o                         
 -28   6   2       6765.36       5573.16       246.16 o                         
 -26   6   2      37175.11      36222.09       719.71 o                         
 -24   6   2      11824.24      11270.42       565.49 o                         
 -22   6   2        739.47        445.51        78.60 o                         
 -20   6   2        412.28        267.43       114.82 o                         
 -18   6   2      17491.84      18269.26       440.32 o                         
 -16   6   2      14920.41      14943.07       375.85 o                         
 -14   6   2       3741.57       3577.48       163.75 o                         
 -12   6   2       3490.70       3462.73       157.19 o                         
 -10   6   2      47307.82      46958.11       848.13 o                         
  -8   6   2     149700.28     157097.89      2470.24 o                         
  -6   6   2      21491.12      22083.99       464.86 o                         
  -4   6   2      22590.13      20726.96       447.20 o                         
  -2   6   2      10727.82      10593.43       397.37 o                         
   0   6   2      20177.91      19016.14       455.72 o                         
   2   6   2      13646.85      14469.88       681.83 o                         
   4   6   2     101639.57     104862.68      2197.78 o                         
   6   6   2      96906.13      99521.73      2450.38 o                         
   8   6   2      11204.74       9434.33       297.43 o                         
  10   6   2      24729.84      26427.62       731.49 o                         
  12   6   2     123215.41     128726.48      3567.60 o                         
  14   6   2      33411.78      33948.45       763.78 o                         
  16   6   2      10680.40      11255.31       354.28 o                         
  18   6   2       3410.22       3215.12       190.21 o                         
  20   6   2      30494.43      31646.71       760.71 o                         
  22   6   2      31535.84      31175.47       656.47 o                         
  24   6   2       9161.99       8600.87       522.14 o                         
  26   6   2      13814.39      12856.11       377.48 o                         
  28   6   2      26194.96      26410.88       661.68 o                         
  30   6   2      31202.47      31900.80       642.48 o                         
  32   6   2         35.85       -138.05       138.05 o                         
  34   6   2       5838.68       5353.58       383.84 o                         
  36   6   2       3131.98       2115.54       231.59 o                         
  38   6   2      18539.77      17795.91      1004.43 o                         
 -37   7   2        111.04       -260.66       411.76 o                         
 -35   7   2       5855.91       5574.23       404.96 o                         
 -33   7   2      23834.65      23193.75       569.70 o                         
 -31   7   2      10306.49      10995.44       362.26 o                         
 -29   7   2        572.55        494.01       105.44 o                         
 -27   7   2       3406.19       2456.46       194.80 o                         
 -25   7   2        760.91        702.54       122.16 o                         
 -23   7   2      10444.95      10323.90       363.04 o                         
 -21   7   2      52546.03      54515.23      1039.91 o                         
 -19   7   2          2.76        -57.06        76.88 o                         
 -17   7   2      20452.76      22004.58       506.01 o                         
 -15   7   2      16813.22      16834.39       491.66 o                         
 -13   7   2       2778.13       2382.03       164.02 o                         
 -11   7   2         79.59        107.32        50.97 o                         
  -9   7   2         58.26        -39.84        53.15 o                         
  -7   7   2       1157.33        745.00        84.24 o                         
  -5   7   2       5502.77       4886.62       195.39 o                         
  -3   7   2       7656.51       7926.01       280.11 o                         
  -1   7   2      36109.61      35097.87       964.18 o                         
   1   7   2      41461.95      42117.26       913.02 o                         
   3   7   2      41663.75      37907.68      1448.88 o                         
   5   7   2      30640.13      28125.64       627.97 o                         
   7   7   2          5.69        -18.08        57.41 o                         
   9   7   2      41564.59      41685.12      1118.02 o                         
  11   7   2       6120.72       6584.21       220.06 o                         
  13   7   2      64962.38      67175.79      1644.30 o                         
  15   7   2       4902.00       4441.55       549.25 o                         
  17   7   2      20573.97      21464.92       573.37 o                         
  19   7   2       6110.25       5877.70       374.75 o                         
  21   7   2       9371.38       8801.89       396.26 o                         
  23   7   2       7685.42       7321.02       332.70 o                         
  25   7   2      45592.46      45675.09       911.02 o                         
  27   7   2      14215.24      14268.70       466.10 o                         
  29   7   2         94.97        179.28       199.75 o                         
  31   7   2        100.06         55.83       130.90 o                         
  33   7   2       8546.46       8568.34       415.91 o                         
  35   7   2       4636.03       3096.64       219.33 o                         
  37   7   2         51.18          5.81       425.46 o                         
 -36   8   2       1654.09        796.78       231.01 o                         
 -34   8   2      49459.17      49790.39       971.38 o                         
 -32   8   2       6715.87       5148.08       350.73 o                         
 -30   8   2      24739.44      24794.50       573.28 o                         
 -28   8   2       6984.40       6854.76       288.69 o                         
 -26   8   2       2353.13       1974.57       194.09 o                         
 -24   8   2        314.02        326.08       161.97 o                         
 -22   8   2       2882.45       2820.99       319.42 o                         
 -20   8   2       9932.85      10903.51       352.40 o                         
 -18   8   2          3.35        -44.45        66.27 o                         
 -16   8   2      35355.73      36777.75       746.21 o                         
 -14   8   2      29321.21      28537.75       608.20 o                         
 -12   8   2       1869.60       1649.61       133.32 o                         
 -10   8   2      89250.12      90785.04      1538.25 o                         
  -8   8   2      53168.21      51003.72       942.78 o                         
  -6   8   2     170300.44     177766.05      2817.07 o                         
  -4   8   2     599818.12     639512.88     10013.54 o                         
  -2   8   2     201681.78     206526.38      7850.48 o                         
   0   8   2       3413.83       3667.09       168.12 o                         
   2   8   2      27906.24      26801.32       631.94 o                         
   4   8   2      49317.34      46534.68      1751.92 o                         
   6   8   2       1214.17       1246.61       117.55 o                         
   8   8   2       4058.09       3704.65       158.32 o                         
  10   8   2        700.19        655.58        73.64 o                         
  12   8   2        344.28        229.72        57.46 o                         
  14   8   2      34824.01      34167.29      1165.09 o                         
  16   8   2      63077.01      66755.40      1390.41 o                         
  18   8   2       2793.99       3031.68       312.17 o                         
  20   8   2     219395.56     236116.47      4325.44 o                         
  22   8   2     270710.69     291173.41      5333.63 o                         
  24   8   2      20470.11      20248.21       611.49 o                         
  26   8   2       5853.11       6068.74       334.88 o                         
  28   8   2      47857.91      48945.99      1097.58 o                         
  30   8   2      13827.70      14124.07       455.74 o                         
  32   8   2       3965.01       3153.84       228.26 o                         
  34   8   2      14049.19      13966.27       494.15 o                         
  36   8   2        173.00        176.05       425.41 o                         
 -37   9   2       1819.54       1516.80       641.89 o                         
 -35   9   2         86.83         84.39       306.17 o                         
 -33   9   2      11309.22      10726.93       415.66 o                         
 -31   9   2       8494.79       8354.77       351.86 o                         
 -29   9   2         49.74         11.08       164.61 o                         
 -27   9   2       2737.38       1897.63       168.06 o                         
 -25   9   2       2298.63       2458.40       220.21 o                         
 -23   9   2        139.75        -78.92       217.81 o                         
 -21   9   2      31662.71      33392.21      1181.85 o                         
 -19   9   2       8238.56       8750.96       316.78 o                         
 -17   9   2       3288.81       3096.09       258.84 o                         
 -15   9   2       1318.49       1278.38       115.64 o                         
 -13   9   2       7740.97       7611.84       273.51 o                         
 -11   9   2      62064.36      65732.68      1183.58 o                         
  -9   9   2       2247.60       1858.57       147.62 o                         
  -7   9   2      37222.43      34333.24       708.10 o                         
  -5   9   2      27112.87      25302.15       668.39 o                         
  -3   9   2       5092.00       4790.27       295.22 o                         
  -1   9   2       4452.77       3939.21       191.25 o                         
   1   9   2        181.82        194.27        68.33 o                         
   3   9   2       8403.79       9091.02       577.66 o                         
   5   9   2       8411.10       8315.48       332.18 o                         
   7   9   2       8815.69       8356.42       256.97 o                         
   9   9   2      28827.71      31028.15       647.97 o                         
  11   9   2        192.47        159.52        63.50 o                         
  13   9   2      14703.30      15150.24       379.16 o                         
  15   9   2      10691.62      10272.46       368.68 o                         
  17   9   2       3488.02       3831.75       267.02 o                         
  19   9   2      24524.49      26057.79       912.69 o                         
  21   9   2       8249.49       8899.21       490.48 o                         
  23   9   2      13173.62      12933.74       476.60 o                         
  25   9   2       3890.50       4672.77       311.05 o                         
  27   9   2        936.49        836.16       132.74 o                         
  29   9   2       1315.59       1343.19       159.15 o                         
  31   9   2       5103.52       5431.96       373.07 o                         
  33   9   2       2141.69       1358.37       169.15 o                         
  35   9   2      11368.98      11044.49      1310.85 o                         
 -36  10   2        657.30        669.06       581.08 o                         
 -34  10   2      20510.27      19713.73       575.57 o                         
 -32  10   2      22938.91      22342.63       587.74 o                         
 -30  10   2        124.43         22.75       216.29 o                         
 -28  10   2       3676.64       3240.86       269.28 o                         
 -26  10   2       2050.33       1612.46       155.34 o                         
 -24  10   2        334.11        234.01       159.16 o                         
 -22  10   2      23607.27      23362.30       616.55 o                         
 -20  10   2       5170.06       5114.21       306.32 o                         
 -18  10   2      29534.86      30242.73       978.55 o                         
 -16  10   2       4099.24       4825.06       243.11 o                         
 -14  10   2       1059.70       1099.36       141.69 o                         
 -12  10   2       4047.96       3920.45       206.54 o                         
 -10  10   2      36934.08      36714.91       758.68 o                         
  -8  10   2       9146.41       8716.34       297.32 o                         
  -6  10   2         75.19        195.93        97.52 o                         
  -4  10   2      92503.29      92863.31      2253.08 o                         
  -2  10   2      55782.59      54845.73      1166.99 o                         
   0  10   2       7714.55       7796.78       270.43 o                         
   2  10   2        128.91        212.22        71.12 o                         
   4  10   2      84190.87      83078.71      2935.64 o                         
   6  10   2      16716.81      16620.79       539.23 o                         
   8  10   2       7773.78       8130.58       262.22 o                         
  10  10   2      20207.65      20332.98       474.30 o                         
  12  10   2      23283.32      23383.59       516.49 o                         
  14  10   2      24017.13      23636.10       646.88 o                         
  16  10   2      15463.62      15229.52       490.38 o                         
  18  10   2       3120.23       3008.06       351.22 o                         
  20  10   2      92370.27      94580.77      3956.09 o                         
  22  10   2      59247.31      64125.35      1434.11 o                         
  24  10   2       2727.75       2791.10       246.59 o                         
  26  10   2         92.73         18.61       198.73 o                         
  28  10   2       2504.13       1671.05       165.08 o                         
  30  10   2      15827.98      15725.86       524.35 o                         
  32  10   2       6923.40       6130.69       389.39 o                         
  34  10   2       1861.09       1622.79       289.80 o                         
 -35  11   2         18.79       -814.40       814.40 o                         
 -33  11   2      32868.12      33189.82       772.77 o                         
 -31  11   2      34559.65      37251.29       805.87 o                         
 -29  11   2        280.68        232.15       188.45 o                         
 -27  11   2       1000.60        571.78       213.96 o                         
 -25  11   2        818.30        610.49       172.57 o                         
 -23  11   2       2635.54       2137.64       191.30 o                         
 -21  11   2       1981.44       1817.07       182.83 o                         
 -19  11   2      36917.51      38861.93       837.61 o                         
 -17  11   2      19801.79      21090.89       541.79 o                         
 -15  11   2       6121.70       6204.31       281.42 o                         
 -13  11   2       8976.41       8681.83       316.82 o                         
 -11  11   2       5363.95       5516.61       254.81 o                         
  -9  11   2          0.29         -2.89        83.86 o                         
  -7  11   2      48424.45      48909.61      1091.20 o                         
  -5  11   2      54238.04      54149.89      1452.65 o                         
  -3  11   2      19195.49      18985.30       546.52 o                         
  -1  11   2       5980.48       6250.61       255.22 o                         
   1  11   2      24498.86      24878.93       566.95 o                         
   3  11   2       2047.41       1728.33       231.00 o                         
   5  11   2      43420.74      41628.40      1113.29 o                         
   7  11   2      18385.65      17842.20       575.63 o                         
   9  11   2      37574.05      36303.61       724.75 o                         
  11  11   2       1387.86       1309.65       119.88 o                         
  13  11   2      12711.48      13625.87       378.62 o                         
  15  11   2       8588.04       8440.93       400.32 o                         
  17  11   2       2914.62       2735.66       328.11 o                         
  19  11   2      11700.05      12332.28       464.64 o                         
  21  11   2       1994.43       1544.43       163.51 o                         
  23  11   2      31368.88      32298.25       884.59 o                         
  25  11   2      12116.72      12388.08       525.20 o                         
  27  11   2        489.84        397.46       227.73 o                         
  29  11   2         28.46        787.51       393.34 o                         
  31  11   2        886.55        614.18       239.59 o                         
  33  11   2       9142.49      10873.72       662.14 o                         
 -34  12   2       1219.34       1831.58       663.22 o                         
 -32  12   2      21511.06      21949.77       621.94 o                         
 -30  12   2      24409.51      25511.79      1216.50 o                         
 -28  12   2          6.33       -147.87       194.51 o                         
 -26  12   2      34278.14      36094.15      1022.78 o                         
 -24  12   2      98820.50     104202.06      2828.91 o                         
 -22  12   2      19066.01      19477.55       558.88 o                         
 -20  12   2      59523.39      64170.40      1243.95 o                         
 -18  12   2      72739.90      76272.43      1417.84 o                         
 -16  12   2       1025.32        642.63       112.46 o                         
 -14  12   2      27556.66      27777.62       726.40 o                         
 -12  12   2      10369.07      10862.18       367.95 o                         
 -10  12   2      21202.39      20692.99       534.70 o                         
  -8  12   2       1843.95       2035.50       238.71 o                         
  -6  12   2       3443.43       3631.94       312.80 o                         
  -4  12   2      14309.92      13927.28       469.62 o                         
  -2  12   2        202.19        316.61        89.31 o                         
   0  12   2       2916.49       3460.78       212.80 o                         
   2  12   2         33.93        -24.77       106.28 o                         
   4  12   2      37110.19      36904.66       770.28 o                         
   6  12   2     292298.06     303280.38      9545.58 o                         
   8  12   2      67800.70      70550.13      2623.14 o                         
  10  12   2      41073.84      41586.95       906.22 o                         
  12  12   2     153550.20     161341.61      3474.53 o                         
  14  12   2      61063.07      58799.15      1116.45 o                         
  16  12   2        232.63        352.07       293.56 o                         
  18  12   2      11374.07      11931.94       540.15 o                         
  20  12   2       3318.80       2466.57       299.40 o                         
  22  12   2       1757.00       1392.20       185.24 o                         
  24  12   2       1208.42       1331.32       303.30 o                         
  26  12   2          2.20       -186.56       233.46 o                         
  28  12   2       6903.88       6263.55       456.35 o                         
  30  12   2      24103.55      23429.76       846.51 o                         
  32  12   2      33196.32      33666.46      1211.71 o                         
 -31  13   2        438.12       -263.56       263.56 o                         
 -29  13   2       7235.28       5238.37       937.83 o                         
 -27  13   2      20276.44      20800.26       633.14 o                         
 -25  13   2        356.08        119.40       228.46 o                         
 -23  13   2      26114.00      27016.44       885.99 o                         
 -21  13   2       1073.19       1020.87       156.65 o                         
 -19  13   2       6648.83       7005.43       423.45 o                         
 -17  13   2       1009.66       1049.35       151.72 o                         
 -15  13   2      15825.14      16473.58       686.16 o                         
 -13  13   2      12663.13      12588.61       415.68 o                         
 -11  13   2       5279.12       4874.93       358.11 o                         
  -9  13   2       1769.03       1317.63       181.82 o                         
  -7  13   2       4185.12       4544.47       544.51 o                         
  -5  13   2       1388.64       1070.39       144.37 o                         
  -3  13   2      45148.31      44113.75       912.21 o                         
  -1  13   2      16927.72      16586.55       468.43 o                         
   1  13   2       1255.91       1129.95       144.62 o                         
   3  13   2        114.91        -99.75       113.45 o                         
   5  13   2       2633.16       2245.70       355.22 o                         
   7  13   2        523.09        752.62       136.37 o                         
   9  13   2      11017.70      10909.23       729.18 o                         
  11  13   2        355.63        547.68       138.76 o                         
  13  13   2      32260.80      33459.68       937.66 o                         
  15  13   2      22176.53      22121.36      1249.98 o                         
  17  13   2        387.34        453.50       161.31 o                         
  19  13   2      10219.36      10627.14       466.72 o                         
  21  13   2       6593.15       6447.97       712.26 o                         
  23  13   2      14005.63      13262.26       594.79 o                         
  25  13   2       5223.16       4426.76       403.00 o                         
  27  13   2       4718.68       3607.47       369.38 o                         
  29  13   2          8.29       -114.34       530.31 o                         
  31  13   2       1945.19       1015.08       540.41 o                         
 -30  14   2       4241.08       3273.07       601.25 o                         
 -28  14   2       1236.35       1332.16       450.15 o                         
 -26  14   2       7501.94       8024.31       557.05 o                         
 -24  14   2       3685.92       2388.47       354.41 o                         
 -22  14   2        269.92        239.53       201.37 o                         
 -20  14   2      38604.55      39857.96       895.55 o                         
 -18  14   2      14208.05      14091.76       472.64 o                         
 -16  14   2        141.24        244.31       187.26 o                         
 -14  14   2       2660.87       2873.16       222.53 o                         
 -12  14   2       5974.40       5759.57       380.89 o                         
 -10  14   2      21746.06      21878.93       783.11 o                         
  -8  14   2         12.81        100.05       152.27 o                         
  -6  14   2       1850.87       1612.33       180.22 o                         
  -4  14   2       1288.86        981.92       139.44 o                         
  -2  14   2      19524.59      18376.09       515.96 o                         
   0  14   2        525.00        322.60       144.37 o                         
   2  14   2       6918.18       6146.66       421.68 o                         
   4  14   2      25866.69      26031.40       774.59 o                         
   6  14   2      70259.24      71001.14      1624.97 o                         
   8  14   2      78353.29      79610.03      1968.32 o                         
  10  14   2       1930.31       1692.79       312.50 o                         
  12  14   2      26745.83      29009.66       994.33 o                         
  14  14   2      28917.69      30591.06      1016.98 o                         
  16  14   2       6449.11       6955.42       474.35 o                         
  18  14   2        669.49        713.45       322.17 o                         
  20  14   2       8819.91       9875.13       486.21 o                         
  22  14   2       1824.89       1602.27       260.71 o                         
  24  14   2       5735.92       5028.08       515.03 o                         
  26  14   2       6487.72       5829.90       491.72 o                         
  28  14   2      17572.83      16940.31       780.94 o                         
  30  14   2       6945.10       4304.05       599.79 o                         
 -29  15   2        439.65        468.32       691.30 o                         
 -27  15   2       3717.62       3783.01       373.95 o                         
 -25  15   2      10081.72      10573.39       672.88 o                         
 -23  15   2      34551.77      36168.00      1060.54 o                         
 -21  15   2       4703.67       4433.41       382.04 o                         
 -19  15   2       1892.32       1810.91       253.35 o                         
 -17  15   2      23133.42      23839.45       646.33 o                         
 -15  15   2       7857.42       6977.31       413.59 o                         
 -13  15   2        176.90        316.79       151.06 o                         
 -11  15   2        228.44        285.85       180.42 o                         
  -9  15   2        216.01       -113.64       255.69 o                         
  -7  15   2      15258.57      14087.49       539.31 o                         
  -5  15   2       4812.64       4897.51       315.48 o                         
  -3  15   2      19664.27      19654.52       566.63 o                         
  -1  15   2        249.03        208.80       138.98 o                         
   1  15   2       1141.70        972.19       150.12 o                         
   3  15   2      10181.73       9893.81       463.48 o                         
   5  15   2      28366.33      28732.13       844.50 o                         
   7  15   2        687.99        551.36       173.60 o                         
   9  15   2      20600.60      19924.50      1107.97 o                         
  11  15   2      12805.00      12301.29       823.87 o                         
  13  15   2       1009.28        487.70       156.98 o                         
  15  15   2      18737.81      18978.48       970.66 o                         
  17  15   2         31.83         70.17       183.24 o                         
  19  15   2      15543.51      15179.36       604.75 o                         
  21  15   2        106.52        346.49       302.25 o                         
  23  15   2      20903.18      22735.14       788.49 o                         
  25  15   2       5327.15       4803.46       435.60 o                         
  27  15   2        137.13       -465.16       465.16 o                         
  29  15   2        300.18       -259.95       646.56 o                         
 -28  16   2      13397.00      11032.34      1600.40 o                         
 -26  16   2       7364.78       6849.10       586.85 o                         
 -24  16   2         56.22        222.74       470.36 o                         
 -22  16   2       1445.45       1332.75       261.00 o                         
 -20  16   2       5927.62       5352.18       388.59 o                         
 -18  16   2       7698.30       7028.31       498.90 o                         
 -16  16   2      19366.35      20032.44       650.39 o                         
 -14  16   2      25106.04      26216.51       896.09 o                         
 -12  16   2       2628.36       2700.15       454.55 o                         
 -10  16   2      20669.83      21928.86       825.98 o                         
  -8  16   2       7647.35       7352.14       422.12 o                         
  -6  16   2       7418.93       6256.91       354.60 o                         
  -4  16   2      38729.06      37090.46       978.42 o                         
  -2  16   2      93045.02      92188.33      1695.93 o                         
   0  16   2       4115.80       3286.40       421.77 o                         
   2  16   2      24391.80      24762.81       781.05 o                         
   4  16   2       2537.64       2380.24       257.47 o                         
   6  16   2       5824.23       6380.60       424.35 o                         
   8  16   2       3306.35       2491.39       283.11 o                         
  10  16   2       6339.34       6126.97       653.42 o                         
  12  16   2       3770.56       3863.69       606.07 o                         
  14  16   2      16313.94      18295.69      1060.62 o                         
  16  16   2      27552.77      27585.58      1382.59 o                         
  18  16   2        334.23        -49.42       243.79 o                         
  20  16   2      36330.32      39248.46      1539.19 o                         
  22  16   2      41081.96      42847.15      1180.37 o                         
  24  16   2       5012.41       3423.23       351.58 o                         
  26  16   2      15401.07      15133.50      1118.63 o                         
 -25  17   2       1894.49       1296.50       577.67 o                         
 -23  17   2        193.44        475.84       324.64 o                         
 -21  17   2        298.93         74.13       241.60 o                         
 -19  17   2       3286.76       2772.84       437.05 o                         
 -17  17   2       6751.48       6937.19       539.01 o                         
 -15  17   2         16.62       -189.40       234.37 o                         
 -13  17   2      34234.91      36354.24      1149.64 o                         
 -11  17   2      10690.03      11998.39       616.05 o                         
  -9  17   2         23.41        407.83       156.96 o                         
  -7  17   2        643.03        473.17       168.36 o                         
  -5  17   2       3830.64       3312.65       256.27 o                         
  -3  17   2       9165.71       9398.59       531.70 o                         
  -1  17   2      12817.07      12299.96       467.09 o                         
   1  17   2        626.96        482.45       200.95 o                         
   3  17   2       4016.66       4242.32       371.66 o                         
   5  17   2         24.90        152.37       191.00 o                         
   7  17   2        519.38        551.29       189.11 o                         
   9  17   2       6726.22       7034.03       474.71 o                         
  11  17   2       5908.41       5260.18       414.61 o                         
  13  17   2      20281.50      20274.88      1174.26 o                         
  15  17   2      13677.85      12244.47       918.57 o                         
  17  17   2       1608.92       1145.85       369.32 o                         
  19  17   2         15.15        937.51       407.20 o                         
  21  17   2        158.16        397.73       388.26 o                         
  23  17   2        329.36       -258.41       434.54 o                         
  25  17   2       8196.35       5738.71      1287.90 o                         
 -22  18   2        241.92       -281.47       281.47 o                         
 -20  18   2       2246.42       2060.90       352.57 o                         
 -18  18   2       3623.33       4230.85       419.98 o                         
 -16  18   2      17632.41      18698.99       796.09 o                         
 -14  18   2         93.04        -99.49       256.18 o                         
 -12  18   2      18386.42      18735.57       902.98 o                         
 -10  18   2      18676.32      18484.56       605.70 o                         
  -8  18   2         36.34        221.08       191.97 o                         
  -6  18   2      10467.26      11097.11       474.94 o                         
  -4  18   2      51892.05      52169.17      1157.71 o                         
  -2  18   2      91833.21      90695.10      1997.52 o                         
   0  18   2      17526.24      17831.40       859.28 o                         
   2  18   2        257.18        302.93       245.50 o                         
   4  18   2      19817.49      20559.20       755.91 o                         
   6  18   2      17320.14      17821.03       702.40 o                         
   8  18   2       2003.68       1266.31       251.60 o                         
  10  18   2        926.70        788.95       261.63 o                         
  12  18   2      12752.43      13034.19       645.73 o                         
  14  18   2      20647.19      24829.86      1373.12 o                         
  16  18   2        202.71        795.46       426.14 o                         
  18  18   2       2328.53       1411.00       378.79 o                         
  20  18   2      20645.02      21818.46      1448.88 o                         
 -19  19   2         97.53       -104.34       374.81 o                         
 -17  19   2       1638.02        587.13       426.14 o                         
 -15  19   2        671.43        593.06       277.35 o                         
 -13  19   2       6264.95       6337.21       510.69 o                         
 -11  19   2       3230.67       2549.51       253.01 o                         
  -9  19   2       5372.63       6005.64       456.25 o                         
  -7  19   2      23668.72      23811.09       704.92 o                         
  -5  19   2      40095.69      39430.00       940.69 o                         
  -3  19   2         33.51         42.02       247.21 o                         
  -1  19   2      29465.05      29045.29       923.89 o                         
   1  19   2       3505.02       3422.14       657.06 o                         
   3  19   2       7865.97       7162.80       543.00 o                         
   5  19   2      10125.79       9761.86       601.64 o                         
   7  19   2        792.95       1057.57       257.92 o                         
   9  19   2       1011.68        636.16       290.23 o                         
  11  19   2         82.86        328.26       298.49 o                         
  13  19   2      19316.69      20693.86       892.28 o                         
  15  19   2      11726.72      11135.20      1188.46 o                         
  17  19   2       1455.24        653.42       473.49 o                         
 -16  20   2       8362.41       7897.40       575.00 o                         
 -14  20   2       5795.03       7307.33       684.79 o                         
 -12  20   2      19548.79      20572.73       702.23 o                         
 -10  20   2        723.07        565.49       267.90 o                         
  -8  20   2       2126.60       2020.19       258.84 o                         
  -6  20   2       6206.81       5437.49       438.69 o                         
  -4  20   2       8614.48       8216.30       509.46 o                         
  -2  20   2        232.19        189.56       268.46 o                         
   0  20   2       5221.18       4062.05       705.45 o                         
   2  20   2       7570.35       7361.04       548.43 o                         
   4  20   2      22115.19      21055.38       833.79 o                         
   6  20   2      17987.49      19172.60      1079.56 o                         
   8  20   2      23363.25      23841.74       914.55 o                         
  10  20   2       1022.35       1062.55       318.97 o                         
  12  20   2      59185.62      57997.48      1555.84 o                         
  14  20   2      11655.56      12549.44       894.33 o                         
  16  20   2      12357.78      12295.66      2021.81 o                         
 -11  21   2       1643.56       1278.44       347.18 o                         
  -9  21   2       2800.74       3128.53       309.85 o                         
  -7  21   2       1999.03       2313.84       297.97 o                         
  -5  21   2         32.70        131.84       317.13 o                         
  -3  21   2        989.32        511.79       307.92 o                         
  -1  21   2        714.17       1408.76       355.81 o                         
   1  21   2       1038.08        839.90       318.05 o                         
   3  21   2      10141.86       9958.97       737.46 o                         
   5  21   2      20549.73      19559.77       874.78 o                         
   7  21   2       2392.86       2063.74       377.21 o                         
   9  21   2        260.36       1009.38       398.07 o                         
  11  21   2          2.08       -398.86       478.17 o                         
 -39   1   3      43409.42      43543.87      1398.30 o                         
 -37   1   3      12524.06      11664.38       695.73 o                         
 -35   1   3        626.66        249.75       167.31 o                         
 -33   1   3       5601.84       6056.44       351.28 o                         
 -31   1   3       7097.33       7724.58       356.19 o                         
 -29   1   3        842.76        856.32       114.49 o                         
 -27   1   3       3181.26       2894.75       204.36 o                         
 -25   1   3       1320.11        907.89       113.14 o                         
 -23   1   3         72.02         27.02        67.97 o                         
 -21   1   3      11306.05      11961.13       321.60 o                         
 -19   1   3      45609.04      43552.69       718.39 o                         
 -17   1   3       1558.40        905.01       109.53 o                         
 -15   1   3      66185.52      63070.80       870.53 o                         
 -13   1   3     113036.38     115420.89      1826.45 o                         
 -11   1   3      18722.35      17840.86       500.98 o                         
  -9   1   3      84092.47      85155.41      1738.45 o                         
  -7   1   3      13772.86      12225.40       232.94 o                         
  -5   1   3      28976.45      29653.04       490.86 o                         
  -3   1   3      66058.22      68543.73      1031.76 o                         
  -1   1   3     147514.30     147382.61      1991.14 o                         
   1   1   3       6224.82       5947.05       246.22 o                         
   3   1   3       7649.60       6839.85       193.84 o                         
   5   1   3      52395.75      52362.03      1038.71 o                         
   7   1   3      14121.10      14380.11       751.13 o                         
   9   1   3        554.32        609.08        63.21 o                         
  11   1   3      27548.72      28439.02       572.19 o                         
  13   1   3        257.59        322.60        48.15 o                         
  15   1   3     222871.81     219392.48      6645.83 o                         
  17   1   3     173348.72     170421.05      5157.76 o                         
  19   1   3      39246.96      40289.44       730.08 o                         
  21   1   3      15019.36      14574.42       408.06 o                         
  23   1   3      79522.06      84207.26      1641.78 o                         
  25   1   3      96697.86      99642.05      1926.01 o                         
  27   1   3      16835.76      16418.10       420.67 o                         
  29   1   3      36620.34      39053.44       796.41 o                         
  31   1   3       2232.72       1928.21       173.91 o                         
  33   1   3        872.08        267.20       133.54 o                         
  35   1   3         62.08        -38.15       237.64 o                         
  37   1   3        343.69        -92.34       212.60 o                         
  39   1   3       2374.94       1868.37       342.47 o                         
 -40   2   3        130.62       -331.44       331.44 o                         
 -38   2   3       9136.12       7686.11       474.82 o                         
 -36   2   3       5812.80       4817.48       569.98 o                         
 -34   2   3       1062.17        933.63       176.81 o                         
 -32   2   3      11808.81      11644.88       407.68 o                         
 -30   2   3      18857.92      19890.31       523.60 o                         
 -28   2   3        486.11        198.15       105.20 o                         
 -26   2   3      64223.41      65547.25      1369.51 o                         
 -24   2   3         29.92         68.08        67.56 o                         
 -22   2   3      87920.41      89315.46      1352.66 o                         
 -20   2   3      59283.97      61930.80      1091.09 o                         
 -18   2   3       4214.24       3449.19       137.83 o                         
 -16   2   3      25708.61      24894.03       411.34 o                         
 -14   2   3         27.52         29.79        40.58 o                         
 -12   2   3     173489.69     180499.06      2483.92 o                         
 -10   2   3     197909.23     210837.88      2867.71 o                         
  -8   2   3       1687.22       2176.07        93.61 o                         
  -6   2   3        432.06         43.33        41.27 o                         
  -4   2   3       6909.17       8353.84       274.79 o                         
  -2   2   3       1317.72       1341.42        58.05 o                         
   2   2   3     109925.71     107268.32      2323.57 o                         
   4   2   3      18404.97      16203.84       424.85 o                         
   6   2   3      89058.73      89695.99      1958.55 o                         
   8   2   3       2178.04       1830.80       108.61 o                         
  10   2   3      15125.18      12959.14       303.57 o                         
  12   2   3      73209.98      73058.02      1348.31 o                         
  14   2   3      30660.63      29920.01       753.30 o                         
  16   2   3      44988.90      43387.18       760.80 o                         
  18   2   3      15962.32      14668.52       354.08 o                         
  20   2   3      60483.20      58770.59      1189.16 o                         
  22   2   3      24172.23      22986.44       488.05 o                         
  24   2   3      42022.16      42736.96       809.89 o                         
  28   2   3       2879.05       2658.49       186.90 o                         
  30   2   3       8341.86       7555.67       410.06 o                         
  32   2   3       1305.65        976.09       151.92 o                         
  34   2   3      16405.50      15922.59       574.08 o                         
  36   2   3      22338.01      22885.19       885.72 o                         
  38   2   3       1371.49        753.66       250.10 o                         
 -39   3   3       4814.08       3532.47       681.83 o                         
 -37   3   3      25149.60      24129.43       691.83 o                         
 -35   3   3      14230.17      13248.82       476.24 o                         
 -33   3   3        227.15       -157.16       157.16 o                         
 -31   3   3      26755.45      26945.60       655.66 o                         
 -29   3   3      60740.56      63294.18      1647.06 o                         
 -27   3   3      35637.23      35074.75       752.90 o                         
 -25   3   3      36822.36      36142.88       716.26 o                         
 -23   3   3      77710.95      80545.54      1257.12 o                         
 -21   3   3      77672.85      81034.39      1666.53 o                         
 -19   3   3      21892.54      21327.86       419.54 o                         
 -17   3   3      66748.78      69166.70      1129.47 o                         
 -15   3   3      64397.04      67105.61      1167.29 o                         
 -13   3   3         19.06        -21.12        33.05 o                         
 -11   3   3          3.81        -22.91        29.91 o                         
  -9   3   3         10.21        104.02        29.58 o                         
  -7   3   3       1953.02       1867.34        81.50 o                         
  -5   3   3      19559.09      18966.93       334.17 o                         
  -3   3   3      11898.89      11533.48       318.11 o                         
  -1   3   3       5194.73       4338.60       143.45 o                         
   1   3   3     185443.36     178704.92      5426.20 o                         
   3   3   3      40132.66      38410.49       927.40 o                         
   5   3   3      52837.78      50630.27      1181.75 o                         
   7   3   3     461616.81     472140.16      8210.15 o                         
   9   3   3     125254.98     121476.18      2164.93 o                         
  11   3   3       1637.41       2030.47       109.67 o                         
  13   3   3      21661.24      19645.11       452.74 o                         
  15   3   3      84380.59      81216.63      1315.71 o                         
  17   3   3      14634.41      14861.30       336.70 o                         
  19   3   3      49668.95      47696.32       851.23 o                         
  21   3   3          3.52        -58.14        58.14 o                         
  23   3   3       6607.21       6761.13       263.71 o                         
  25   3   3      66133.95      66277.93      1176.29 o                         
  27   3   3      35838.21      36574.76       740.72 o                         
  29   3   3      12565.01      12264.02       373.92 o                         
  31   3   3      50286.00      52355.89      1027.48 o                         
  33   3   3      47249.03      48595.29       991.75 o                         
  35   3   3        466.00        102.50       167.17 o                         
  37   3   3       9166.41       8535.15       517.49 o                         
 -40   4   3       1063.01        681.83      1022.74 o                         
 -38   4   3       1001.93        410.53       351.22 o                         
 -36   4   3         13.50       -191.99       191.99 o                         
 -34   4   3        236.50        219.48       158.99 o                         
 -32   4   3          3.24        -55.77       265.86 o                         
 -30   4   3      13733.42      13245.19       364.66 o                         
 -28   4   3        165.49         -7.24        88.41 o                         
 -26   4   3        420.90        190.51        79.20 o                         
 -24   4   3      14984.33      14565.46       353.32 o                         
 -22   4   3        666.23        548.94       101.06 o                         
 -20   4   3      51783.36      52695.78       974.06 o                         
 -18   4   3       7189.69       8538.20       269.78 o                         
 -16   4   3       2332.74       2344.19       117.12 o                         
 -14   4   3       2885.62       3082.81       125.08 o                         
 -12   4   3       1254.62       1403.92        87.30 o                         
 -10   4   3       3494.58       3491.30       143.42 o                         
  -8   4   3          6.95        -30.38        30.38 o                         
  -6   4   3        657.50        563.65        61.51 o                         
  -4   4   3      12387.69      12702.46       290.38 o                         
  -2   4   3       8985.80       9444.63       240.73 o                         
   0   4   3      56001.64      56968.87      1347.77 o                         
   2   4   3      68319.67      66705.39      2197.00 o                         
   4   4   3     223316.61     232715.45      5008.72 o                         
   6   4   3      29668.06      31411.39      1886.09 o                         
   8   4   3       5775.43       5697.80       219.45 o                         
  10   4   3       6435.08       6618.97       210.77 o                         
  12   4   3      36972.91      35836.20       746.34 o                         
  14   4   3         90.37        270.55        57.07 o                         
  16   4   3       7209.31       7392.38       247.96 o                         
  18   4   3       7829.11       7456.08       221.66 o                         
  20   4   3         89.19         17.98        51.31 o                         
  22   4   3       1601.69       1330.60       113.39 o                         
  24   4   3        536.92        312.16        79.45 o                         
  26   4   3       3021.50       3011.80       266.54 o                         
  28   4   3      11144.25      11001.06       360.85 o                         
  30   4   3       1201.62       1085.12       112.94 o                         
  32   4   3        756.48        803.32       142.72 o                         
  34   4   3       4439.08       4333.28       326.68 o                         
  36   4   3         34.10       -268.59       296.05 o                         
  38   4   3       6401.15       4973.81       411.72 o                         
 -39   5   3        104.18       -339.80       339.80 o                         
 -37   5   3      13287.62      12333.33       541.72 o                         
 -35   5   3      26136.51      26816.74       840.61 o                         
 -33   5   3        211.80        -59.59       139.72 o                         
 -31   5   3       6722.59       6316.36       278.11 o                         
 -29   5   3      68538.70      70208.28      1175.16 o                         
 -27   5   3      46846.27      46346.43       834.82 o                         
 -25   5   3      36729.42      35885.31       767.46 o                         
 -23   5   3      34818.98      35186.78       651.23 o                         
 -21   5   3       1547.69       1694.24       114.50 o                         
 -19   5   3      21670.50      22493.12       452.88 o                         
 -17   5   3     120203.91     130029.12      1881.63 o                         
 -15   5   3      17984.41      17760.70       410.54 o                         
 -13   5   3      13672.06      14432.90       398.18 o                         
 -11   5   3      20133.91      21846.82       461.44 o                         
  -9   5   3       2216.18       2301.11       157.80 o                         
  -7   5   3       2848.22       2652.46       130.07 o                         
  -5   5   3       4808.76       4684.74       169.27 o                         
  -3   5   3      21589.74      21299.56       444.34 o                         
  -1   5   3         19.28         34.72        66.29 o                         
   1   5   3      31207.95      27873.34       627.30 o                         
   5   5   3     223989.66     225567.73      4891.52 o                         
   7   5   3     557634.31     599652.25     15770.55 o                         
   9   5   3     203320.38     202587.14      8247.30 o                         
  11   5   3       3488.89       3415.02       157.34 o                         
  13   5   3      55552.70      54814.62      1215.02 o                         
  15   5   3      28359.22      28836.10       659.28 o                         
  17   5   3       4684.82       4467.07       201.66 o                         
  19   5   3        385.94         56.47        81.62 o                         
  21   5   3       6995.81       7076.45       237.40 o                         
  23   5   3       3996.11       3456.79       223.75 o                         
  25   5   3      20257.36      19310.22       484.19 o                         
  27   5   3      19276.25      19289.34       484.86 o                         
  29   5   3        102.22       -106.57       125.75 o                         
  31   5   3      58781.34      61387.83      1132.09 o                         
  33   5   3      56268.14      57735.61      1011.84 o                         
  35   5   3       8979.06       7792.59       406.05 o                         
  37   5   3       8812.43       7841.63       624.83 o                         
 -38   6   3      12223.53      10574.28       659.27 o                         
 -36   6   3      12760.62      11692.18       531.70 o                         
 -34   6   3       2070.11       1384.35       200.20 o                         
 -32   6   3       9939.88       9668.38       347.14 o                         
 -30   6   3       8622.28       8267.70       309.55 o                         
 -28   6   3        905.15        719.80       128.80 o                         
 -26   6   3       1800.67       1277.28       121.55 o                         
 -24   6   3        510.90        354.23       120.28 o                         
 -22   6   3      64002.31      66520.50      1085.03 o                         
 -20   6   3     145649.16     160821.33      3006.86 o                         
 -18   6   3       2673.00       3159.40       163.10 o                         
 -16   6   3      77106.72      79042.09      1359.11 o                         
 -14   6   3       3356.93       2814.19       152.15 o                         
 -12   6   3      36956.31      33837.14       661.37 o                         
 -10   6   3      74544.86      74773.82      1269.36 o                         
  -8   6   3       4306.02       4808.05       184.65 o                         
  -6   6   3      51258.79      51850.95       925.21 o                         
  -4   6   3          7.75        -40.68        41.14 o                         
  -2   6   3      14641.33      13576.82       470.34 o                         
   0   6   3      18535.49      17068.84       556.70 o                         
   2   6   3      18984.65      19678.28       852.28 o                         
   4   6   3     108990.68     107930.75      4412.93 o                         
   6   6   3     140263.38     146559.38      3287.74 o                         
   8   6   3       2556.80       1691.90       133.42 o                         
  10   6   3      98767.50      96517.38      3067.08 o                         
  12   6   3      29882.93      31943.75       995.98 o                         
  14   6   3       7048.85       6317.93       242.75 o                         
  16   6   3       3993.24       3100.59       175.39 o                         
  18   6   3       9166.80       8979.31       315.42 o                         
  20   6   3      13219.82      13252.76       411.47 o                         
  22   6   3       9468.03       8622.70       341.23 o                         
  24   6   3      11891.32      10316.87       494.28 o                         
  26   6   3      21234.61      21206.36       515.81 o                         
  28   6   3        698.38        604.18       119.74 o                         
  30   6   3      20051.74      19690.96       521.53 o                         
  32   6   3        329.49         73.27       135.12 o                         
  34   6   3      29620.01      29320.58       637.63 o                         
  36   6   3      25034.22      24681.14      1560.87 o                         
  38   6   3        400.95        975.39       672.36 o                         
 -37   7   3      26421.38      26910.89      1253.87 o                         
 -35   7   3       1042.51         40.27       182.16 o                         
 -33   7   3      37143.73      37131.81       776.46 o                         
 -31   7   3      21627.46      21608.22       525.98 o                         
 -29   7   3       2015.82       1459.75       142.85 o                         
 -27   7   3       1470.68       1308.32       128.45 o                         
 -25   7   3       5253.84       4735.61       488.65 o                         
 -23   7   3       3261.57       2903.52       175.37 o                         
 -21   7   3      30078.70      31993.86       700.89 o                         
 -19   7   3      82399.39      86741.82      1767.39 o                         
 -17   7   3       4232.28       4417.24       205.59 o                         
 -15   7   3      69254.86      70570.93      1242.53 o                         
 -13   7   3      90640.78      91966.37      1807.05 o                         
 -11   7   3       1393.60        755.76        84.75 o                         
  -9   7   3      31188.54      28449.69       590.96 o                         
  -7   7   3     115402.79     111581.73      1828.62 o                         
  -5   7   3       6265.30       6040.26       221.39 o                         
  -3   7   3      36591.04      33877.80       671.92 o                         
  -1   7   3      43150.54      42268.72      1240.55 o                         
   1   7   3        182.93        481.57       102.35 o                         
   3   7   3      20012.87      19801.39       890.16 o                         
   5   7   3        651.12        464.34       104.17 o                         
   7   7   3        615.88        414.87        81.91 o                         
   9   7   3      87201.28      93230.62      1773.69 o                         
  11   7   3       4068.90       4203.23       196.17 o                         
  13   7   3      22913.46      23930.93       682.84 o                         
  15   7   3      29872.16      29892.39       710.93 o                         
  17   7   3      99595.52     104426.20      2019.64 o                         
  19   7   3      35163.75      36005.50       848.31 o                         
  21   7   3     103111.00     107243.60      2878.83 o                         
  23   7   3      86624.38      88606.75      2157.76 o                         
  25   7   3      14769.02      14423.67       408.03 o                         
  27   7   3       8483.88       8284.91       451.40 o                         
  29   7   3      24950.27      25255.32       615.06 o                         
  31   7   3      14762.31      15069.95       487.60 o                         
  33   7   3        189.57       -182.36       182.36 o                         
  35   7   3        153.34       -232.39       232.39 o                         
  37   7   3        342.85         73.46       321.87 o                         
 -38   8   3        213.04       -577.66       814.40 o                         
 -36   8   3        388.52        310.99       216.79 o                         
 -34   8   3       1066.75        500.41       184.79 o                         
 -32   8   3       6030.66       4736.33       279.64 o                         
 -30   8   3        190.85         96.38       216.69 o                         
 -28   8   3       8948.58       8046.92       303.44 o                         
 -26   8   3         34.86         91.52       267.10 o                         
 -24   8   3         30.23         -5.46       143.31 o                         
 -22   8   3        391.25        371.10       100.48 o                         
 -20   8   3       4653.74       5136.11       322.29 o                         
 -18   8   3      38883.98      40200.61       815.28 o                         
 -16   8   3       7517.55       7008.77       261.40 o                         
 -14   8   3       6186.85       6508.24       245.30 o                         
 -12   8   3          0.70        -63.18        63.18 o                         
 -10   8   3       9365.60       8578.09       282.19 o                         
  -8   8   3      13415.54      13831.39       371.25 o                         
  -6   8   3      10427.77      11204.35       330.17 o                         
  -4   8   3      44855.61      50210.39       937.21 o                         
  -2   8   3       3611.14       4214.86       270.64 o                         
   0   8   3      28321.71      26847.60       670.12 o                         
   2   8   3        957.39       1239.40       130.99 o                         
   4   8   3      23974.34      22557.10      1003.80 o                         
   6   8   3       4607.46       4297.84       263.77 o                         
   8   8   3        267.70        208.76        66.98 o                         
  10   8   3      27482.15      29703.18       697.33 o                         
  12   8   3       2948.71       3413.74       195.00 o                         
  14   8   3        472.04        381.14        76.79 o                         
  16   8   3       5420.87       4474.18       235.41 o                         
  18   8   3      40061.10      41354.80       954.47 o                         
  20   8   3        129.57        171.25       159.04 o                         
  22   8   3        154.45        167.11       112.24 o                         
  24   8   3        125.73         83.44       110.87 o                         
  26   8   3         32.71        148.42       105.06 o                         
  28   8   3       3850.49       3670.12       244.43 o                         
  30   8   3       1056.31       1138.62       196.11 o                         
  32   8   3       3097.45       2863.76       242.42 o                         
  34   8   3        561.58         17.54       168.98 o                         
  36   8   3         95.14       -277.65       277.65 o                         
 -37   9   3      26179.06      27746.52      1463.77 o                         
 -35   9   3         27.52       -238.10       238.10 o                         
 -33   9   3      22633.70      23510.54       609.82 o                         
 -31   9   3        563.27        491.41       157.62 o                         
 -29   9   3       4806.56       5380.10       289.93 o                         
 -27   9   3       1211.92       1170.98       142.17 o                         
 -25   9   3       3937.78       4401.63       302.91 o                         
 -23   9   3        221.59        139.02        99.43 o                         
 -21   9   3      68401.09      74605.69      1373.70 o                         
 -19   9   3      50175.93      54600.04      1054.33 o                         
 -17   9   3       1973.84       1742.58       161.29 o                         
 -15   9   3      11369.37      11027.20       339.30 o                         
 -13   9   3       5323.98       4652.03       223.97 o                         
 -11   9   3        573.11        603.29        88.68 o                         
  -9   9   3     132893.92     135053.69      2216.69 o                         
  -7   9   3     146338.88     146798.28      2389.66 o                         
  -5   9   3       2599.59       2780.16       180.00 o                         
  -3   9   3     176055.80     178769.80      4031.08 o                         
  -1   9   3      67638.83      64662.34      1355.85 o                         
   1   9   3      11140.03      10907.00       383.45 o                         
   3   9   3       3790.39       3854.22       350.38 o                         
   5   9   3       3585.95       3484.89       331.44 o                         
   7   9   3      13098.76      13788.84       544.69 o                         
   9   9   3       4338.86       4611.24       176.18 o                         
  11   9   3       6238.08       6716.76       279.21 o                         
  13   9   3      16315.54      15798.32       473.49 o                         
  15   9   3      72934.18      74701.95      1535.52 o                         
  17   9   3     175665.88     187349.94      3477.85 o                         
  19   9   3      97842.27     105106.82      2106.61 o                         
  21   9   3      55493.43      57453.50      1296.20 o                         
  23   9   3      67876.28      72400.77      1561.46 o                         
  25   9   3      16561.32      16657.10       557.15 o                         
  27   9   3       1241.67       1121.69       149.60 o                         
  29   9   3       6187.46       5923.94       321.35 o                         
  31   9   3      19874.23      18413.50       548.82 o                         
  33   9   3        621.60        -21.68       306.17 o                         
  35   9   3          2.24       -230.90       615.54 o                         
 -36  10   3       2578.95       1568.88       612.67 o                         
 -34  10   3        134.58        -43.57       193.27 o                         
 -32  10   3      37978.54      38038.13       820.33 o                         
 -30  10   3       6025.62       5521.71       315.85 o                         
 -28  10   3        710.31        377.86       150.18 o                         
 -26  10   3       2201.93       1633.10       257.91 o                         
 -24  10   3      11537.20      11198.58       437.08 o                         
 -22  10   3      10535.51      10517.47       500.57 o                         
 -20  10   3      46766.09      48792.19      1010.29 o                         
 -18  10   3        587.58        768.53       133.68 o                         
 -16  10   3        127.22         89.99        89.91 o                         
 -14  10   3      11593.00      11394.49       358.72 o                         
 -12  10   3      44949.77      44600.90       890.35 o                         
 -10  10   3      96341.35      97169.09      1678.84 o                         
  -8  10   3       1847.23       1842.99       147.94 o                         
  -6  10   3     125605.80     126711.69      2114.86 o                         
  -4  10   3      24362.45      23802.40       789.81 o                         
  -2  10   3       9157.23       8689.36       331.02 o                         
   0  10   3      30372.16      27893.73       729.78 o                         
   2  10   3       6449.25       6650.52       306.37 o                         
   4  10   3      20776.17      20492.68       984.86 o                         
   6  10   3      15286.53      13210.39       729.18 o                         
   8  10   3      40598.77      40009.98      1619.34 o                         
  10  10   3      23095.95      22542.26       489.33 o                         
  12  10   3      12575.95      12492.31       459.42 o                         
  14  10   3      26728.66      27495.94       777.95 o                         
  16  10   3      12249.90      12008.34       417.49 o                         
  18  10   3       2204.25       1541.38       156.76 o                         
  20  10   3      59123.38      61417.84      1365.57 o                         
  22  10   3      13623.76      14170.14       506.56 o                         
  24  10   3       8102.86       7252.34       750.33 o                         
  26  10   3       4040.49       3534.18       292.06 o                         
  28  10   3        178.73         18.44       152.06 o                         
  30  10   3       6359.55       5457.61       340.00 o                         
  32  10   3       1674.98       1102.15       352.34 o                         
  34  10   3      24123.58      24290.84      1192.10 o                         
 -35  11   3       2711.60       2114.49       686.14 o                         
 -33  11   3       2912.84       1930.87       264.30 o                         
 -31  11   3      54258.84      57026.14      1088.87 o                         
 -29  11   3      35181.03      35499.36       872.10 o                         
 -27  11   3       6313.12       5875.63       342.68 o                         
 -25  11   3       1689.48       1379.75       201.68 o                         
 -23  11   3      57326.10      62368.55      1398.19 o                         
 -21  11   3      56376.53      56182.30      2741.90 o                         
 -19  11   3      21144.69      20760.04       674.49 o                         
 -17  11   3      68144.89      70219.73      1308.53 o                         
 -15  11   3        394.39        490.25       104.07 o                         
 -13  11   3       1067.36        771.62       112.94 o                         
 -11  11   3       3430.93       3111.89       218.07 o                         
  -9  11   3       3069.14       3059.52       207.75 o                         
  -7  11   3      10991.26      11113.46       400.55 o                         
  -5  11   3      58032.59      57381.76      1998.13 o                         
  -3  11   3       8852.21       8158.57       335.73 o                         
  -1  11   3       1907.30       2415.00       214.84 o                         
   1  11   3      17813.92      17061.93       538.25 o                         
   3  11   3      11243.87      10123.79       393.65 o                         
   5  11   3       7193.15       6411.07       511.37 o                         
   7  11   3      77530.18      76667.64      2784.13 o                         
   9  11   3      31355.05      33239.05      1439.41 o                         
  11  11   3       4216.75       4040.96       267.90 o                         
  13  11   3       1540.94       1482.44       318.16 o                         
  15  11   3      23882.74      23151.12       821.14 o                         
  17  11   3        752.46        809.50       135.68 o                         
  19  11   3       4781.90       5023.86       315.81 o                         
  21  11   3      13257.48      14009.20       516.41 o                         
  23  11   3       1613.27       1310.77       231.21 o                         
  25  11   3      10589.28       9954.34       461.68 o                         
  27  11   3       6862.78       6330.58       545.74 o                         
  29  11   3        102.80       -147.74       239.20 o                         
  31  11   3      36922.39      38006.17       901.05 o                         
  33  11   3      39003.36      38976.21      1162.02 o                         
 -34  12   3        136.72        -79.37       632.55 o                         
 -32  12   3       3179.76       2684.07       241.61 o                         
 -30  12   3       2009.84       1691.07       235.32 o                         
 -28  12   3        316.25         -5.10       191.19 o                         
 -26  12   3      11574.92      12038.81       524.87 o                         
 -24  12   3       1672.81       1233.35       198.19 o                         
 -22  12   3          1.68       -187.13       187.13 o                         
 -20  12   3          1.20        -23.97       131.73 o                         
 -18  12   3       8422.12       8823.92       358.76 o                         
 -16  12   3       3766.01       4288.16       265.10 o                         
 -14  12   3       8019.31       8090.64       331.87 o                         
 -12  12   3       9398.07       9447.93       348.90 o                         
 -10  12   3      20505.45      20445.41       537.76 o                         
  -8  12   3       2382.18       1804.91       345.65 o                         
  -6  12   3        660.65        378.54       118.98 o                         
  -4  12   3       1088.04       1134.29       134.98 o                         
  -2  12   3       5918.98       6233.49       270.48 o                         
   0  12   3      24849.58      23225.04       673.86 o                         
   2  12   3       6802.60       6336.04       341.33 o                         
   4  12   3      21041.36      19613.97       612.21 o                         
   6  12   3      10308.34      10568.32       691.30 o                         
   8  12   3      26906.60      25786.31      1221.61 o                         
  10  12   3      33979.04      34867.87      1505.70 o                         
  12  12   3       2523.66       2397.42       357.50 o                         
  14  12   3        304.79         98.16       113.14 o                         
  16  12   3        185.43         -5.54       127.89 o                         
  18  12   3          9.67         21.12       130.95 o                         
  20  12   3        681.30        405.87       140.03 o                         
  22  12   3          4.25        287.79       265.83 o                         
  24  12   3         13.30        127.15       295.22 o                         
  26  12   3        120.18        214.27       220.66 o                         
  28  12   3       2037.91       1719.92       311.64 o                         
  30  12   3        577.14        415.55       303.44 o                         
  32  12   3        406.00        735.36       301.45 o                         
 -31  13   3      19206.21      18604.40       679.30 o                         
 -29  13   3      29901.45      31615.95       844.96 o                         
 -27  13   3        107.66       -239.69       239.69 o                         
 -25  13   3       5161.71       4712.93       333.64 o                         
 -23  13   3      11898.01      12737.36       482.89 o                         
 -21  13   3        893.89       1102.49       169.77 o                         
 -19  13   3      30642.28      32090.12       760.98 o                         
 -17  13   3      16962.94      16406.37       505.11 o                         
 -15  13   3       3443.74       2907.88       267.19 o                         
 -13  13   3       7060.01       7526.50       326.85 o                         
 -11  13   3       1127.78       1060.26       144.47 o                         
  -9  13   3      13922.55      12494.32       557.66 o                         
  -7  13   3        661.84        441.88       198.87 o                         
  -5  13   3       5785.38       5008.13       412.60 o                         
  -3  13   3      11384.69      10330.83       450.70 o                         
  -1  13   3      49355.12      48677.39      1166.14 o                         
   1  13   3      47089.34      46721.86      1134.70 o                         
   3  13   3      90313.22      89750.40      1900.51 o                         
   5  13   3      81876.25      80307.62      1746.87 o                         
   7  13   3     323919.28     347191.91     10890.29 o                         
   9  13   3     119617.88     112444.60      4242.48 o                         
  11  13   3       5862.21       4990.59       501.90 o                         
  13  13   3      30253.22      28746.76      1046.42 o                         
  15  13   3        530.16        581.82       179.55 o                         
  17  13   3       1142.55        944.29       179.20 o                         
  19  13   3        168.43        171.65       160.72 o                         
  21  13   3       5704.02       4855.87       353.36 o                         
  23  13   3      14847.78      14141.95       604.06 o                         
  25  13   3      48523.43      51922.42      1293.36 o                         
  27  13   3       3758.98       2595.47       459.63 o                         
  29  13   3          0.57       -291.07       423.50 o                         
  31  13   3      17831.99      20298.99      1639.55 o                         
 -30  14   3       9370.28       9410.35       908.19 o                         
 -28  14   3       4414.32       4281.99       528.97 o                         
 -26  14   3      14256.31      14744.08       550.61 o                         
 -24  14   3       7409.49       7712.98       434.02 o                         
 -22  14   3      46149.18      49365.04      1063.15 o                         
 -20  14   3      27902.04      29436.88       886.32 o                         
 -18  14   3        590.58        511.12       139.08 o                         
 -16  14   3       1785.66       1334.39       176.32 o                         
 -14  14   3       5674.69       5330.89       318.48 o                         
 -12  14   3       1162.30       1381.64       162.50 o                         
 -10  14   3      20266.33      20788.48       828.61 o                         
  -8  14   3       6361.91       5361.49       790.73 o                         
  -6  14   3      32798.58      31396.74       832.71 o                         
  -4  14   3       8738.45       8326.95       350.49 o                         
  -2  14   3      65252.80      64642.55      1236.87 o                         
   0  14   3      27700.68      26698.22       786.22 o                         
   2  14   3       2145.50       1904.79       214.19 o                         
   4  14   3      80380.82      80203.66      1779.79 o                         
   6  14   3      38037.90      38256.55      1055.10 o                         
   8  14   3       4073.93       3882.62       492.43 o                         
  10  14   3      37866.37      38902.01      1685.63 o                         
  12  14   3       9063.14       9649.74       691.30 o                         
  14  14   3       4211.13       4526.57       539.78 o                         
  16  14   3       2481.91       2284.84       286.77 o                         
  18  14   3       2834.48       1978.69       209.70 o                         
  20  14   3      36241.10      38330.39      1275.31 o                         
  22  14   3       4148.24       4384.83       392.54 o                         
  24  14   3      31743.12      33604.03      1567.93 o                         
  26  14   3       5741.50       5974.66       615.54 o                         
  28  14   3         41.82       -242.22       743.38 o                         
  30  14   3       1638.95        592.39      1136.38 o                         
 -29  15   3       3150.17       2141.71       382.35 o                         
 -27  15   3         12.06        754.42       363.08 o                         
 -25  15   3        349.34        559.49       283.16 o                         
 -23  15   3       7554.96       6373.24       845.94 o                         
 -21  15   3      47878.20      49909.13      1242.91 o                         
 -19  15   3       6028.34       5828.44       552.38 o                         
 -17  15   3        422.98        479.47       161.65 o                         
 -15  15   3      25133.70      24674.97       744.54 o                         
 -13  15   3      41666.58      43218.20      1056.10 o                         
 -11  15   3          0.36         43.04       181.87 o                         
  -9  15   3      16059.77      16239.06       756.25 o                         
  -7  15   3      25974.90      25352.64       745.18 o                         
  -5  15   3      20939.83      20348.75       568.78 o                         
  -3  15   3      10396.65       8978.71       436.09 o                         
  -1  15   3      27392.37      28344.27       822.85 o                         
   1  15   3      20139.17      18726.23       650.77 o                         
   3  15   3       4573.01       4629.25       353.84 o                         
   5  15   3        134.58        -92.93       145.75 o                         
   7  15   3         48.27        255.79       146.07 o                         
   9  15   3       7252.09       6922.44       634.48 o                         
  11  15   3       6428.58       6903.50       625.01 o                         
  13  15   3         16.53         37.88       236.75 o                         
  15  15   3      30129.20      30994.71      1448.88 o                         
  17  15   3      38003.04      38170.90      1160.61 o                         
  19  15   3       1417.20       1387.76       260.14 o                         
  21  15   3       2254.13       1964.21       233.64 o                         
  23  15   3      19328.59      21397.24      1324.68 o                         
  25  15   3      15195.31      15054.20       746.17 o                         
  27  15   3       5153.95       3635.76       539.53 o                         
 -28  16   3       3096.96       2237.01       748.12 o                         
 -26  16   3       2107.12       1249.18       248.29 o                         
 -24  16   3       1239.01        842.65       204.21 o                         
 -22  16   3       9017.23       9142.43       500.30 o                         
 -20  16   3       7969.13       7641.31       448.06 o                         
 -18  16   3      23389.94      24347.44       689.28 o                         
 -16  16   3      11704.28      12065.29       747.56 o                         
 -14  16   3         40.21        147.27       191.09 o                         
 -12  16   3       6194.02       6711.32       485.39 o                         
 -10  16   3         11.62         13.90       206.29 o                         
  -8  16   3       1715.41       1483.89       244.85 o                         
  -6  16   3       8779.56       8468.37       409.35 o                         
  -4  16   3       2847.05       2372.53       273.37 o                         
  -2  16   3      22482.64      22124.67       724.68 o                         
   0  16   3       3004.74       3271.51       307.40 o                         
   2  16   3       3729.38       2932.87       498.40 o                         
   4  16   3       3708.95       3055.92       339.94 o                         
   6  16   3      11606.23      10910.59       512.84 o                         
   8  16   3        805.62        589.63       184.67 o                         
  10  16   3         87.12       -194.38       194.38 o                         
  12  16   3        396.26        501.90       284.09 o                         
  14  16   3       1812.96       2329.57       388.26 o                         
  16  16   3       1359.65       1079.56       293.56 o                         
  18  16   3       1647.05        833.34       312.50 o                         
  20  16   3      17408.75      17281.23      1003.80 o                         
  22  16   3       2462.04       2127.83       309.58 o                         
  24  16   3         59.83       -310.71       310.71 o                         
  26  16   3       3606.48       3911.03       890.16 o                         
 -25  17   3         34.74        250.94       338.38 o                         
 -23  17   3        721.48        521.30       269.11 o                         
 -21  17   3      10423.12      10539.75       701.15 o                         
 -19  17   3      14391.33      15206.83       583.62 o                         
 -17  17   3       1705.93       1153.66       265.59 o                         
 -15  17   3       8476.39       7000.93       535.19 o                         
 -13  17   3      10326.26      10982.90       618.72 o                         
 -11  17   3       3549.86       3361.45       464.02 o                         
  -9  17   3      71018.39      71545.95      1401.95 o                         
  -7  17   3      21675.11      22317.77       639.84 o                         
  -5  17   3        255.54        170.70       203.66 o                         
  -3  17   3      33212.25      34147.93       974.53 o                         
  -1  17   3      92884.16      95242.61      2141.68 o                         
   1  17   3       4621.60       4491.35       414.54 o                         
   3  17   3       1341.44       1318.54       272.73 o                         
   5  17   3         52.23        -78.28       312.50 o                         
   7  17   3       3673.85       3831.76       404.20 o                         
   9  17   3         72.79        313.71       249.71 o                         
  11  17   3      18066.43      17438.66      1188.57 o                         
  13  17   3         75.99        151.52       321.97 o                         
  15  17   3      67953.45      71497.12      2793.60 o                         
  17  17   3      74984.92      79536.99      3039.81 o                         
  19  17   3      13910.65      14252.07       975.39 o                         
  21  17   3       4156.58       2888.29       416.67 o                         
 -22  18   3      12887.91      14095.95       697.49 o                         
 -20  18   3       1593.80        727.86       904.37 o                         
 -18  18   3          6.97        242.73       316.75 o                         
 -16  18   3       2868.29       1821.42       378.79 o                         
 -14  18   3        220.81        350.38       473.49 o                         
 -12  18   3      43732.12      44926.16      1999.60 o                         
 -10  18   3      19315.57      19429.00       622.72 o                         
  -8  18   3         11.59        183.15       191.95 o                         
  -6  18   3        412.51         56.20       217.46 o                         
  -4  18   3      19483.60      20083.17       732.47 o                         
  -2  18   3       2543.29       2070.30       244.34 o                         
   0  18   3      26491.47      25597.70       850.05 o                         
   2  18   3       1057.59       1129.73       224.36 o                         
   4  18   3      11232.33      12019.04       605.75 o                         
   6  18   3          6.16        483.89       245.77 o                         
   8  18   3      10710.22      10696.46       633.02 o                         
  10  18   3      18656.73      18564.53       749.64 o                         
  12  18   3       1292.17        990.77       255.01 o                         
  14  18   3      36592.79      39773.23      1856.08 o                         
  16  18   3       8181.21       9270.95       918.57 o                         
  18  18   3       5557.21       4924.30       634.48 o                         
 -19  19   3         87.27        337.34       353.19 o                         
 -17  19   3        910.41       1562.52       501.90 o                         
 -15  19   3      12209.63      11308.69      1680.89 o                         
 -13  19   3        624.74        382.05       254.11 o                         
 -11  19   3       1041.11        965.73       231.71 o                         
  -9  19   3       2804.45       2623.26       282.94 o                         
  -7  19   3       4220.39       3779.76       384.08 o                         
  -5  19   3      10085.53      10136.40       584.03 o                         
  -3  19   3       7439.78       7319.29       535.90 o                         
  -1  19   3        583.82        432.82       237.23 o                         
   1  19   3      48017.02      48559.33      1299.27 o                         
   3  19   3      13063.02      13220.31       663.59 o                         
   5  19   3       4349.16       3782.44       749.03 o                         
   7  19   3       5358.84       5276.07       419.00 o                         
   9  19   3      14450.45      13715.85       696.30 o                         
  11  19   3        648.15        820.59       279.18 o                         
  13  19   3      25625.98      27421.76       969.94 o                         
  15  19   3       6197.06       4775.90       770.79 o                         
 -16  20   3       2167.90       1467.77       366.44 o                         
 -14  20   3       4078.57       3543.64       329.11 o                         
 -12  20   3      12472.14      12623.00       611.99 o                         
 -10  20   3       7186.81       7223.70       535.70 o                         
  -8  20   3         44.50        226.44       259.26 o                         
  -6  20   3       3057.84       2758.15       427.98 o                         
  -4  20   3       9082.48       7463.67       603.09 o                         
  -2  20   3       3491.91       3432.58       338.21 o                         
   0  20   3       5582.42       4751.84       515.13 o                         
   2  20   3       6299.68       6124.45       531.16 o                         
   4  20   3         11.64         38.13       295.43 o                         
   6  20   3        748.71        611.12       297.77 o                         
   8  20   3        553.63         60.68       338.16 o                         
  10  20   3       2629.38       2756.31       397.45 o                         
  12  20   3       2470.63       1619.27       361.61 o                         
  14  20   3        966.17       1309.35       516.40 o                         
 -11  21   3       1065.89       1365.83       459.26 o                         
  -9  21   3        276.85        695.09       411.42 o                         
  -7  21   3        803.59       1179.43       668.60 o                         
  -5  21   3      16812.23      16076.85      1125.64 o                         
  -3  21   3       4515.30       3688.14       416.20 o                         
  -1  21   3        114.27        329.94       332.59 o                         
   1  21   3      34001.41      34900.97      1594.80 o                         
   3  21   3       2677.80       2615.39       358.15 o                         
   5  21   3      21874.74      22060.49       900.52 o                         
   7  21   3      28427.94      29140.92      1083.07 o                         
   9  21   3      28187.75      29017.48      1369.23 o                         
 -40   0   4        445.37         28.41       416.67 o                         
 -38   0   4      21846.92      13806.99      1193.20 o                         
 -36   0   4      12080.30      12557.23      1003.80 o                         
 -34   0   4       3297.81       2012.92       487.70 o                         
 -32   0   4        618.97         29.84       492.43 o                         
 -30   0   4       3727.11       3519.23       714.97 o                         
 -28   0   4       1967.43       1723.51       265.15 o                         
 -26   0   4      31346.57      31306.56      1804.00 o                         
 -24   0   4      30145.27      29233.59       889.38 o                         
 -22   0   4       6214.51       6555.23       334.61 o                         
 -20   0   4      52014.33      52040.23      1340.47 o                         
 -18   0   4     362698.53     382294.66      8198.87 o                         
 -16   0   4     144400.77     140939.80      3156.05 o                         
 -14   0   4     103760.43     109491.55      2221.26 o                         
 -12   0   4     292637.88     326735.53      8303.62 o                         
 -10   0   4       2623.04       3148.14       146.81 o                         
  -8   0   4     466278.00     502103.28      8726.89 o                         
  -6   0   4     495515.91     512294.66      8939.04 o                         
  -4   0   4     111951.88     112046.05      2305.52 o                         
  -2   0   4     294529.16     295734.97      7580.59 o                         
   0   0   4      96567.38      91230.62      2197.00 o                         
   4   0   4      74409.82      76758.70      2642.08 o                         
   6   0   4      11602.91      10764.71       281.24 o                         
   8   0   4       4512.11       4197.63       250.95 o                         
  10   0   4       1375.42       1282.54        95.55 o                         
  12   0   4     235814.62     239146.59     11950.91 o                         
  14   0   4        331.53       1818.20       198.87 o                         
  16   0   4     117090.86     107842.27      3399.66 o                         
  18   0   4     429955.19     425933.47     12774.78 o                         
  20   0   4      48651.14      47529.01      1685.63 o                         
  22   0   4       1649.42        937.51       179.93 o                         
  24   0   4      34115.79      34107.66       960.88 o                         
  26   0   4      23619.31      23494.62      1051.15 o                         
  28   0   4      13024.94      12654.07       521.79 o                         
  30   0   4       2258.84       2098.95       274.62 o                         
  32   0   4         28.12       -184.66       184.66 o                         
  34   0   4      10136.63       9851.31       538.26 o                         
  36   0   4      17911.47      18878.79      1041.68 o                         
  38   0   4      25527.62      29131.18      3475.42 o                         
 -39   1   4        846.21       1100.32       296.57 o                         
 -37   1   4        830.71        725.64       226.27 o                         
 -35   1   4        403.70        388.27       223.21 o                         
 -33   1   4        254.83        121.89       162.77 o                         
 -31   1   4       4181.83       4269.42       271.36 o                         
 -29   1   4       1880.87       1691.84       265.17 o                         
 -27   1   4       8414.19       8570.70       314.20 o                         
 -25   1   4     111477.58     116408.41      1957.35 o                         
 -23   1   4         25.53         86.51        79.03 o                         
 -21   1   4       8085.38       7351.11       244.65 o                         
 -19   1   4       5466.36       5046.94       213.23 o                         
 -17   1   4       8562.37       9301.44       232.97 o                         
 -15   1   4       7042.64       5644.77       153.28 o                         
 -13   1   4      48765.75      53162.10       818.92 o                         
 -11   1   4     281326.78     312390.75      3552.47 o                         
  -9   1   4      49454.05      53766.66       673.26 o                         
  -7   1   4        389.47        370.42        38.27 o                         
  -5   1   4     336132.72     350845.00      4302.14 o                         
  -3   1   4       5330.80       4951.02       144.40 o                         
  -1   1   4      54155.82      51347.69       793.80 o                         
   1   1   4      72866.42      70035.02      1533.03 o                         
   3   1   4        524.29        523.78        63.03 o                         
   5   1   4       5379.80       6200.98       242.88 o                         
   7   1   4       3303.75       2839.16       102.73 o                         
   9   1   4      31231.52      31677.02       612.20 o                         
  11   1   4      19371.95      17841.78       387.96 o                         
  13   1   4      16552.94      17442.04       645.39 o                         
  15   1   4      19664.75      16792.96       704.63 o                         
  17   1   4      15549.87      15103.78       542.53 o                         
  19   1   4      35269.64      34786.99       743.29 o                         
  21   1   4      45120.62      44830.39      1946.05 o                         
  23   1   4      12817.71      12139.38       373.42 o                         
  25   1   4      12800.06      12903.77       405.67 o                         
  27   1   4       6899.82       7002.55       318.48 o                         
  29   1   4      17304.84      17535.18       453.71 o                         
  31   1   4       7667.93       7793.64       361.39 o                         
  33   1   4        583.52        165.79       165.39 o                         
  35   1   4       3187.57       2247.51       225.40 o                         
  37   1   4       3708.44       2959.91       302.07 o                         
 -40   2   4       1226.34        699.47       331.96 o                         
 -38   2   4      16456.17      16159.06       945.86 o                         
 -36   2   4      21532.97      21663.94       622.16 o                         
 -34   2   4       8772.07       8209.73       872.05 o                         
 -32   2   4       4264.09       2715.65       315.74 o                         
 -30   2   4      18097.92      17407.55       635.59 o                         
 -28   2   4      70178.74      71966.39      1368.22 o                         
 -26   2   4      26568.37      26694.85       866.42 o                         
 -24   2   4        285.24        307.02       121.65 o                         
 -22   2   4       4330.31       4287.66       171.27 o                         
 -20   2   4      53585.52      54741.45       885.26 o                         
 -18   2   4      42065.11      41295.48       630.23 o                         
 -16   2   4      51600.08      53614.52      1345.30 o                         
 -14   2   4      12941.61      12042.64       240.23 o                         
 -12   2   4      90728.33      92168.85      1330.77 o                         
 -10   2   4      43517.79      44424.20       755.75 o                         
  -8   2   4      10687.98      10220.93       212.46 o                         
  -6   2   4        632.30        480.34        48.31 o                         
  -4   2   4      43689.08      42542.86       691.72 o                         
  -2   2   4      25603.62      24854.00       462.65 o                         
   0   2   4       6338.12       6742.98       241.48 o                         
   2   2   4      54936.82      53409.77      1695.10 o                         
   4   2   4      31987.17      33219.88       786.61 o                         
   6   2   4      17024.25      15259.09       407.81 o                         
   8   2   4      58069.63      57073.77      1429.94 o                         
  10   2   4      28203.47      26737.47       544.15 o                         
  12   2   4      25291.00      23434.11       498.41 o                         
  14   2   4      22374.88      23506.00       515.17 o                         
  16   2   4      57073.50      53405.51      1043.74 o                         
  18   2   4      40984.88      40232.75       832.29 o                         
  20   2   4       1699.57       1402.92       144.76 o                         
  22   2   4         39.61         24.88        68.34 o                         
  24   2   4      29851.89      30680.99       726.14 o                         
  26   2   4      56949.25      55842.50      1576.07 o                         
  28   2   4       7164.48       6780.13       274.42 o                         
  30   2   4        546.79        361.02       111.51 o                         
  32   2   4      34984.38      35431.46       771.72 o                         
  34   2   4      17585.95      17608.55       510.76 o                         
  36   2   4       2436.75       1717.56       205.85 o                         
  38   2   4         32.66       -136.37       283.66 o                         
 -39   3   4        922.70       1657.22       501.90 o                         
 -37   3   4      19601.07      19994.55       908.96 o                         
 -35   3   4      10905.94      10350.27       466.10 o                         
 -33   3   4      16422.13      15391.06       598.68 o                         
 -31   3   4       2106.70       1930.34       278.65 o                         
 -29   3   4       9381.14       8933.61       343.19 o                         
 -27   3   4       4495.07       5023.47       302.59 o                         
 -25   3   4      36352.17      37448.59      1055.43 o                         
 -23   3   4      32091.07      31509.16       590.92 o                         
 -21   3   4      29118.52      31310.03       574.90 o                         
 -19   3   4       5095.51       4743.91       154.90 o                         
 -17   3   4       5729.35       6243.75       172.15 o                         
 -15   3   4      47326.02      46882.05       757.42 o                         
 -13   3   4       9579.02      10373.96       239.48 o                         
 -11   3   4      99080.45     102647.16      1467.92 o                         
  -9   3   4      81680.46      84758.27      1220.50 o                         
  -7   3   4       1376.33       1062.52        77.40 o                         
  -5   3   4        722.93        936.27       101.15 o                         
  -3   3   4     112487.93     118202.19      2681.47 o                         
  -1   3   4         31.07        -28.65        28.65 o                         
   1   3   4      17957.84      17450.61       497.17 o                         
   3   3   4      72798.15      71945.39      1851.35 o                         
   5   3   4      16094.61      14522.29       421.22 o                         
   7   3   4       2369.43       2710.57       150.12 o                         
   9   3   4      12595.59      11912.44       369.43 o                         
  11   3   4      35812.14      34321.42       862.56 o                         
  13   3   4      43688.52      42649.88       844.20 o                         
  15   3   4      32172.10      32750.03       596.76 o                         
  17   3   4        104.76         39.44        41.55 o                         
  19   3   4      10807.14       9866.62       262.61 o                         
  21   3   4       7788.99       7892.12       238.08 o                         
  23   3   4       1029.61        924.39       191.10 o                         
  25   3   4      23764.24      23939.61       795.53 o                         
  27   3   4       1393.71        973.06       123.51 o                         
  29   3   4      36674.63      36993.55       899.07 o                         
  31   3   4      16860.65      16314.82       462.10 o                         
  33   3   4       1220.53        669.39       215.11 o                         
  35   3   4       2886.03       2124.44       209.23 o                         
  37   3   4       1839.08       1353.83       354.81 o                         
 -40   4   4       7511.75       8267.15      1411.00 o                         
 -38   4   4       2234.93       1112.71       344.85 o                         
 -36   4   4      12256.17      10826.50       594.58 o                         
 -34   4   4      35635.44      36840.22       952.09 o                         
 -32   4   4       6865.66       7511.92       429.19 o                         
 -30   4   4       9518.85       9906.23       320.27 o                         
 -28   4   4     123084.70     126516.65      1916.69 o                         
 -26   4   4      41301.22      40943.96       762.03 o                         
 -24   4   4      28415.58      28148.19       604.73 o                         
 -22   4   4      49072.83      49736.64       842.32 o                         
 -20   4   4       3573.35       3517.75       145.16 o                         
 -18   4   4      52556.62      55233.12      1010.73 o                         
 -16   4   4       4375.93       4270.37       156.07 o                         
 -14   4   4      18849.60      19531.12       381.81 o                         
 -12   4   4       5908.17       6909.55       186.05 o                         
 -10   4   4     143615.78     150534.56      2102.42 o                         
  -8   4   4     297045.59     314137.72      4238.03 o                         
  -6   4   4      19791.65      19947.01       444.49 o                         
  -4   4   4     150258.77     155411.59      3754.08 o                         
  -2   4   4        925.16       1271.55       151.72 o                         
   0   4   4      85014.27      83355.50      1912.86 o                         
   2   4   4     489158.09     501521.47     14962.31 o                         
   4   4   4     193701.64     194649.39      4215.24 o                         
   6   4   4       4480.42       5126.99       168.77 o                         
   8   4   4     155846.52     150513.33      2671.17 o                         
  10   4   4     206360.97     203613.44      3580.82 o                         
  12   4   4      14656.79      13893.53       354.60 o                         
  14   4   4      17573.83      17508.72       430.72 o                         
  16   4   4       1459.69       1258.09       108.95 o                         
  18   4   4       1166.69        710.66        67.75 o                         
  20   4   4       2023.56       1576.90       120.28 o                         
  22   4   4      11054.30      10182.46       348.55 o                         
  24   4   4        225.66         70.53       102.66 o                         
  26   4   4     115923.77     115024.67      1920.42 o                         
  28   4   4     125515.28     131326.23      2178.46 o                         
  30   4   4      13603.41      13426.42       396.03 o                         
  32   4   4      35285.64      36644.21       802.01 o                         
  34   4   4      84711.28      89502.14      1635.22 o                         
  36   4   4      13965.35      12281.54       721.93 o                         
  38   4   4        759.19        419.79       432.28 o                         
 -39   5   4        122.94        353.74       440.35 o                         
 -37   5   4       3381.94       3452.86       385.45 o                         
 -35   5   4      27581.71      29007.75       791.41 o                         
 -33   5   4       1546.74       1230.43       191.40 o                         
 -31   5   4         24.39         95.74       120.27 o                         
 -29   5   4       5462.39       5754.19       251.17 o                         
 -27   5   4       5226.60       5451.64       243.63 o                         
 -25   5   4      13908.54      14235.62       389.97 o                         
 -23   5   4        518.91        278.80        80.37 o                         
 -21   5   4      25950.05      26133.22       619.93 o                         
 -19   5   4      49128.67      51231.39       853.03 o                         
 -17   5   4      61197.04      65001.22      1024.50 o                         
 -15   5   4      55351.78      57021.36       905.10 o                         
 -13   5   4       3346.89       3341.11       133.54 o                         
 -11   5   4      18390.22      16414.38       380.06 o                         
  -9   5   4      30851.33      31652.65       608.43 o                         
  -7   5   4      15713.40      15389.31       306.35 o                         
  -5   5   4      50984.93      54922.75       866.27 o                         
  -3   5   4      25087.74      24343.51       492.84 o                         
  -1   5   4      35108.95      35148.09       933.95 o                         
   1   5   4      22941.80      21454.17       866.49 o                         
   3   5   4      32268.66      31354.56      1183.73 o                         
   5   5   4       2704.77       2469.72       181.82 o                         
   7   5   4     170416.50     184989.50      7117.23 o                         
   9   5   4       1127.58        318.23        64.52 o                         
  11   5   4      37754.95      36339.09       994.07 o                         
  13   5   4      17048.60      17703.40       445.33 o                         
  15   5   4      21894.13      21544.08       524.78 o                         
  17   5   4        245.85        178.78        62.23 o                         
  19   5   4      48474.64      50294.67       904.20 o                         
  21   5   4      28772.50      28867.83       593.62 o                         
  23   5   4       3351.20       2905.50       187.76 o                         
  25   5   4      14979.47      14839.65       397.27 o                         
  27   5   4       3689.18       3669.02       241.93 o                         
  29   5   4       4626.87       4159.06       237.87 o                         
  31   5   4      17186.97      17651.97       485.06 o                         
  33   5   4       9105.73       8242.22       561.91 o                         
  35   5   4      13790.80      12813.50       489.36 o                         
  37   5   4       3082.67       2307.47       291.12 o                         
 -38   6   4         19.83       -288.82       288.82 o                         
 -36   6   4      32809.46      32323.20       848.70 o                         
 -34   6   4      35982.75      37706.12       781.98 o                         
 -32   6   4         75.81       -132.30       132.30 o                         
 -30   6   4       7595.52       7323.08       355.77 o                         
 -28   6   4      50390.90      50429.58       910.33 o                         
 -26   6   4      18261.46      17883.42       439.07 o                         
 -24   6   4       2508.88       2202.55       170.63 o                         
 -22   6   4      20547.98      21157.77       530.63 o                         
 -20   6   4      94172.76     100793.81      1532.60 o                         
 -18   6   4     162158.39     174466.25      2777.68 o                         
 -16   6   4        829.98        938.90        85.55 o                         
 -14   6   4      49374.91      50009.96       813.80 o                         
 -12   6   4      36023.21      36554.38       709.36 o                         
 -10   6   4      58695.18      54889.30       981.16 o                         
  -8   6   4        165.03        -55.11        55.11 o                         
  -6   6   4        661.49        663.70        72.07 o                         
  -4   6   4      22696.33      22869.03       489.92 o                         
  -2   6   4       4735.79       4280.46       207.03 o                         
   0   6   4       2818.18       2945.62       211.92 o                         
   2   6   4     106567.25     105418.00      3437.54 o                         
   4   6   4      24244.36      22405.59       937.51 o                         
   6   6   4        950.57        918.88       213.07 o                         
   8   6   4       2324.53       1733.46       192.07 o                         
  10   6   4      37898.30      38077.35      1377.00 o                         
  12   6   4       8502.01       8107.22       267.45 o                         
  14   6   4        553.63        541.92        64.81 o                         
  16   6   4      10299.87       9705.50       318.34 o                         
  18   6   4      32130.28      31235.56       733.79 o                         
  20   6   4      22313.89      22946.11       598.43 o                         
  22   6   4      27413.68      26845.87       590.07 o                         
  24   6   4      22932.31      22650.63       532.62 o                         
  26   6   4       2854.39       2727.61       188.52 o                         
  28   6   4      32857.81      31687.22       697.66 o                         
  30   6   4       4261.31       3310.34       272.00 o                         
  32   6   4       6824.42       4968.08       331.48 o                         
  34   6   4      17074.38      16905.44       458.56 o                         
  36   6   4      14464.28      12413.58       999.64 o                         
 -37   7   4      12332.53      12610.62       749.22 o                         
 -35   7   4      10222.12       9820.24       446.82 o                         
 -33   7   4        759.90        352.00       180.71 o                         
 -31   7   4       1517.65       1384.64       154.35 o                         
 -29   7   4       1462.96        956.02       153.45 o                         
 -27   7   4      32930.26      34290.58       687.00 o                         
 -25   7   4      21753.82      21571.01       680.57 o                         
 -23   7   4          5.46        -89.01       116.96 o                         
 -21   7   4      39626.36      42355.80       761.77 o                         
 -19   7   4      31010.83      32808.04       617.40 o                         
 -17   7   4      15918.00      15550.79       449.95 o                         
 -15   7   4       4502.83       4058.61       194.82 o                         
 -13   7   4      17306.46      18944.61       452.15 o                         
 -11   7   4     109427.77     111175.76      1837.27 o                         
  -9   7   4      23471.82      22026.01       494.46 o                         
  -7   7   4       2162.79       1773.69       176.87 o                         
  -5   7   4       3428.49       3014.31       165.28 o                         
  -3   7   4       4136.46       4260.83       184.43 o                         
  -1   7   4      37834.85      38499.20      1052.72 o                         
   1   7   4      17704.33      16268.26       457.60 o                         
   3   7   4        394.84        388.26       113.64 o                         
   5   7   4      32766.67      30672.74      1231.08 o                         
   7   7   4      13944.15      12355.67       469.20 o                         
   9   7   4      10447.48      10010.25       339.12 o                         
  11   7   4      40717.22      41454.84       956.61 o                         
  13   7   4       4323.99       4376.78       206.75 o                         
  15   7   4      42185.34      43941.22      1024.81 o                         
  17   7   4       1504.67       1560.51       150.38 o                         
  19   7   4      11870.32      12104.96       402.68 o                         
  21   7   4      47623.88      48633.02      1183.93 o                         
  23   7   4       1279.56       1149.32       123.87 o                         
  25   7   4       1302.14       1009.77       120.99 o                         
  27   7   4       1387.65       1377.50       199.46 o                         
  29   7   4        253.06        115.98       164.02 o                         
  31   7   4      17973.68      16924.00       501.74 o                         
  33   7   4       9772.10       8874.84       400.18 o                         
  35   7   4       2296.80       2004.60       293.92 o                         
  37   7   4       3947.00       4441.34       719.71 o                         
 -38   8   4      14002.32      13380.85      1846.61 o                         
 -36   8   4      23317.03      22984.29       644.25 o                         
 -34   8   4       1901.39       1404.73       200.69 o                         
 -32   8   4      11231.94      11309.75       396.07 o                         
 -30   8   4        146.93         72.05       121.15 o                         
 -28   8   4       1121.30        936.91       179.06 o                         
 -26   8   4       7543.86       8105.41       505.52 o                         
 -24   8   4      31383.00      33288.33       726.96 o                         
 -22   8   4       9982.15      10102.10       308.65 o                         
 -20   8   4      69067.09      73537.59      1187.47 o                         
 -18   8   4      79484.15      84053.28      1316.73 o                         
 -16   8   4        937.97        825.62       111.95 o                         
 -14   8   4      27453.35      27666.91       610.30 o                         
 -12   8   4      87898.17      89664.49      1801.92 o                         
 -10   8   4      11134.23      10756.49       324.21 o                         
  -8   8   4      78079.20      73989.62      1301.42 o                         
  -6   8   4     201184.03     202015.83      3188.66 o                         
  -4   8   4      39184.74      40680.66       800.61 o                         
  -2   8   4       7295.78       7706.68       372.99 o                         
   0   8   4       2475.52       2752.31       188.98 o                         
   2   8   4       7586.83       7446.62       296.07 o                         
   4   8   4       4382.90       3702.70       321.97 o                         
   6   8   4      29511.34      27026.86      1155.32 o                         
   8   8   4        614.70        280.71       104.17 o                         
  10   8   4      73028.79      75180.73      1487.51 o                         
  12   8   4      47442.80      47389.57      1015.48 o                         
  14   8   4        360.26        272.73        71.52 o                         
  16   8   4      16689.27      16293.67       480.04 o                         
  18   8   4     307249.09     333352.38      5940.41 o                         
  20   8   4     161145.00     175318.41      3280.05 o                         
  22   8   4      17283.62      17797.68       544.23 o                         
  24   8   4      28222.26      30597.90       798.04 o                         
  26   8   4       4248.80       4697.74       271.80 o                         
  28   8   4       3398.86       3064.22       239.06 o                         
  30   8   4       4748.98       3924.57       393.80 o                         
  32   8   4       1594.73       1234.29       188.63 o                         
  34   8   4       4604.58       3658.03       262.75 o                         
  36   8   4      15628.55      15598.90       950.36 o                         
 -37   9   4        683.62        692.15       591.91 o                         
 -35   9   4       6475.73       4668.66       320.69 o                         
 -33   9   4         10.72       -208.73       208.73 o                         
 -31   9   4       9940.40      10215.29       393.71 o                         
 -29   9   4        473.08        135.99       185.95 o                         
 -27   9   4       1457.05       1150.63       155.77 o                         
 -25   9   4       4384.54       4064.21       239.59 o                         
 -23   9   4         95.81         84.32        97.26 o                         
 -21   9   4      62691.11      67289.84      1120.58 o                         
 -19   9   4       9147.94       9507.38       293.62 o                         
 -17   9   4      45769.42      46572.80       927.81 o                         
 -15   9   4       7862.76       7849.43       290.18 o                         
 -13   9   4        175.42        138.82        66.32 o                         
 -11   9   4      16846.27      16651.29       438.63 o                         
  -9   9   4      59422.72      59724.24      1105.83 o                         
  -7   9   4         67.84         61.92        70.67 o                         
  -5   9   4      73098.92      77909.03      1377.40 o                         
  -3   9   4          4.53        113.34        92.28 o                         
  -1   9   4        518.74        385.29       105.99 o                         
   1   9   4       4349.21       4000.95       229.27 o                         
   3   9   4      49416.78      51915.75      1146.82 o                         
   5   9   4        876.56        625.01       142.05 o                         
   7   9   4        450.73        312.50       123.11 o                         
   9   9   4      14643.14      14346.77       558.19 o                         
  11   9   4      30341.52      31542.39       749.14 o                         
  13   9   4       5042.40       5363.47       254.05 o                         
  15   9   4      32479.97      33362.89       806.13 o                         
  17   9   4      40060.01      41862.53      1321.04 o                         
  19   9   4      10814.96      10478.39       398.18 o                         
  21   9   4      22278.76      23258.28       656.44 o                         
  23   9   4          4.83         -5.57       132.78 o                         
  25   9   4       4475.30       4257.35       427.60 o                         
  27   9   4       2767.23       2339.30       204.04 o                         
  29   9   4       9121.24       8446.17       423.46 o                         
  31   9   4       6284.28       6253.62       623.28 o                         
  33   9   4        674.00        288.42       315.74 o                         
  35   9   4      10773.04      11408.19       755.05 o                         
 -36  10   4      13921.83      14061.14      1582.17 o                         
 -34  10   4      13558.29      13798.56       578.18 o                         
 -32  10   4        113.97        -12.84       186.67 o                         
 -30  10   4       3717.53       3032.56       213.99 o                         
 -28  10   4      36842.71      38377.92       892.96 o                         
 -26  10   4      25179.02      28901.89       633.28 o                         
 -24  10   4        591.93        407.52       108.90 o                         
 -22  10   4      13888.40      14404.28       454.08 o                         
 -20  10   4      52259.24      54701.04       955.40 o                         
 -18  10   4       7744.77       8032.08       415.52 o                         
 -16  10   4          2.30         11.02        90.14 o                         
 -14  10   4        970.54        814.39       110.22 o                         
 -12  10   4      11888.53      10647.66       411.75 o                         
 -10  10   4      46130.55      45216.54       907.90 o                         
  -8  10   4       1887.38       2068.24       214.60 o                         
  -6  10   4     159771.89     166572.17      2711.60 o                         
  -4  10   4      77712.55      76792.09      2665.76 o                         
  -2  10   4       6205.96       6569.48       375.30 o                         
   0  10   4        427.46        524.35        88.55 o                         
   2  10   4       2103.86       1580.95       201.45 o                         
   4  10   4       8968.48       7830.47       381.51 o                         
   6  10   4      69292.20      67983.82      2490.56 o                         
   8  10   4      18024.68      17197.19       871.22 o                         
  10  10   4      40053.20      40956.42      1206.31 o                         
  12  10   4      17622.61      17438.73       753.31 o                         
  14  10   4        103.63        180.70       122.58 o                         
  16  10   4      20494.96      20435.50       619.84 o                         
  18  10   4      65232.72      68395.05      1478.93 o                         
  20  10   4       8373.87       8559.44       374.06 o                         
  22  10   4       3824.18       3805.72       316.68 o                         
  24  10   4      22195.00      21930.59       671.88 o                         
  26  10   4      13228.08      13276.68       899.52 o                         
  28  10   4       3613.80       3647.73       392.29 o                         
  30  10   4        208.47        141.20       169.34 o                         
  32  10   4       9463.55       8968.19       568.69 o                         
  34  10   4      14391.51      13391.01       875.13 o                         
 -35  11   4      26869.86      24768.45      1476.18 o                         
 -33  11   4        589.01        711.23       214.87 o                         
 -31  11   4      10198.21      10466.60       486.05 o                         
 -29  11   4       5406.67       4943.87       507.10 o                         
 -27  11   4      12608.36      12922.80       561.78 o                         
 -25  11   4       5029.59       4579.74       253.08 o                         
 -23  11   4      16225.38      16976.96       605.36 o                         
 -21  11   4       7907.46       8564.73       322.96 o                         
 -19  11   4      15999.02      15945.73       502.56 o                         
 -17  11   4       3097.34       2992.59       214.47 o                         
 -15  11   4       3312.53       3390.19       248.77 o                         
 -13  11   4         53.04        -85.64        85.64 o                         
 -11  11   4      24609.88      24316.03       594.68 o                         
  -9  11   4     104477.82     104477.61      1812.77 o                         
  -7  11   4       2237.84       1663.17       152.67 o                         
  -5  11   4      13292.45      12462.26       542.02 o                         
  -3  11   4        747.35        506.13       133.12 o                         
  -1  11   4       1627.93       1583.04       161.50 o                         
   1  11   4       3730.63       4001.75       291.11 o                         
   3  11   4        289.30        289.36        89.70 o                         
   5  11   4      20315.66      20786.25      1032.21 o                         
   7  11   4       3178.19       3797.40       388.26 o                         
   9  11   4      68617.73      68059.58      2509.50 o                         
  11  11   4      47746.24      48755.69      1409.04 o                         
  13  11   4      13551.18      13721.69       596.60 o                         
  15  11   4      17120.78      17315.62       534.90 o                         
  17  11   4        277.90        304.98       112.97 o                         
  19  11   4       3934.04       2861.26       257.65 o                         
  21  11   4       7955.26       7908.01       504.28 o                         
  23  11   4       1832.74       1792.22       194.66 o                         
  25  11   4        349.55         37.28       272.17 o                         
  27  11   4        529.33        350.15       243.24 o                         
  29  11   4       2005.45       1848.81       261.67 o                         
  31  11   4      15967.36      16320.56       605.32 o                         
  33  11   4       6121.78       6508.04      1619.34 o                         
 -34  12   4      66215.70      69356.31      3030.34 o                         
 -32  12   4       8334.02       7579.10       703.93 o                         
 -30  12   4      35418.56      39505.02       963.65 o                         
 -28  12   4      48553.05      52861.26      1144.39 o                         
 -26  12   4      12818.00      13246.32       431.89 o                         
 -24  12   4         12.07       -127.79       127.79 o                         
 -22  12   4      17337.57      19063.28       488.63 o                         
 -20  12   4      15074.37      15398.93       679.32 o                         
 -18  12   4       4678.10       4256.51       325.31 o                         
 -16  12   4      17443.93      16194.13       478.97 o                         
 -14  12   4         79.32        150.25       115.21 o                         
 -12  12   4       2428.30       2274.75       191.47 o                         
 -10  12   4      25831.54      25208.54       624.31 o                         
  -8  12   4      41164.87      41828.01      1007.55 o                         
  -6  12   4      15079.63      14670.61       885.43 o                         
  -4  12   4      42943.90      41194.60      1325.78 o                         
  -2  12   4      11960.32      12013.52       456.02 o                         
   0  12   4       4913.21       3466.84       275.70 o                         
   2  12   4      95678.39      96532.28      1996.79 o                         
   4  12   4     110920.90     112285.77      2273.57 o                         
   6  12   4        857.62       1022.74       217.81 o                         
   8  12   4      82664.58      86023.81      3106.10 o                         
  10  12   4      23137.95      23295.75      1117.44 o                         
  12  12   4        783.37        874.32       179.71 o                         
  14  12   4      10082.55      10679.30       568.85 o                         
  16  12   4        376.94         50.51       159.96 o                         
  18  12   4        156.57        141.66       154.10 o                         
  20  12   4        212.06        200.20       161.60 o                         
  22  12   4       4190.65       2663.05       259.42 o                         
  24  12   4       1719.72       1413.10       236.10 o                         
  26  12   4      50067.86      52422.55      1301.28 o                         
  28  12   4      44793.98      48334.81      1794.78 o                         
  30  12   4      18748.03      20614.07       745.80 o                         
  32  12   4       6069.57       6544.85       556.14 o                         
 -31  13   4       3463.23       1485.69       373.27 o                         
 -29  13   4       2517.40       1532.35       317.97 o                         
 -27  13   4      15301.83      15833.29       816.01 o                         
 -25  13   4      28477.56      29931.64       676.14 o                         
 -23  13   4        848.56        767.88       164.08 o                         
 -21  13   4      12922.34      13027.84       484.18 o                         
 -19  13   4       1211.98        764.53       138.14 o                         
 -17  13   4       1409.39       1162.29       143.78 o                         
 -15  13   4        330.67        198.16       131.73 o                         
 -13  13   4        673.67        326.25       162.66 o                         
 -11  13   4        235.65        238.52       122.08 o                         
  -9  13   4       1104.83        861.49       174.92 o                         
  -7  13   4        104.20        145.96       147.15 o                         
  -5  13   4       6243.32       5822.76       327.38 o                         
  -3  13   4       2326.85       1766.85       204.41 o                         
  -1  13   4      38665.38      37359.50       968.62 o                         
   1  13   4      44213.41      44214.12      1097.61 o                         
   3  13   4       5569.82       5098.46       335.19 o                         
   5  13   4      12505.05      12730.68       504.97 o                         
   7  13   4       1487.74        965.92       198.87 o                         
   9  13   4       5346.50       5236.81       511.37 o                         
  11  13   4       2082.06       1373.12       208.34 o                         
  13  13   4        483.55        549.25       189.40 o                         
  15  13   4        789.94        711.30       184.98 o                         
  17  13   4       1369.96       1217.26       174.50 o                         
  19  13   4       4982.61       4677.86       329.94 o                         
  21  13   4       8656.76       9906.76       640.91 o                         
  23  13   4        102.08         19.48       464.02 o                         
  25  13   4      16464.57      15630.58      1163.86 o                         
  27  13   4        848.81        139.73       290.71 o                         
  29  13   4        477.39       -435.25       435.25 o                         
  31  13   4        319.44        328.52       467.19 o                         
 -30  14   4      10276.86      10000.36       911.76 o                         
 -28  14   4      12538.73      13611.10       616.45 o                         
 -26  14   4       1317.33       1243.90       198.94 o                         
 -24  14   4       7183.26       7068.10       364.95 o                         
 -22  14   4       7409.80       7521.81       637.60 o                         
 -20  14   4      14415.06      15053.69       768.17 o                         
 -18  14   4       6766.94       6121.00       534.08 o                         
 -16  14   4       2724.22       2281.34       234.80 o                         
 -14  14   4      17570.34      17105.57       543.12 o                         
 -12  14   4      33312.80      33813.80       793.71 o                         
 -10  14   4        682.17        447.81       164.65 o                         
  -8  14   4       2584.52       2171.36       261.40 o                         
  -6  14   4         88.93         73.07       164.54 o                         
  -4  14   4      21399.95      21056.68       560.99 o                         
  -2  14   4        999.72        810.43       153.41 o                         
   0  14   4       2525.71       1745.33       184.58 o                         
   2  14   4      13589.54      13413.95       675.77 o                         
   4  14   4      49195.20      50288.16      1304.33 o                         
   6  14   4        292.74        548.10       250.95 o                         
   8  14   4      20287.37      19810.09       832.30 o                         
  10  14   4       6193.67       5805.00       568.19 o                         
  12  14   4      25565.74      26430.26      1268.96 o                         
  14  14   4      13041.41      13295.62       823.87 o                         
  16  14   4       4357.84       4434.08       606.07 o                         
  18  14   4      17639.53      17554.26       871.22 o                         
  20  14   4       3977.34       4342.70       368.95 o                         
  22  14   4        384.07        390.22       206.35 o                         
  24  14   4      21041.76      20636.17       732.72 o                         
  26  14   4      30341.89      29157.17       931.48 o                         
  28  14   4       7661.02       5905.69       790.73 o                         
  30  14   4       4989.38       3323.91       757.59 o                         
 -29  15   4         36.60       -183.20       320.68 o                         
 -27  15   4      15092.55      14688.09       609.73 o                         
 -25  15   4      15321.04      16200.55       685.38 o                         
 -23  15   4        659.88        683.26       298.44 o                         
 -21  15   4      19995.03      20011.35       552.92 o                         
 -19  15   4      13613.05      13989.20       514.85 o                         
 -17  15   4        109.59        235.20       161.64 o                         
 -15  15   4        940.50        422.99       155.91 o                         
 -13  15   4          5.82         84.15       236.34 o                         
 -11  15   4          8.71        -20.25       191.09 o                         
  -9  15   4       5785.04       6014.79       482.96 o                         
  -7  15   4       1614.53       1007.31       170.03 o                         
  -5  15   4       6694.88       6002.96       317.43 o                         
  -3  15   4        577.93        358.51       147.45 o                         
  -1  15   4      82079.35      81260.36      1791.19 o                         
   1  15   4      39070.17      39251.44      1050.15 o                         
   3  15   4       1011.95       1115.02       193.62 o                         
   5  15   4      25635.39      26594.47       821.19 o                         
   7  15   4       1658.63       1717.32       264.16 o                         
   9  15   4       6508.80       6323.72       412.43 o                         
  11  15   4        785.55       1013.27       265.15 o                         
  13  15   4        493.28        236.75       284.09 o                         
  15  15   4        570.87        255.69       284.09 o                         
  17  15   4       1086.77        672.36       255.69 o                         
  19  15   4       3419.33       4099.32       506.64 o                         
  21  15   4      24898.88      25475.12      1120.80 o                         
  23  15   4        120.38        355.85       259.88 o                         
  25  15   4       6478.64       5267.91       435.68 o                         
  27  15   4        815.75        274.62       842.81 o                         
 -26  16   4       6059.96       5495.12       395.60 o                         
 -24  16   4      10939.64      10521.32       976.37 o                         
 -22  16   4       4143.58       3265.42       244.99 o                         
 -20  16   4      35648.75      35938.01       907.23 o                         
 -18  16   4      27629.79      29847.41       969.52 o                         
 -16  16   4      31031.25      31119.05       794.62 o                         
 -14  16   4      13065.70      12576.35       637.36 o                         
 -12  16   4      69821.98      74071.87      1984.73 o                         
 -10  16   4       9763.00       9916.60       578.42 o                         
  -8  16   4      21224.03      20065.18       670.04 o                         
  -6  16   4      41776.21      42018.98      1125.94 o                         
  -4  16   4      14268.41      13408.86       561.90 o                         
  -2  16   4      10844.76      10172.61       499.58 o                         
   0  16   4        738.32        813.21       174.25 o                         
   2  16   4       3223.48       3076.36       495.20 o                         
   4  16   4       3626.11       2823.26       385.85 o                         
   6  16   4       8227.40       8223.91       474.37 o                         
   8  16   4      14575.52      14944.18       608.10 o                         
  10  16   4       9513.56       9123.13       920.48 o                         
  12  16   4      45265.64      46837.71      2007.60 o                         
  14  16   4       2331.23       1941.31       350.38 o                         
  16  16   4      69665.78      75947.93      2888.29 o                         
  18  16   4      73920.48      77482.04      2935.64 o                         
  20  16   4      14865.41      13437.67       937.51 o                         
  22  16   4          6.59       -546.09       563.45 o                         
  24  16   4      15172.51      15646.55      1349.45 o                         
  26  16   4       8905.87       6312.80       818.62 o                         
 -25  17   4        130.62        171.00       237.27 o                         
 -23  17   4          3.39       -250.55       250.55 o                         
 -21  17   4          8.12          7.40       191.65 o                         
 -19  17   4         35.21        190.06       225.70 o                         
 -17  17   4        776.77        808.43       247.84 o                         
 -15  17   4      28364.84      29909.88      1044.54 o                         
 -13  17   4       7461.94       7054.94      1273.69 o                         
 -11  17   4      14786.16      14636.26       711.23 o                         
  -9  17   4      16325.61      16337.44       628.12 o                         
  -7  17   4        220.86        121.69       168.40 o                         
  -5  17   4       1002.45        760.98       190.34 o                         
  -3  17   4        260.18        216.00       198.63 o                         
  -1  17   4       3939.66       2968.22       342.93 o                         
   1  17   4       1843.24       1806.19       229.22 o                         
   3  17   4       7176.50       6442.45       529.70 o                         
   5  17   4       3588.67       3433.49       321.14 o                         
   7  17   4       7560.65       7529.49       841.25 o                         
   9  17   4      14989.00      14456.40       675.38 o                         
  11  17   4      23451.82      22947.93       888.21 o                         
  13  17   4        245.27        151.52       359.85 o                         
  15  17   4      15462.15      14782.38      1022.74 o                         
  17  17   4         50.82        407.20       350.38 o                         
  19  17   4        566.96        539.78       378.79 o                         
  21  17   4       2658.81       2537.91       482.96 o                         
 -22  18   4         14.23        697.79       278.83 o                         
 -20  18   4       5061.16       4692.90       755.69 o                         
 -18  18   4       8009.82       7626.13       899.63 o                         
 -16  18   4          8.69       -314.02       314.02 o                         
 -14  18   4      19247.07      20732.30       877.12 o                         
 -12  18   4      15726.64      16145.55      1155.32 o                         
 -10  18   4          7.73         73.41       203.89 o                         
  -8  18   4      18959.62      19340.22       614.81 o                         
  -6  18   4       9932.09      10111.86       597.74 o                         
  -4  18   4      12764.07      12435.95       590.76 o                         
  -2  18   4      12928.69      12640.58       603.84 o                         
   0  18   4        883.09        842.94       246.51 o                         
   2  18   4       9052.62       8070.10       528.53 o                         
   4  18   4        733.18        468.57       227.05 o                         
   6  18   4         62.65        282.10       378.79 o                         
   8  18   4       1746.34       1697.92       319.19 o                         
  10  18   4       8625.05       9979.04       741.55 o                         
  12  18   4      32288.37      33688.96      1507.73 o                         
  14  18   4        213.35        328.12       283.14 o                         
  16  18   4      13803.04      15795.66      1117.44 o                         
  18  18   4      35337.29      35795.91      1704.57 o                         
 -19  19   4        398.27        699.31       336.70 o                         
 -17  19   4        596.02         16.97       318.08 o                         
 -15  19   4       4474.29       4349.27       476.30 o                         
 -13  19   4        683.75        102.63       283.66 o                         
 -11  19   4      37560.50      37648.99      1042.04 o                         
  -9  19   4      22726.03      23857.09       712.20 o                         
  -7  19   4        723.63        878.48       388.90 o                         
  -5  19   4      10898.89      10594.95       666.97 o                         
  -3  19   4      16337.54      15358.45       677.62 o                         
  -1  19   4        324.46       -244.81       244.81 o                         
   1  19   4       4358.28       4203.41       513.09 o                         
   3  19   4         62.73       -274.54       274.54 o                         
   5  19   4       4675.79       4475.47       508.02 o                         
   7  19   4       3000.21       2905.14       366.55 o                         
   9  19   4      24305.17      24063.63       891.45 o                         
  11  19   4      14148.82      14166.03       728.27 o                         
  13  19   4       3567.40       3092.81       469.63 o                         
  15  19   4      12083.94       9140.56       889.56 o                         
 -16  20   4       2567.20       2008.94       506.99 o                         
 -14  20   4       5718.75       4233.85       750.40 o                         
 -12  20   4       2435.35       2047.36       305.21 o                         
 -10  20   4       8242.06       7897.92       625.16 o                         
  -8  20   4      12446.69      12596.66       954.90 o                         
  -6  20   4       1484.33       1153.49       297.37 o                         
  -4  20   4      17589.71      17745.86       774.62 o                         
  -2  20   4      58727.09      57581.81      2061.44 o                         
   0  20   4        109.38       -154.75       319.35 o                         
   2  20   4      80698.00      79781.27      1898.23 o                         
   4  20   4      20157.94      21108.83       854.72 o                         
   6  20   4       2335.99       2115.95       355.33 o                         
   8  20   4       1186.84       1027.44       329.24 o                         
  10  20   4      11025.65      10986.83       743.52 o                         
  12  20   4       1735.14       1248.00       572.92 o                         
  14  20   4       2005.66       2428.90       577.93 o                         
 -11  21   4        469.44        990.29       483.40 o                         
  -9  21   4       1858.62       2341.94       386.22 o                         
  -7  21   4      10251.54      10821.89       727.58 o                         
  -5  21   4       7344.84       6910.02       595.28 o                         
  -3  21   4         49.56       -112.32       336.37 o                         
  -1  21   4       8647.85       8923.53       699.45 o                         
   1  21   4      17224.25      17058.50       834.81 o                         
   3  21   4       3378.22       2472.27       373.01 o                         
   5  21   4       1713.82       1410.64       388.03 o                         
   7  21   4         25.19       -500.51       500.51 o                         
   9  21   4        146.46        283.29       492.05 o                         
 -39   1   5       2180.73       2604.90       667.62 o                         
 -37   1   5      19500.15      19283.91       772.27 o                         
 -35   1   5       5873.10       4526.21       400.26 o                         
 -33   1   5       7797.46       7214.58       430.56 o                         
 -31   1   5       5343.88       5604.14       348.55 o                         
 -29   1   5      13658.63      13803.51       584.65 o                         
 -27   1   5       4283.52       3613.75       233.72 o                         
 -25   1   5      77429.80      76180.84      1378.92 o                         
 -23   1   5     131708.45     134066.86      2208.21 o                         
 -21   1   5       6987.33       6813.85       254.23 o                         
 -19   1   5      26303.17      26418.52       500.03 o                         
 -17   1   5     161415.64     168550.81      2378.37 o                         
 -15   1   5      20529.73      18000.23       324.37 o                         
 -13   1   5      44024.09      43012.80       579.14 o                         
 -11   1   5     118751.38     123928.41      1469.50 o                         
  -9   1   5      12164.34      13392.28       220.26 o                         
  -7   1   5        430.94        210.14        31.33 o                         
  -5   1   5       1050.23       1319.59        66.86 o                         
  -3   1   5      19936.04      19703.04       370.11 o                         
  -1   1   5     326403.28     328280.38      4930.10 o                         
   1   1   5       8379.77       7662.30       345.65 o                         
   3   1   5     117067.20     116649.20      2480.87 o                         
   5   1   5        263.07        295.56        48.64 o                         
   7   1   5       5871.97       5344.47       142.94 o                         
   9   1   5      92865.64      95331.99      1691.16 o                         
  11   1   5       2027.59       1634.74        92.84 o                         
  13   1   5     219721.31     216625.86      3781.58 o                         
  15   1   5     195038.00     198403.17      4155.85 o                         
  17   1   5      22413.71      19193.93       498.08 o                         
  19   1   5      87362.04      86454.07      2414.12 o                         
  21   1   5      22611.79      23601.90       984.86 o                         
  23   1   5       2047.24       1117.44       227.28 o                         
  25   1   5      23456.80      23242.49       611.70 o                         
  27   1   5       5347.79       5600.89       282.89 o                         
  29   1   5         17.08         -3.10       100.99 o                         
  31   1   5       4652.53       4297.58       264.54 o                         
  33   1   5        657.04        160.73       210.49 o                         
  35   1   5      10411.30      10419.49       427.92 o                         
  37   1   5      16151.36      16150.26       548.87 o                         
 -40   2   5       3857.50       2443.04       393.34 o                         
 -38   2   5          3.85       -231.37       231.37 o                         
 -36   2   5       4929.53       3513.47       321.85 o                         
 -34   2   5      14864.79      14454.20       491.14 o                         
 -32   2   5       2263.77       1841.14       167.56 o                         
 -30   2   5       7743.08       7520.98       388.19 o                         
 -28   2   5      17295.88      15698.96       712.50 o                         
 -26   2   5      80956.42      81742.64      1460.81 o                         
 -24   2   5     115031.04     120027.20      2014.00 o                         
 -22   2   5        241.27        133.96        60.87 o                         
 -20   2   5       9905.00       9427.37       231.80 o                         
 -18   2   5       5883.80       6265.26       176.53 o                         
 -16   2   5      34183.52      33974.04       532.99 o                         
 -14   2   5      52776.80      51485.57       737.41 o                         
 -12   2   5      29568.54      30002.64       514.20 o                         
 -10   2   5      74867.97      78774.29      1418.74 o                         
  -8   2   5      10093.85      11461.25       211.74 o                         
  -6   2   5      13778.43      13655.94       277.39 o                         
  -4   2   5      45314.36      45074.52       645.14 o                         
  -2   2   5      51258.11      50731.63       744.38 o                         
   0   2   5     308940.34     306993.78      7345.99 o                         
   2   2   5     123966.90     119537.50      3655.35 o                         
   4   2   5       3553.43       3478.55       152.27 o                         
   6   2   5      78277.51      73141.00      1620.31 o                         
   8   2   5       2826.25       2471.24       113.74 o                         
  10   2   5      16264.79      15114.80       339.93 o                         
  12   2   5     159733.92     162077.16      2853.79 o                         
  14   2   5        368.07        214.50        44.13 o                         
  16   2   5      84066.22      82967.03      1545.04 o                         
  18   2   5      29265.62      30122.36       655.25 o                         
  20   2   5       5936.33       5537.53       217.80 o                         
  22   2   5       1172.11       1121.13       118.92 o                         
  24   2   5       2999.69       2897.30       195.46 o                         
  26   2   5      15278.83      14705.37       509.21 o                         
  28   2   5        674.72        321.02       172.09 o                         
  30   2   5      43866.48      46322.95       923.32 o                         
  32   2   5      16662.56      17104.94       481.16 o                         
  34   2   5        477.95         48.58       218.70 o                         
  36   2   5         84.07         91.08       199.56 o                         
  38   2   5       1825.80       1410.81       276.15 o                         
 -39   3   5       4153.06       3794.90       426.05 o                         
 -37   3   5       1266.77        763.84       232.62 o                         
 -35   3   5      12288.02      11201.18       470.89 o                         
 -33   3   5      53030.52      53856.36      1109.73 o                         
 -31   3   5      55861.87      59225.72      1173.53 o                         
 -29   3   5        107.40          6.10       120.81 o                         
 -27   3   5     115493.42     120822.41      2777.44 o                         
 -25   3   5      39206.95      40614.96      1484.40 o                         
 -23   3   5       5574.92       5682.83       209.54 o                         
 -21   3   5      13890.00      13232.46       292.06 o                         
 -19   3   5       5223.93       5089.21       224.33 o                         
 -17   3   5      27924.20      27309.59       507.89 o                         
 -15   3   5      72945.05      74139.56      1126.68 o                         
 -13   3   5      21977.15      22118.54       413.13 o                         
 -11   3   5      19293.12      20027.61       412.81 o                         
  -9   3   5     193042.70     201551.84      3106.47 o                         
  -7   3   5     181717.48     193344.17      4462.85 o                         
  -5   3   5       1901.84       1957.19       108.24 o                         
  -3   3   5      27384.96      32107.84       632.49 o                         
  -1   3   5      64798.35      61490.16      1263.97 o                         
   1   3   5      60124.85      60360.73      2111.77 o                         
   3   3   5     112186.08     113221.12      3513.30 o                         
   5   3   5      58025.89      52212.85      1221.93 o                         
   7   3   5      59695.41      56365.44      1305.29 o                         
   9   3   5      10015.14       9611.40       322.24 o                         
  11   3   5      32891.34      33834.26       852.17 o                         
  13   3   5      12447.30      12047.77       310.53 o                         
  15   3   5       5814.44       5351.38       214.50 o                         
  17   3   5       1004.13        995.02        81.67 o                         
  19   3   5       4791.53       4619.03       169.73 o                         
  21   3   5       3008.65       2523.65       211.86 o                         
  23   3   5      57877.07      55744.34      1004.01 o                         
  25   3   5        743.26        489.26       247.01 o                         
  27   3   5      38528.23      38998.61       775.22 o                         
  29   3   5      56910.55      59422.35      1289.31 o                         
  31   3   5       9659.30       9549.68       351.49 o                         
  33   3   5       5983.33       6415.80       335.77 o                         
  35   3   5       9152.01       9822.19       625.44 o                         
  37   3   5       1484.67       1410.27       257.51 o                         
 -40   4   5       7796.80       9005.80      1373.12 o                         
 -38   4   5       2030.88       1791.53       339.68 o                         
 -36   4   5        681.71        403.88       347.18 o                         
 -34   4   5       2351.23       2132.30       285.67 o                         
 -32   4   5       2970.00       2869.24       371.78 o                         
 -30   4   5       5755.14       5848.81       360.85 o                         
 -28   4   5         37.18        132.49        99.51 o                         
 -26   4   5       8412.89       8238.82       317.56 o                         
 -24   4   5       2329.09       1954.45       140.46 o                         
 -22   4   5      14982.37      14708.86       322.00 o                         
 -20   4   5       3857.99       3095.45       141.52 o                         
 -18   4   5       4041.39       4285.11       169.98 o                         
 -16   4   5        847.39        897.44       105.33 o                         
 -14   4   5         48.85        -50.06        52.76 o                         
 -12   4   5        655.83        833.62        71.00 o                         
 -10   4   5        544.51        371.23        44.61 o                         
  -8   4   5       4532.79       4904.01       187.37 o                         
  -6   4   5      17000.70      17327.48       399.40 o                         
  -4   4   5       5098.61       5012.58       166.03 o                         
  -2   4   5     176881.22     187013.14      3980.27 o                         
   0   4   5        870.28        820.77       104.67 o                         
   2   4   5        753.65        795.46       132.58 o                         
   4   4   5      14387.54      12054.32       407.81 o                         
   6   4   5        628.42        580.97        80.30 o                         
   8   4   5      31523.98      30979.01       975.39 o                         
  10   4   5       3316.54       3845.86       222.54 o                         
  12   4   5       6628.77       7532.01       234.07 o                         
  14   4   5       1308.15       1640.25       122.30 o                         
  16   4   5       1455.76       1273.44        94.90 o                         
  18   4   5        210.99        145.23        50.11 o                         
  20   4   5       6992.30       6883.69       216.17 o                         
  22   4   5       5045.09       4907.65       198.45 o                         
  24   4   5       4398.45       4563.04       204.80 o                         
  26   4   5       7411.46       7554.27       274.23 o                         
  28   4   5          0.37        -89.15        93.30 o                         
  30   4   5       3598.86       3091.22       222.40 o                         
  32   4   5        393.79        169.43       183.46 o                         
  34   4   5         37.61       -271.13       271.13 o                         
  36   4   5        551.91        167.49       223.33 o                         
  38   4   5         51.56       -182.32       421.41 o                         
 -39   5   5      25485.67      23404.82      2263.29 o                         
 -37   5   5      12188.79      11376.93       541.16 o                         
 -35   5   5       9800.84       9355.43       467.17 o                         
 -33   5   5      36120.18      39888.94      1182.33 o                         
 -31   5   5      18160.66      18396.43       569.48 o                         
 -29   5   5       3769.55       3814.72       231.46 o                         
 -27   5   5      50084.48      50409.58      1564.59 o                         
 -25   5   5      32160.80      32688.16       651.82 o                         
 -23   5   5         18.03        -68.20        68.20 o                         
 -21   5   5       5631.20       5314.22       208.35 o                         
 -19   5   5      41368.75      42459.04       739.92 o                         
 -17   5   5      11181.83      10854.56       276.46 o                         
 -15   5   5      13816.32      13642.35       314.42 o                         
 -13   5   5      94689.77      98248.33      1447.72 o                         
 -11   5   5        315.53        400.53        52.20 o                         
  -9   5   5      61320.98      57627.93       890.36 o                         
  -7   5   5     217871.91     231633.14      4211.66 o                         
  -5   5   5        269.21        190.14        44.78 o                         
  -3   5   5     149443.98     154581.38      2901.82 o                         
  -1   5   5     257690.58     268062.16      7073.95 o                         
   1   5   5       2890.31       2268.00       141.30 o                         
   3   5   5     221115.41     222569.12      6827.74 o                         
   5   5   5     211780.44     212738.23      5298.36 o                         
   7   5   5      88544.37      97820.05      3485.73 o                         
   9   5   5        343.21        347.43        52.47 o                         
  11   5   5      12582.45      11877.13       325.94 o                         
  13   5   5       3869.19       4013.84       191.63 o                         
  15   5   5      14641.07      14917.56       398.22 o                         
  17   5   5       1656.29       1638.51       156.30 o                         
  19   5   5      25195.94      25217.23       520.97 o                         
  21   5   5      80575.77      82936.84      1405.07 o                         
  23   5   5      33570.81      34298.81       783.21 o                         
  25   5   5        800.53        651.22       101.15 o                         
  27   5   5      75690.38      77783.25      1688.06 o                         
  29   5   5     114812.95     115854.02      2595.65 o                         
  31   5   5      26485.99      26435.20       772.27 o                         
  33   5   5       3242.39       2105.33       226.90 o                         
  35   5   5      24138.24      23572.11       647.59 o                         
  37   5   5       7558.49       5935.91       739.20 o                         
 -38   6   5       7212.90       5524.30       869.07 o                         
 -36   6   5      18970.55      19424.98       941.76 o                         
 -34   6   5      28302.03      29188.64       668.49 o                         
 -32   6   5        374.93        177.06       147.37 o                         
 -30   6   5       1923.82       1705.68       179.82 o                         
 -28   6   5      14912.56      15092.35       405.53 o                         
 -26   6   5      24355.88      25706.70       554.89 o                         
 -24   6   5      45835.42      46154.80       834.20 o                         
 -22   6   5       1058.82        774.41        96.38 o                         
 -20   6   5      12730.59      13213.43       334.71 o                         
 -18   6   5       5345.74       5651.17       200.05 o                         
 -16   6   5      62424.25      64780.12      1029.34 o                         
 -14   6   5      53980.52      52319.18       852.15 o                         
 -12   6   5      27145.95      28419.12       520.89 o                         
 -10   6   5      22422.30      19432.67       387.76 o                         
  -8   6   5      11361.79      11451.80       263.43 o                         
  -6   6   5      87147.74      92468.89      1882.99 o                         
  -4   6   5      48301.83      48662.52      1043.66 o                         
  -2   6   5      20525.10      20296.18       517.58 o                         
   0   6   5      64237.27      62745.32      1552.96 o                         
   2   6   5      59732.27      59304.40      1205.79 o                         
   4   6   5      23094.48      25625.32      1041.68 o                         
   6   6   5      81683.64      74297.84      1790.99 o                         
   8   6   5      68273.52      69718.24      2741.31 o                         
  10   6   5      85867.87      94193.18      3557.17 o                         
  12   6   5      52156.00      54076.57      1837.91 o                         
  14   6   5       5909.00       5478.88       218.88 o                         
  16   6   5      28452.34      28019.17       659.05 o                         
  18   6   5       1991.91       1872.67       146.29 o                         
  20   6   5      48180.27      49377.47       908.64 o                         
  22   6   5      17222.41      17508.61       428.15 o                         
  24   6   5      11140.83      10786.19       323.16 o                         
  26   6   5      14891.44      14076.50       403.22 o                         
  28   6   5        249.37        -54.63       124.38 o                         
  30   6   5       3549.56       2893.69       235.10 o                         
  32   6   5      27787.67      28204.30       672.02 o                         
  34   6   5      15025.65      13570.60       422.84 o                         
  36   6   5       2098.80       2379.87       412.58 o                         
 -37   7   5       2851.49       2382.90       372.40 o                         
 -35   7   5      30615.22      30674.48       714.82 o                         
 -33   7   5       6132.40       5947.25       324.20 o                         
 -31   7   5        715.67        590.87       138.93 o                         
 -29   7   5       1327.35       1554.47       172.21 o                         
 -27   7   5       9506.93       9180.79       467.32 o                         
 -25   7   5      27554.14      29287.82       612.15 o                         
 -23   7   5     120713.02     130445.77      1967.31 o                         
 -21   7   5       6583.31       6450.15       235.76 o                         
 -19   7   5      54030.93      56186.48      1069.91 o                         
 -17   7   5     194543.44     206728.44      2922.56 o                         
 -15   7   5      11285.39      12801.34       311.23 o                         
 -13   7   5       4382.30       4587.49       172.10 o                         
 -11   7   5      37785.61      37951.06       654.87 o                         
  -9   7   5      45300.83      43701.46       729.16 o                         
  -7   7   5        104.44        300.04        50.02 o                         
  -5   7   5        713.62        896.96        76.54 o                         
  -3   7   5      19613.61      20525.43       475.14 o                         
  -1   7   5      30531.70      29847.97      1150.58 o                         
   1   7   5      14722.62      12660.89       392.41 o                         
   3   7   5      31408.26      29337.49      1202.67 o                         
   5   7   5      29547.22      30180.31      1221.61 o                         
   7   7   5      21848.88      19372.70       640.22 o                         
   9   7   5      19655.86      17390.88       552.33 o                         
  11   7   5      20882.29      20842.52       517.94 o                         
  13   7   5      61956.40      62409.07      1808.67 o                         
  15   7   5      30689.84      29933.34       705.11 o                         
  17   7   5      13709.73      12955.25       397.04 o                         
  19   7   5      57490.23      58401.57      1234.51 o                         
  21   7   5      40693.46      43145.54       981.64 o                         
  23   7   5        485.68        304.09        85.53 o                         
  25   7   5      14983.34      15331.10       415.06 o                         
  27   7   5        210.21         42.17       104.40 o                         
  29   7   5       9695.66       9356.44       364.87 o                         
  31   7   5        618.16        157.86       147.62 o                         
  33   7   5          7.90       -164.42       164.42 o                         
  35   7   5       9025.17       8290.79       553.39 o                         
 -36   8   5       3870.67       3104.54       308.56 o                         
 -34   8   5       1146.29        369.09       207.41 o                         
 -32   8   5       4480.58       3618.73       255.43 o                         
 -30   8   5        151.19        297.96       133.07 o                         
 -28   8   5          7.34        -62.95       117.62 o                         
 -26   8   5       9542.21       9507.45       330.68 o                         
 -24   8   5       2118.16       1790.94       147.07 o                         
 -22   8   5       9994.44      10406.68       316.84 o                         
 -20   8   5      18563.21      19118.97       438.08 o                         
 -18   8   5         36.06        -48.12        69.53 o                         
 -16   8   5      10033.73       9257.38       266.92 o                         
 -14   8   5       8236.86       8571.17       289.57 o                         
 -12   8   5       5104.85       5707.40       193.17 o                         
 -10   8   5      18323.31      17240.60       440.65 o                         
  -8   8   5       6629.99       7602.02       267.71 o                         
  -6   8   5       3140.08       3990.32       207.41 o                         
  -4   8   5      15710.12      15189.23       401.44 o                         
  -2   8   5      11518.02      11422.67       470.92 o                         
   0   8   5      14161.58      14551.50       446.34 o                         
   2   8   5      45381.73      48612.23      1068.98 o                         
   4   8   5       6900.67       7168.65       473.49 o                         
   6   8   5      24376.43      23958.64      1060.62 o                         
   8   8   5        891.85       1463.74       336.18 o                         
  10   8   5        378.81        277.37        91.27 o                         
  12   8   5          2.66        -62.69        69.31 o                         
  14   8   5      34751.72      33235.05       775.79 o                         
  16   8   5        143.12        187.75        78.81 o                         
  18   8   5       5560.32       5848.14       271.11 o                         
  20   8   5      22681.34      23463.54       637.26 o                         
  22   8   5       4355.68       3659.28       336.12 o                         
  24   8   5       2882.69       2483.14       235.87 o                         
  26   8   5         35.24        -99.78        99.78 o                         
  28   8   5         99.64        -57.92       146.25 o                         
  30   8   5          0.17        -43.98       264.82 o                         
  32   8   5       1920.17       1374.61       288.29 o                         
  34   8   5        996.23        196.91       247.87 o                         
  36   8   5        550.90        132.15       438.16 o                         
 -37   9   5        500.77        842.81       842.81 o                         
 -35   9   5       4346.81       3926.52       298.42 o                         
 -33   9   5       8553.80       8823.77       432.29 o                         
 -31   9   5       5492.36       4846.00       301.15 o                         
 -29   9   5       7143.52       7194.35       350.11 o                         
 -27   9   5        278.64         35.66       130.40 o                         
 -25   9   5       7104.79       6794.68       355.57 o                         
 -23   9   5      55379.51      58622.81      1137.32 o                         
 -21   9   5      53621.43      57446.90       992.80 o                         
 -19   9   5      25805.59      26469.84       550.42 o                         
 -17   9   5      50781.95      53231.93      1062.04 o                         
 -15   9   5       4555.26       4740.43       198.97 o                         
 -13   9   5      43290.77      44134.78       884.21 o                         
 -11   9   5      86462.28      86832.39      1522.40 o                         
  -9   9   5      18972.00      17616.44       458.13 o                         
  -7   9   5      14902.32      13351.07       387.05 o                         
  -5   9   5      73234.63      74434.34      1332.22 o                         
  -3   9   5        428.30        731.22       138.33 o                         
  -1   9   5          2.98         -2.37        97.44 o                         
   1   9   5      35225.11      32634.59       807.62 o                         
   3   9   5      31051.97      29630.57       749.37 o                         
   5   9   5       1082.70        577.66       132.58 o                         
   7   9   5      86795.23      89717.05      3096.63 o                         
   9   9   5       1147.15       1400.35       369.32 o                         
  11   9   5     107994.04     109648.60      2102.85 o                         
  13   9   5      69615.70      73285.07      1542.79 o                         
  15   9   5      45736.51      46650.45      1107.60 o                         
  17   9   5       7684.80       7887.86       351.69 o                         
  19   9   5      56952.16      59792.25      1832.56 o                         
  21   9   5      37119.71      38761.81       940.58 o                         
  23   9   5       3372.25       2997.40       360.43 o                         
  25   9   5       5822.49       5613.12       285.67 o                         
  27   9   5       4661.96       4385.80       455.64 o                         
  29   9   5         31.96        -19.91       161.29 o                         
  31   9   5       3555.10       2304.09       204.91 o                         
  33   9   5       6567.10       5922.63       563.42 o                         
  35   9   5       4853.65       3039.81       445.08 o                         
 -36  10   5       7544.89       6217.39      1260.10 o                         
 -34  10   5      16002.97      14613.51       570.56 o                         
 -32  10   5       4032.60       3662.94       265.74 o                         
 -30  10   5      25846.51      26952.90       645.62 o                         
 -28  10   5       8399.79       8507.89       397.90 o                         
 -26  10   5      25370.30      26261.92       600.16 o                         
 -24  10   5      12149.29      13188.48       479.76 o                         
 -22  10   5       9364.72       9570.48       394.44 o                         
 -20  10   5      12171.44      13132.55       365.19 o                         
 -18  10   5       1967.18       2164.80       192.81 o                         
 -16  10   5      89041.70      93000.74      1451.37 o                         
 -14  10   5      25051.96      25257.79       638.32 o                         
 -12  10   5         83.88        130.91        85.66 o                         
 -10  10   5      32261.78      30977.80       692.76 o                         
  -8  10   5      54732.40      52710.19      1026.50 o                         
  -6  10   5       4252.30       3623.38       237.83 o                         
  -4  10   5     101013.35     101408.58      2466.89 o                         
  -2  10   5       2284.16       2341.87       303.03 o                         
   0  10   5      14727.79      14475.11       477.00 o                         
   2  10   5      12015.16      12190.39       429.56 o                         
   4  10   5        505.82        465.30        91.40 o                         
   6  10   5      33066.91      31525.02      1354.18 o                         
   8  10   5       1417.67       1250.02       227.28 o                         
  10  10   5      67027.07      67145.54      2012.34 o                         
  12  10   5      37875.09      40633.92      1747.18 o                         
  14  10   5       4611.33       4265.13       244.70 o                         
  16  10   5      52224.64      51697.29      1161.70 o                         
  18  10   5       6281.69       6409.30       349.21 o                         
  20  10   5      12873.83      12502.55       454.52 o                         
  22  10   5      13172.98      13163.94       859.55 o                         
  24  10   5         18.68        -25.37       160.06 o                         
  26  10   5       2353.30       2053.95       276.54 o                         
  28  10   5        232.16         14.85       255.60 o                         
  30  10   5       2297.31       1961.99       208.73 o                         
  32  10   5      35752.29      37034.41      1065.38 o                         
  34  10   5        101.92        -66.29       672.36 o                         
 -35  11   5      11725.29      14241.31      1187.66 o                         
 -33  11   5      52933.28      57853.57      1136.63 o                         
 -31  11   5      14610.23      15289.60       511.84 o                         
 -29  11   5       1801.88       1772.13       255.18 o                         
 -27  11   5      29087.01      31338.36       694.77 o                         
 -25  11   5      23661.59      26595.11       660.35 o                         
 -23  11   5       7451.74       7773.77       317.16 o                         
 -21  11   5       2379.22       2495.98       192.98 o                         
 -19  11   5      10143.36      10194.07       324.11 o                         
 -17  11   5      18973.46      19511.68       456.80 o                         
 -15  11   5      29788.80      29129.81       684.03 o                         
 -13  11   5      21852.17      22082.24       567.06 o                         
 -11  11   5        910.94        803.68       119.74 o                         
  -9  11   5     129895.45     132959.75      2251.20 o                         
  -7  11   5     136658.17     138253.92      2856.72 o                         
  -5  11   5        853.69        736.63       203.60 o                         
  -3  11   5      46069.01      44552.25      1290.49 o                         
  -1  11   5      64983.93      64794.68      1418.31 o                         
   1  11   5       6776.88       6340.95       316.84 o                         
   3  11   5       3800.52       3020.96       244.34 o                         
   5  11   5      90867.43      86540.52      1811.48 o                         
   7  11   5      27493.20      28655.67      1287.90 o                         
   9  11   5      24511.46      26856.40      1231.08 o                         
  11  11   5       1342.13       2348.51       331.44 o                         
  13  11   5       5154.08       4072.02       615.54 o                         
  15  11   5       7508.92       7309.65       327.15 o                         
  17  11   5       2817.08       3238.21       256.82 o                         
  19  11   5         93.04         -1.06       134.17 o                         
  21  11   5       7173.53       6954.16       539.38 o                         
  23  11   5      45483.13      46582.51      1134.26 o                         
  25  11   5       1148.79       1084.73       177.55 o                         
  27  11   5      13681.34      14753.45      1089.37 o                         
  29  11   5      12371.92      13484.75       492.19 o                         
  31  11   5      10401.84      11309.10       955.82 o                         
  33  11   5       2439.31       2097.15       648.68 o                         
 -34  12   5       6584.48       4024.67      1117.44 o                         
 -32  12   5         23.18       -157.91       212.22 o                         
 -30  12   5       1447.04       1159.67       242.31 o                         
 -28  12   5      11458.03      11016.01       469.96 o                         
 -26  12   5        230.00        -74.49       142.33 o                         
 -24  12   5       2496.66       1896.54       179.67 o                         
 -22  12   5       1509.60       1392.25       146.29 o                         
 -20  12   5          0.60         70.01       162.73 o                         
 -18  12   5        240.19        197.92       106.54 o                         
 -16  12   5       4423.91       4912.23       292.10 o                         
 -14  12   5      16493.82      15574.48       474.72 o                         
 -12  12   5       5919.79       5630.93       297.30 o                         
 -10  12   5       9531.07       9478.37       363.25 o                         
  -8  12   5      13273.88      13193.06       658.08 o                         
  -6  12   5       3285.96       2833.98       293.89 o                         
  -4  12   5         15.47        -69.75       131.37 o                         
  -2  12   5      39849.47      39839.95       997.02 o                         
   0  12   5       5643.90       5650.38       319.56 o                         
   2  12   5       6249.83       5552.34       312.16 o                         
   4  12   5       7393.44       7279.85       349.47 o                         
   6  12   5       1970.32       1203.33       169.48 o                         
   8  12   5       1466.93       1051.15       170.46 o                         
  10  12   5       2712.84       1742.45       350.38 o                         
  12  12   5        895.24        426.14       189.40 o                         
  14  12   5         47.43         95.81       159.15 o                         
  16  12   5         16.22       -112.12       148.57 o                         
  18  12   5       3358.55       3110.35       429.79 o                         
  20  12   5       3102.64       3093.59       293.22 o                         
  22  12   5        838.38        673.69       257.06 o                         
  24  12   5       4099.99       3409.19       308.27 o                         
  26  12   5         73.24       -252.14       252.14 o                         
  28  12   5       1065.47        629.15       244.06 o                         
  30  12   5          7.16       -166.32       420.88 o                         
  32  12   5      14305.23      16234.85      1036.95 o                         
 -31  13   5       8328.67       8305.81       532.19 o                         
 -29  13   5       5040.26       3395.45       421.14 o                         
 -27  13   5      12016.29      11509.76       653.02 o                         
 -25  13   5      14720.10      14597.06       457.36 o                         
 -23  13   5       2011.82       1870.42       192.70 o                         
 -21  13   5      23414.42      24445.56       578.13 o                         
 -19  13   5      10334.33      11335.63       477.25 o                         
 -17  13   5       1058.24        875.53       141.44 o                         
 -15  13   5         60.24         66.68       133.41 o                         
 -13  13   5       7578.45       6635.16       330.66 o                         
 -11  13   5        914.88        865.73       162.66 o                         
  -9  13   5      16103.95      16079.94       757.58 o                         
  -7  13   5     155639.19     158879.81      6321.11 o                         
  -5  13   5      20764.33      20716.61      1074.82 o                         
  -3  13   5     105652.09     108275.05      2222.73 o                         
  -1  13   5       6863.88       6407.47       364.07 o                         
   1  13   5       6109.87       6347.83       355.59 o                         
   3  13   5      82574.08      84051.88      1814.91 o                         
   5  13   5     104257.59     103901.48      2181.51 o                         
   7  13   5       1922.63       1927.25       264.53 o                         
   9  13   5       5786.13       5464.08       530.31 o                         
  11  13   5         13.88        246.22       198.87 o                         
  13  13   5       4443.82       4441.34       492.43 o                         
  15  13   5        936.30        635.50       169.19 o                         
  17  13   5        147.67         40.61       217.81 o                         
  19  13   5       2803.77       2835.51       591.86 o                         
  21  13   5      13269.65      14104.35       654.89 o                         
  23  13   5      49989.97      52437.04      1273.33 o                         
  25  13   5        967.66        665.25       393.40 o                         
  27  13   5      14185.76      11417.42      1313.20 o                         
  29  13   5      50129.26      54644.98      1816.16 o                         
  31  13   5      23859.91      24053.33      1742.45 o                         
 -30  14   5         26.02        321.58       325.31 o                         
 -28  14   5         56.35        151.29       226.31 o                         
 -26  14   5      15822.06      16305.97       515.56 o                         
 -24  14   5       7332.32       7170.74       387.11 o                         
 -22  14   5        668.27        298.68       149.66 o                         
 -20  14   5      25140.84      25345.70       860.31 o                         
 -18  14   5       1265.87       1087.34       140.75 o                         
 -16  14   5      25896.85      26566.86       697.50 o                         
 -14  14   5      50917.99      49065.80      1681.23 o                         
 -12  14   5       3886.58       3898.48       304.33 o                         
 -10  14   5        822.23        845.76       163.25 o                         
  -8  14   5       4549.61       4566.93       520.84 o                         
  -6  14   5      15756.99      15497.98       680.86 o                         
  -4  14   5      49274.21      45655.75      3207.05 o                         
  -2  14   5       1246.37        633.83       166.48 o                         
   0  14   5      89587.00      87942.07      1946.64 o                         
   2  14   5      99367.65     103531.86      2176.47 o                         
   4  14   5       8903.29       8452.25       552.54 o                         
   6  14   5      28429.13      28937.72       840.96 o                         
   8  14   5        821.46       1053.20       266.10 o                         
  10  14   5        414.05        189.40       217.81 o                         
  12  14   5         85.12        160.99       255.69 o                         
  14  14   5          0.95         18.94       227.28 o                         
  16  14   5        370.68        189.40       227.28 o                         
  18  14   5        659.33        593.53       222.20 o                         
  20  14   5       9207.46      10475.93       923.31 o                         
  22  14   5      31017.10      33388.42      1033.95 o                         
  24  14   5        247.64        -25.65       356.74 o                         
  26  14   5      26315.41      26743.99      1160.96 o                         
  28  14   5      10314.17       8958.54      1278.43 o                         
 -29  15   5         19.95        166.24       292.92 o                         
 -27  15   5       3185.83       2471.18       227.67 o                         
 -25  15   5      33546.41      35044.43       839.36 o                         
 -23  15   5      35659.58      36863.91       793.78 o                         
 -21  15   5       3654.32       2864.65       218.28 o                         
 -19  15   5      23969.46      24485.33       667.62 o                         
 -17  15   5      75671.01      79129.90      2230.13 o                         
 -15  15   5      95963.37      95506.82      2188.33 o                         
 -13  15   5      19238.88      17354.27       608.26 o                         
 -11  15   5      44809.48      43811.18      1396.43 o                         
  -9  15   5       9253.43       9135.76       790.73 o                         
  -7  15   5      10848.27      10022.83       564.08 o                         
  -5  15   5      14961.99      15083.15       573.61 o                         
  -3  15   5       5808.62       5370.82       380.89 o                         
  -1  15   5       3046.20       2413.75       234.45 o                         
   1  15   5      25710.58      25620.36       799.31 o                         
   3  15   5       8365.85       8527.07       439.64 o                         
   5  15   5       4120.32       4195.25       397.28 o                         
   7  15   5      20327.98      21390.31       718.21 o                         
   9  15   5       8724.41       9254.55       538.26 o                         
  11  15   5       1890.71       1742.45       321.97 o                         
  13  15   5      31837.63      34365.96      1553.05 o                         
  15  15   5       9322.95       9706.56       748.12 o                         
  17  15   5       8392.75       7509.56       700.77 o                         
  19  15   5       4229.46       4412.93       625.01 o                         
  21  15   5       1868.39       1870.44       336.69 o                         
  23  15   5        613.21        805.46       335.55 o                         
  25  15   5       5852.58       4230.70       495.74 o                         
  27  15   5       3457.61       2667.73       516.67 o                         
 -26  16   5        942.49        416.23       237.16 o                         
 -24  16   5      12537.03      14350.66       624.62 o                         
 -22  16   5       6216.68       6238.43       460.45 o                         
 -20  16   5        723.52        649.06       204.30 o                         
 -18  16   5        410.09        252.88       165.39 o                         
 -16  16   5        412.93        568.64       178.93 o                         
 -14  16   5       5750.71       4732.26       795.46 o                         
 -12  16   5        878.17        914.20       252.00 o                         
 -10  16   5       3504.34       2765.05       350.38 o                         
  -8  16   5          0.76        237.26       298.30 o                         
  -6  16   5       1743.76       1385.32       182.81 o                         
  -4  16   5       7511.68       6983.61       430.67 o                         
  -2  16   5       4499.97       4539.99       380.08 o                         
   0  16   5      20270.15      20675.75       717.05 o                         
   2  16   5      13451.14      13708.34       668.32 o                         
   4  16   5        105.32        -59.11       258.38 o                         
   6  16   5       8782.94       8849.85       487.02 o                         
   8  16   5       1483.80       1322.65       270.82 o                         
  10  16   5        721.30        541.17       186.87 o                         
  12  16   5       9491.22       8683.82       776.52 o                         
  14  16   5       6524.62       7670.55       738.65 o                         
  16  16   5        967.90       1723.51       359.85 o                         
  18  16   5       2479.47       2121.24       359.85 o                         
  20  16   5          4.18       -160.99       331.44 o                         
  22  16   5       4927.53       4611.80       757.59 o                         
  24  16   5        411.79       1070.09       681.83 o                         
  26  16   5        703.59         37.88       653.42 o                         
 -25  17   5       5629.65       5928.02       421.68 o                         
 -23  17   5      26581.94      27653.39       711.03 o                         
 -21  17   5       7374.82       8017.27       531.70 o                         
 -19  17   5       3559.15       2820.05       235.44 o                         
 -17  17   5      38747.84      39187.90      1258.67 o                         
 -15  17   5      10967.41      11404.29       689.26 o                         
 -13  17   5       8278.50       9121.02       866.49 o                         
 -11  17   5      63594.02      63439.05      1794.57 o                         
  -9  17   5        673.78        817.24       201.44 o                         
  -7  17   5       7287.17       6947.14       467.82 o                         
  -5  17   5       6096.96       7263.37       456.70 o                         
  -3  17   5          4.20       -114.58       263.85 o                         
  -1  17   5       2595.24       2305.35       254.90 o                         
   1  17   5      32445.54      32923.45       980.96 o                         
   3  17   5       6335.93       5826.46       453.26 o                         
   5  17   5        644.06        390.31       218.48 o                         
   7  17   5       5289.76       4883.03       521.50 o                         
   9  17   5       4710.71       3823.78       400.01 o                         
  11  17   5      15191.03      16252.52       669.42 o                         
  13  17   5      77319.09      80998.16      2355.48 o                         
  15  17   5      32999.49      34508.01      1647.75 o                         
  17  17   5       1074.33       1145.85       388.26 o                         
  19  17   5      34028.40      35682.27      1638.28 o                         
 -22  18   5        172.22        348.07       238.36 o                         
 -20  18   5       1022.89       1000.17       290.82 o                         
 -18  18   5         12.73         10.64       219.24 o                         
 -16  18   5       7290.64       7511.26       528.81 o                         
 -14  18   5      31582.02      32176.21      1226.11 o                         
 -12  18   5       2187.91       1981.36       311.83 o                         
 -10  18   5      33674.14      33948.02       854.16 o                         
  -8  18   5      20677.82      20387.80       739.38 o                         
  -6  18   5       2687.07       1964.64       295.67 o                         
  -4  18   5      20295.46      20815.62       757.69 o                         
  -2  18   5       6441.97       6657.07       498.98 o                         
   0  18   5         17.81       -241.00       302.56 o                         
   2  18   5       1151.68       1091.10       241.55 o                         
   4  18   5       6059.76       5072.52       479.91 o                         
   6  18   5       3306.36       3234.59       592.46 o                         
   8  18   5       4648.08       3090.65       672.36 o                         
  10  18   5      20563.14      20975.01       999.81 o                         
  12  18   5      13485.01      16242.04       870.81 o                         
  14  18   5       2712.46       3046.55       329.87 o                         
  16  18   5      20510.51      20776.78      1268.96 o                         
 -19  19   5        498.18        316.85       257.51 o                         
 -17  19   5       3584.76       3996.33       457.56 o                         
 -15  19   5       1898.71       1789.36       231.96 o                         
 -13  19   5       2055.47       1672.46       396.43 o                         
 -11  19   5       6921.37       8065.06       683.77 o                         
  -9  19   5      34451.96      37371.18      1321.74 o                         
  -7  19   5      16467.50      16782.73      1632.16 o                         
  -5  19   5       1416.85       1562.05       271.43 o                         
  -3  19   5      10467.92      10031.82       621.34 o                         
  -1  19   5      75873.64      76234.34      2192.38 o                         
   1  19   5        943.58        946.71       337.11 o                         
   3  19   5      20090.98      20164.60       806.78 o                         
   5  19   5       4690.62       3206.11       296.28 o                         
   7  19   5         10.91        123.85       298.28 o                         
   9  19   5        221.77         -2.42       291.49 o                         
  11  19   5       2637.31       1566.19       303.84 o                         
  13  19   5       2708.61       2550.53       348.01 o                         
  15  19   5       7361.71       7158.86       810.15 o                         
  17  19   5       2974.38       2186.96       542.86 o                         
 -16  20   5       3608.22       3613.12       336.55 o                         
 -14  20   5       2322.83       1943.86       220.38 o                         
 -12  20   5        469.63       -143.97       258.58 o                         
 -10  20   5         50.94        189.76       294.72 o                         
  -8  20   5        965.14        556.09       297.48 o                         
  -6  20   5       5576.69       4640.87       779.14 o                         
  -4  20   5       3365.36       2851.98       309.43 o                         
  -2  20   5        227.63         44.01       274.67 o                         
   0  20   5        506.76        499.35       299.13 o                         
   2  20   5        263.40       1244.35       411.11 o                         
   4  20   5       1629.06       1055.57       303.01 o                         
   6  20   5       1153.12        466.93       496.20 o                         
   8  20   5        402.57       1003.90       363.79 o                         
  10  20   5       5265.91       5112.64       505.89 o                         
  12  20   5       2134.42       1755.25       475.12 o                         
  14  20   5        554.09         80.47       555.18 o                         
  -9  21   5      10871.71      11424.56       761.11 o                         
  -7  21   5      17617.31      17600.30      1110.30 o                         
  -5  21   5       1610.02        764.05       342.59 o                         
  -3  21   5       4622.52       4092.91       378.12 o                         
  -1  21   5      24078.46      22192.48       920.39 o                         
   1  21   5       4177.35       3413.36       390.60 o                         
   3  21   5      66674.45      70271.54      2539.14 o                         
   5  21   5      29045.34      30438.73      1389.60 o                         
   7  21   5       3770.80       2490.66       561.29 o                         
   9  21   5       1822.03       1255.45       537.81 o                         
 -40   0   6      29788.50      27528.76      1571.99 o                         
 -38   0   6       2115.89       1744.86       409.36 o                         
 -36   0   6       3220.64       1382.59       492.43 o                         
 -34   0   6        952.29        879.27       263.85 o                         
 -32   0   6      18806.55      17252.75       904.37 o                         
 -30   0   6       5320.25       3049.28       407.20 o                         
 -28   0   6      59447.64      59376.94      1673.40 o                         
 -26   0   6      29472.00      28838.70      1638.28 o                         
 -24   0   6      86619.81      87009.56      2234.87 o                         
 -22   0   6     163645.09     170664.56      3887.55 o                         
 -20   0   6      18659.18      19145.10       965.92 o                         
 -18   0   6       1267.53       2051.65       201.66 o                         
 -16   0   6      88659.27      93809.96      2107.52 o                         
 -14   0   6      44824.84      44401.82       928.97 o                         
 -12   0   6      66456.82      66369.16      1290.46 o                         
 -10   0   6      91664.44      92791.09      1724.62 o                         
  -8   0   6       9719.05       9179.64       264.64 o                         
  -6   0   6      87949.26      90838.20      1891.91 o                         
  -4   0   6      81713.55      82548.90      1660.77 o                         
  -2   0   6      15820.71      16494.87       511.96 o                         
   0   0   6     360970.09     362968.62     10918.70 o                         
   6   0   6      50817.05      52183.44      1425.21 o                         
   8   0   6     196494.02     207494.69      4379.28 o                         
  10   0   6     242204.77     250478.77      5293.32 o                         
  12   0   6       8464.04       8267.15       397.73 o                         
  14   0   6     535055.56     510593.59     15199.06 o                         
  16   0   6     168902.11     158903.53      4905.37 o                         
  18   0   6      14301.50      14214.20       662.89 o                         
  20   0   6       5035.24       5284.16       388.26 o                         
  22   0   6       2472.89       1969.72       312.50 o                         
  24   0   6          2.74        -37.88       142.05 o                         
  26   0   6        147.25        -85.23       179.93 o                         
  28   0   6       6869.67       6288.05       376.16 o                         
  30   0   6      17123.08      16178.45       638.83 o                         
  32   0   6      35384.16      37016.23      1127.57 o                         
  34   0   6      17598.96      15853.40       714.15 o                         
  36   0   6        827.72        550.54       445.08 o                         
  38   0   6       2476.43       2159.12       568.19 o                         
 -39   1   6       5780.93       5465.62       649.77 o                         
 -37   1   6        109.19       -216.31       236.39 o                         
 -35   1   6       1859.11       1382.84       225.24 o                         
 -33   1   6         61.58       -104.19       203.12 o                         
 -31   1   6       4548.32       5000.16       379.98 o                         
 -29   1   6      15522.73      17464.29       494.08 o                         
 -27   1   6       8871.42      10146.11       350.93 o                         
 -25   1   6      40405.86      39052.28      1094.69 o                         
 -23   1   6      34211.34      34379.80       885.72 o                         
 -21   1   6       9838.27       9927.22       307.46 o                         
 -19   1   6      11480.34      11947.79       295.80 o                         
 -17   1   6       2869.93       2538.06       136.97 o                         
 -15   1   6      82996.20      89373.15      1115.54 o                         
 -13   1   6      35982.94      36768.22       513.57 o                         
 -11   1   6      13037.80      12186.65       231.40 o                         
  -9   1   6      31262.99      30025.21       444.89 o                         
  -7   1   6      31583.95      31608.91       465.99 o                         
  -5   1   6       7946.29       7647.44       158.60 o                         
  -3   1   6      28242.93      26021.49       477.01 o                         
  -1   1   6      37537.64      37150.68       671.73 o                         
   1   1   6      52096.15      49782.42      1224.52 o                         
   3   1   6      17360.16      18409.32       615.54 o                         
   5   1   6        739.10        573.37        92.74 o                         
   7   1   6      32437.50      30300.57       744.84 o                         
   9   1   6       4119.58       3772.12       175.60 o                         
  11   1   6      74687.34      70838.09      1510.19 o                         
  13   1   6       4900.72       3978.58       155.03 o                         
  15   1   6      15081.35      15139.55       371.23 o                         
  17   1   6      95140.39      95862.77      2906.18 o                         
  19   1   6       9147.44       8983.87       402.47 o                         
  21   1   6       4995.62       4846.07       345.65 o                         
  23   1   6       4185.50       4299.52       520.84 o                         
  25   1   6       3615.58       3996.26       416.67 o                         
  27   1   6       9904.39      10438.63       383.76 o                         
  29   1   6       1179.63        909.56       121.65 o                         
  31   1   6       7971.14       7884.95       324.37 o                         
  33   1   6       2737.81       2418.81       198.50 o                         
  35   1   6       1720.29       1366.49       225.53 o                         
  37   1   6       5789.98       5331.17       524.74 o                         
 -40   2   6      16044.18      13893.15       994.33 o                         
 -38   2   6      14172.88      12524.69       577.61 o                         
 -36   2   6        522.54        117.09       188.52 o                         
 -34   2   6       4355.68       3470.97       248.93 o                         
 -32   2   6      40896.64      41181.51       903.73 o                         
 -30   2   6      49286.33      51091.17      1038.91 o                         
 -28   2   6       7641.85       8325.13       643.79 o                         
 -26   2   6       6337.47       6056.00       271.29 o                         
 -24   2   6      51153.62      52303.10      1009.92 o                         
 -22   2   6      59616.42      61530.84      1012.27 o                         
 -20   2   6      27489.16      29910.08       508.66 o                         
 -18   2   6       4942.83       4694.43       157.32 o                         
 -16   2   6     114050.86     116089.10      1538.45 o                         
 -14   2   6     269037.38     291674.25      4093.35 o                         
 -12   2   6      59316.23      61096.28      1132.43 o                         
 -10   2   6       1243.88        892.86        67.69 o                         
  -8   2   6     117737.97     122293.59      1819.65 o                         
  -6   2   6      46646.74      45656.68       859.71 o                         
  -4   2   6     107073.28     107848.69      1376.51 o                         
  -2   2   6      45021.66      48161.54       727.68 o                         
   0   2   6     505958.47     499005.38     33000.31 o                         
   2   2   6      53083.64      48524.18      1751.92 o                         
   4   2   6      52167.38      50630.23      1154.96 o                         
   6   2   6      28384.79      26886.05       658.94 o                         
   8   2   6      33430.49      33090.50       719.42 o                         
  10   2   6       6819.80       5625.14       170.86 o                         
  12   2   6      12694.08      10732.88       275.55 o                         
  14   2   6       4034.84       3649.03       153.75 o                         
  16   2   6      24693.32      24332.29       541.34 o                         
  18   2   6       6101.78       5951.29       217.60 o                         
  20   2   6      10359.08       9572.64       352.35 o                         
  22   2   6        447.26        288.83        78.52 o                         
  24   2   6      18320.91      18490.07       795.67 o                         
  26   2   6         13.90        -95.84        95.84 o                         
  28   2   6          0.82       -110.67       110.67 o                         
  30   2   6       6770.30       6444.54       559.05 o                         
  32   2   6       5959.78       6603.03       428.45 o                         
  34   2   6         24.57        -62.57       190.32 o                         
  36   2   6        307.85        -31.35       193.93 o                         
  38   2   6       8570.66      10108.86       799.50 o                         
 -39   3   6      40996.66      41824.25      2642.08 o                         
 -37   3   6        244.73        169.82       226.34 o                         
 -35   3   6        163.80        -40.33       182.98 o                         
 -33   3   6       3214.48       2908.93       230.12 o                         
 -31   3   6          7.28        -89.92       194.09 o                         
 -29   3   6      19838.02      19860.09       535.35 o                         
 -27   3   6       1306.50       1250.12       146.02 o                         
 -25   3   6      49350.44      49646.27      2267.60 o                         
 -23   3   6       6933.90       7196.92       219.25 o                         
 -21   3   6       3271.37       3202.63       148.82 o                         
 -19   3   6      34659.88      35734.96       579.37 o                         
 -17   3   6       1599.20       1286.37        97.88 o                         
 -15   3   6      57750.02      57778.96       915.42 o                         
 -13   3   6      67525.51      67395.86      1030.71 o                         
 -11   3   6       8447.58       8838.04       198.50 o                         
  -9   3   6       2801.32       3242.30       109.94 o                         
  -7   3   6       2889.05       3894.11       152.76 o                         
  -5   3   6        358.39        338.27        45.19 o                         
  -3   3   6     272286.34     280932.19      3467.17 o                         
  -1   3   6       1656.94       1191.10        98.80 o                         
   1   3   6      91814.82      84789.01      1935.11 o                         
   3   3   6     106400.55     109935.10      3418.60 o                         
   5   3   6     140897.17     142124.14      3093.54 o                         
   7   3   6      29967.98      28467.39       725.40 o                         
   9   3   6          5.09        -29.14        40.15 o                         
  11   3   6      31275.03      30512.32       622.97 o                         
  13   3   6      17352.27      15522.30       372.44 o                         
  15   3   6      11899.00      11866.50       318.40 o                         
  17   3   6      11388.04       9563.96       284.01 o                         
  19   3   6         19.22        -36.62        54.02 o                         
  21   3   6        309.46        260.93        61.70 o                         
  23   3   6      11200.29      11488.76       445.97 o                         
  25   3   6       9571.64       8671.70       441.32 o                         
  27   3   6      36703.25      36751.68       739.64 o                         
  29   3   6       3335.17       2348.79       276.71 o                         
  31   3   6      18860.44      18446.12       588.42 o                         
  33   3   6        531.69        341.71       192.73 o                         
  35   3   6       1030.71        290.33       292.94 o                         
  37   3   6        345.56       -265.15       492.43 o                         
 -38   4   6      24933.24      24282.21      1852.23 o                         
 -36   4   6      41906.81      42009.03      1968.26 o                         
 -34   4   6        801.83        926.80       213.71 o                         
 -32   4   6      44544.47      45992.05       993.52 o                         
 -30   4   6      54905.73      55809.79      1198.73 o                         
 -28   4   6        239.13         38.10        97.52 o                         
 -26   4   6      40189.55      41940.16       794.09 o                         
 -24   4   6         14.26         39.66        84.38 o                         
 -22   4   6       4311.58       4174.56       172.19 o                         
 -20   4   6       2903.16       2751.56       139.44 o                         
 -18   4   6      11922.40      10975.97       285.27 o                         
 -16   4   6       1116.73        944.04        80.51 o                         
 -14   4   6     112522.44     116235.37      1689.21 o                         
 -12   4   6     199663.31     200500.22      2842.31 o                         
 -10   4   6       1175.16       1496.96       106.40 o                         
  -8   4   6     120125.62     124624.60      2344.91 o                         
  -6   4   6     230150.16     244158.98      5342.30 o                         
  -4   4   6       2718.18       2476.82       103.19 o                         
  -2   4   6      26128.72      22301.71       448.40 o                         
   0   4   6     416329.03     426732.88      9370.39 o                         
   2   4   6      36659.53      35751.33       876.51 o                         
   4   4   6      95822.35      98164.12      3125.04 o                         
   6   4   6      15786.39      13238.70       430.00 o                         
   8   4   6       7340.29       7459.03       288.97 o                         
  10   4   6       2121.97       2283.02       150.50 o                         
  12   4   6      14108.68      13022.08       429.72 o                         
  14   4   6     103549.88     103536.05      2352.10 o                         
  16   4   6         46.79         34.95        41.88 o                         
  18   4   6      16982.15      17565.61       388.01 o                         
  20   4   6        730.87        756.82        84.70 o                         
  22   4   6      54636.18      55611.07      1003.13 o                         
  24   4   6     186595.16     194388.09      4897.41 o                         
  26   4   6      65083.36      66050.45      1375.30 o                         
  28   4   6      24725.38      24996.00       855.65 o                         
  30   4   6      36272.86      37028.64       889.82 o                         
  32   4   6      28590.86      29707.98       913.19 o                         
  34   4   6          3.66       -345.84       397.73 o                         
  36   4   6      13098.29      11947.33       740.20 o                         
 -39   5   6      16376.90      13895.46       870.54 o                         
 -37   5   6      18929.82      18068.96       653.72 o                         
 -35   5   6      13860.32      14429.52       547.92 o                         
 -33   5   6      10248.42      10730.80       456.09 o                         
 -31   5   6      14650.88      14581.10       422.87 o                         
 -29   5   6      13237.86      14961.77       407.95 o                         
 -27   5   6      14827.77      14669.51       392.50 o                         
 -25   5   6      29796.86      31242.19       571.57 o                         
 -23   5   6        470.78        424.83        97.12 o                         
 -21   5   6      18196.15      18037.21       413.80 o                         
 -19   5   6      27636.76      29861.38       571.25 o                         
 -17   5   6       7207.34       7313.42       222.97 o                         
 -15   5   6      37222.76      38569.25       667.91 o                         
 -13   5   6       6955.50       6131.12       190.63 o                         
 -11   5   6       7587.92       7077.02       201.02 o                         
  -9   5   6        563.22        710.27        77.91 o                         
  -7   5   6      14558.36      15151.71       309.86 o                         
  -5   5   6      31733.17      29877.46       510.40 o                         
  -3   5   6      22607.42      22297.23       472.09 o                         
  -1   5   6       7272.95       7001.08       308.10 o                         
   1   5   6      49698.59      53311.23      1078.56 o                         
   3   5   6       2065.26       1401.53       189.40 o                         
   5   5   6       2247.73       2291.70       208.34 o                         
   7   5   6      99894.16      97392.54      2500.03 o                         
   9   5   6       8813.96       7555.05       232.89 o                         
  11   5   6      33102.00      32918.48       698.92 o                         
  13   5   6      11899.34      11458.57       321.85 o                         
  15   5   6       3496.83       3105.67       157.90 o                         
  17   5   6      18210.64      17707.89       390.66 o                         
  19   5   6         15.76        138.53        54.69 o                         
  21   5   6      69783.35      71885.42      1238.67 o                         
  23   5   6        684.15        477.97        79.15 o                         
  25   5   6       4647.54       4625.28       221.99 o                         
  27   5   6       6035.40       5747.07       249.03 o                         
  29   5   6       1835.42       1421.05       147.83 o                         
  31   5   6       2523.47       2172.69       163.49 o                         
  33   5   6       8783.88       8738.31       469.02 o                         
  35   5   6       4372.97       3484.84       307.99 o                         
  37   5   6        786.28        649.72       306.08 o                         
 -38   6   6      15098.07      14539.60       882.41 o                         
 -36   6   6         14.48         66.73       288.41 o                         
 -34   6   6       6841.93       6732.14       378.35 o                         
 -32   6   6      10268.97      10215.19       466.59 o                         
 -30   6   6      32451.16      34796.71       714.88 o                         
 -28   6   6       8754.40       9643.85       323.91 o                         
 -26   6   6        688.95        404.12        91.95 o                         
 -24   6   6      41955.00      41876.07       845.21 o                         
 -22   6   6      34409.83      35726.29       680.32 o                         
 -20   6   6      19844.77      21308.02       462.74 o                         
 -18   6   6      14109.57      13993.70       340.13 o                         
 -16   6   6      34584.64      33833.10       615.00 o                         
 -14   6   6      26269.42      26170.11       500.41 o                         
 -12   6   6     124468.47     126324.72      1830.32 o                         
 -10   6   6       6575.47       6662.88       196.28 o                         
  -8   6   6     155660.55     159699.19      2743.42 o                         
  -6   6   6      68624.47      66440.95      1170.40 o                         
  -4   6   6      69509.62      71758.99      1236.51 o                         
  -2   6   6       4001.17       3434.31       185.15 o                         
   0   6   6     104388.70     102869.95      2552.12 o                         
   2   6   6       6133.61       4103.24       194.30 o                         
   4   6   6     125677.91     128325.48      4119.37 o                         
   6   6   6      50979.00      56537.73      1515.17 o                         
   8   6   6      62582.68      58565.86      1459.03 o                         
  10   6   6      35391.86      33266.35       830.06 o                         
  12   6   6       1560.18       1099.32       138.72 o                         
  14   6   6       2143.50       2166.58       250.46 o                         
  16   6   6       3226.79       3173.12       174.19 o                         
  18   6   6        397.69        474.92        75.74 o                         
  20   6   6       1035.17        901.46       101.67 o                         
  22   6   6       2921.53       3197.69       181.26 o                         
  24   6   6       1450.61       1731.16       239.20 o                         
  26   6   6       1645.67       1367.42       141.54 o                         
  28   6   6       3912.21       3234.62       225.20 o                         
  30   6   6      15319.88      14573.62       463.36 o                         
  32   6   6      11985.49      11954.14       483.43 o                         
  34   6   6       2919.62       2321.59       218.34 o                         
  36   6   6       4776.36       3569.24       326.54 o                         
 -37   7   6       1615.94       1075.20       378.42 o                         
 -35   7   6       2166.52       2180.58       209.54 o                         
 -33   7   6         95.10        356.61       212.80 o                         
 -31   7   6      14481.31      14376.96       437.29 o                         
 -29   7   6      13993.68      14143.43       408.79 o                         
 -27   7   6        442.31        478.68       109.94 o                         
 -25   7   6         91.58       -102.73       102.73 o                         
 -23   7   6       7773.65       7953.33       400.44 o                         
 -21   7   6       3238.42       3496.47       204.70 o                         
 -19   7   6       1751.84       2535.91       183.92 o                         
 -17   7   6        828.88        520.20        77.16 o                         
 -15   7   6      14188.57      14276.24       338.03 o                         
 -13   7   6      60398.15      60501.02       973.43 o                         
 -11   7   6       2055.27       2294.46       137.59 o                         
  -9   7   6      30402.22      31385.01       562.87 o                         
  -7   7   6       2373.49       3168.18       133.60 o                         
  -5   7   6     193324.95     201432.25      3384.32 o                         
  -3   7   6     126521.77     132971.06      2474.00 o                         
  -1   7   6       5925.06       6469.99       411.94 o                         
   1   7   6       7666.91       5765.84       241.93 o                         
   3   7   6        462.80        297.36        69.07 o                         
   5   7   6      10715.96      10198.99       568.19 o                         
   7   7   6      16031.38      16174.10       568.98 o                         
   9   7   6       7329.64       7410.31       343.54 o                         
  11   7   6      12367.08      12943.05       477.14 o                         
  13   7   6      17201.71      17007.95       456.04 o                         
  15   7   6      30973.20      30470.26       711.94 o                         
  17   7   6      20596.89      20197.48       533.82 o                         
  19   7   6      13520.97      13156.60       586.32 o                         
  21   7   6       7205.46       7154.47       342.62 o                         
  23   7   6      13116.79      13688.41       378.66 o                         
  25   7   6        996.12        795.74       115.23 o                         
  27   7   6       7346.42       7495.52       308.85 o                         
  29   7   6       2652.89       2051.41       170.48 o                         
  31   7   6        752.83        427.65       183.59 o                         
  33   7   6       8902.64       7507.55       388.62 o                         
  35   7   6        168.41       -216.99       310.45 o                         
 -36   8   6       1616.65       1017.29       243.40 o                         
 -34   8   6         65.91        -26.51       185.68 o                         
 -32   8   6       2850.54       2424.34       236.75 o                         
 -30   8   6      14819.44      13924.97       432.68 o                         
 -28   8   6      27504.04      29694.25       602.08 o                         
 -26   8   6       2141.09       2131.61       190.63 o                         
 -24   8   6      18815.06      19826.11       649.05 o                         
 -22   8   6     235980.33     262654.53      3720.44 o                         
 -20   8   6     133693.12     142879.22      2123.26 o                         
 -18   8   6      30495.27      31755.02       616.53 o                         
 -16   8   6     103932.22     109782.87      1656.84 o                         
 -14   8   6      17162.71      18435.98       407.13 o                         
 -12   8   6       3857.84       4138.10       170.62 o                         
 -10   8   6      43234.59      42527.11       731.16 o                         
  -8   8   6      26975.83      24702.66       476.88 o                         
  -6   8   6       8778.38       8703.72       233.59 o                         
  -4   8   6       3797.88       3182.88       183.78 o                         
  -2   8   6      58783.16      59083.57      1557.78 o                         
   0   8   6       5797.86       5842.78       305.77 o                         
   2   8   6      12819.58      10999.05       378.28 o                         
   4   8   6     166531.11     168449.11      5397.80 o                         
   6   8   6       9136.64       7897.83       492.43 o                         
   8   8   6     191655.25     202285.28      5085.29 o                         
  10   8   6     121575.75     128859.68      3002.56 o                         
  12   8   6      59459.10      59944.37      1337.10 o                         
  14   8   6     100258.05     105252.25      2797.88 o                         
  16   8   6     106501.39     111865.21      2146.68 o                         
  18   8   6      16758.93      16590.30       632.44 o                         
  20   8   6       8995.43       9871.70       409.82 o                         
  22   8   6       4783.48       5073.23       271.17 o                         
  24   8   6        735.71        739.40       118.15 o                         
  26   8   6       6332.72       6141.14       282.61 o                         
  28   8   6        458.97        164.86       173.59 o                         
  30   8   6        478.86       -141.61       141.61 o                         
  32   8   6      12102.27      10635.03       721.70 o                         
  34   8   6      18810.11      16993.82       703.77 o                         
 -37   9   6        385.76       1013.27       833.34 o                         
 -35   9   6        519.00        363.65       219.25 o                         
 -33   9   6       3442.52       3075.27       262.28 o                         
 -31   9   6      14116.42      14381.03       467.94 o                         
 -29   9   6      19671.56      20698.58       536.37 o                         
 -27   9   6        961.30        440.62       132.12 o                         
 -25   9   6         28.83       -124.40       124.40 o                         
 -23   9   6       5467.53       5713.83       322.33 o                         
 -21   9   6       1463.40       1477.83       148.92 o                         
 -19   9   6       5351.71       5811.69       254.07 o                         
 -17   9   6      22789.14      23778.89       507.49 o                         
 -15   9   6      46473.21      46332.18       812.56 o                         
 -13   9   6       2465.25       2801.75       158.40 o                         
 -11   9   6        381.72        329.30        74.08 o                         
  -9   9   6         33.36        115.46        53.77 o                         
  -7   9   6       7470.34       7133.54       218.72 o                         
  -5   9   6        153.15        206.63        70.31 o                         
  -3   9   6      19653.26      20047.29       699.59 o                         
  -1   9   6        925.19        887.49       136.23 o                         
   1   9   6       1104.61       1151.54       173.21 o                         
   3   9   6        191.37        349.31        74.70 o                         
   5   9   6      26079.95      26685.95      1183.73 o                         
   7   9   6      60520.27      59887.13      2197.00 o                         
   9   9   6          4.12        541.49       118.98 o                         
  11   9   6      46973.48      47448.21      1313.64 o                         
  13   9   6       6865.22       7452.28       295.57 o                         
  15   9   6        561.68        348.81       100.07 o                         
  17   9   6      42742.84      43661.50      1006.53 o                         
  19   9   6      18807.43      18749.96       584.86 o                         
  21   9   6      17204.38      18248.27       551.98 o                         
  23   9   6         34.05        192.25       119.74 o                         
  25   9   6       5691.24       5970.85       285.10 o                         
  27   9   6        400.64        430.58       189.96 o                         
  29   9   6       1939.46       1469.35       164.01 o                         
  31   9   6       5398.42       4807.68       339.08 o                         
  33   9   6       7416.00       7090.42       520.65 o                         
 -36  10   6       9817.63       7138.37       823.30 o                         
 -34  10   6       1434.96        852.46       255.92 o                         
 -32  10   6      25926.39      26871.29       716.32 o                         
 -30  10   6      21877.56      23389.06       643.81 o                         
 -28  10   6       1240.90        844.66       153.96 o                         
 -26  10   6         21.64        170.98       167.39 o                         
 -24  10   6       7329.09       6987.39       369.19 o                         
 -22  10   6      54102.73      56147.64      1021.45 o                         
 -20  10   6      14377.56      15693.04       408.36 o                         
 -18  10   6       3710.84       3761.90       206.28 o                         
 -16  10   6      95451.15      99100.11      1538.24 o                         
 -14  10   6      45717.20      47069.57       830.44 o                         
 -12  10   6      10421.73      10350.42       294.03 o                         
 -10  10   6        258.69        239.31        65.96 o                         
  -8  10   6      41883.00      40704.24       725.35 o                         
  -6  10   6      66892.18      67244.39      1253.12 o                         
  -4  10   6      17078.44      18288.88       677.56 o                         
  -2  10   6        973.19        765.54       194.13 o                         
   0  10   6      14973.84      15205.61       492.49 o                         
   2  10   6      28007.57      27734.16       737.12 o                         
   4  10   6      13766.15      12813.61       446.26 o                         
   6  10   6       7522.35       8418.67       558.72 o                         
  10  10   6       2126.91       3257.62       340.91 o                         
  12  10   6         60.15        138.56       114.52 o                         
  14  10   6       1145.48       1172.60       122.71 o                         
  16  10   6      71290.44      73422.45      1525.55 o                         
  18  10   6      11394.72      12503.45       439.20 o                         
  20  10   6        406.31        197.22       118.15 o                         
  22  10   6      28668.04      29014.49       782.27 o                         
  24  10   6       4843.96       4730.84       367.33 o                         
  26  10   6        375.01        655.03       137.78 o                         
  28  10   6       5333.96       5403.11       482.33 o                         
  30  10   6         68.49         59.43       177.60 o                         
  32  10   6      19868.20      19605.26       769.29 o                         
  34  10   6      10708.86      10789.36      1728.24 o                         
 -35  11   6        872.45        702.76       473.67 o                         
 -33  11   6        422.55         52.39       284.60 o                         
 -31  11   6      11022.04      10633.23       538.42 o                         
 -29  11   6      14478.64      14681.48       480.60 o                         
 -27  11   6        805.73        812.13       205.03 o                         
 -25  11   6        841.25        532.07       191.47 o                         
 -23  11   6       4564.25       4012.50       241.59 o                         
 -21  11   6       3516.17       3358.52       305.55 o                         
 -19  11   6       4940.62       5872.48       253.60 o                         
 -17  11   6       1408.79       1305.22       162.09 o                         
 -15  11   6      28153.25      28558.07       583.79 o                         
 -13  11   6      42089.34      42267.04       876.16 o                         
 -11  11   6      28083.84      27823.94       563.37 o                         
  -9  11   6      21425.37      21134.48       558.93 o                         
  -7  11   6      28559.48      28860.46       564.00 o                         
  -5  11   6      39377.02      38266.10      1150.89 o                         
  -3  11   6      14627.19      13618.79       625.01 o                         
  -1  11   6       8426.53       8292.87       361.12 o                         
   1  11   6       2713.60       2623.77       223.82 o                         
   3  11   6       3693.84       3425.55       249.22 o                         
   5  11   6      23189.42      23941.33       688.27 o                         
   7  11   6      30842.19      31297.74      1373.12 o                         
   9  11   6       9708.26       9886.49       634.48 o                         
  11  11   6       4606.85       4053.08       426.14 o                         
  13  11   6       5991.02       6689.95       449.82 o                         
  15  11   6       4034.76       3598.53       397.73 o                         
  17  11   6      23597.96      24212.80       668.19 o                         
  19  11   6      13489.76      14269.06       494.09 o                         
  21  11   6        698.46        674.97       160.71 o                         
  23  11   6       1249.28       1306.18       276.66 o                         
  25  11   6      11768.45      12360.73       518.77 o                         
  27  11   6        819.02        853.86       174.64 o                         
  29  11   6        769.53        167.90       224.35 o                         
  31  11   6       3835.39       3311.00       418.82 o                         
  33  11   6      14849.50      15284.28      1477.29 o                         
 -32  12   6      46952.97      48053.08      1015.27 o                         
 -30  12   6      27112.08      29580.30       817.02 o                         
 -28  12   6        170.88         69.44       270.21 o                         
 -26  12   6       7299.96       7902.09       372.07 o                         
 -24  12   6      16975.77      17839.43       487.94 o                         
 -22  12   6       1033.97        712.37       131.19 o                         
 -20  12   6        217.33        112.30       109.24 o                         
 -18  12   6       4397.83       4205.47       229.85 o                         
 -16  12   6        987.60        718.49       103.60 o                         
 -14  12   6      60298.71      61401.35      1090.83 o                         
 -12  12   6      79943.06      82081.23      1321.96 o                         
 -10  12   6      32526.87      32695.02       640.20 o                         
  -8  12   6      36413.16      36790.64       943.37 o                         
  -6  12   6     179040.20     183480.12      4237.90 o                         
  -4  12   6         65.80        124.79       246.22 o                         
  -2  12   6      55831.14      56767.24      1303.22 o                         
   0  12   6      27492.82      27510.83       766.54 o                         
   2  12   6       9526.55       8699.24       388.83 o                         
   4  12   6       2715.87       2357.44       428.68 o                         
   6  12   6      40170.89      39462.79      1002.66 o                         
   8  12   6       1012.37        492.43       170.46 o                         
  10  12   6       6005.32       5303.10       492.43 o                         
  12  12   6      10330.74      10473.62       672.36 o                         
  14  12   6      14488.34      14741.41       639.36 o                         
  16  12   6       2662.36       2936.36       478.23 o                         
  18  12   6      11710.98      11764.93       470.16 o                         
  20  12   6      15137.19      16554.46       562.33 o                         
  22  12   6       9309.66       8749.49       439.58 o                         
  24  12   6      62432.07      66475.70      1513.79 o                         
  26  12   6      20780.55      20829.72       708.39 o                         
  28  12   6         28.64       -164.07       328.84 o                         
  30  12   6      20632.60      21007.87       805.37 o                         
 -31  13   6          4.44       -390.92       390.92 o                         
 -29  13   6       2554.65       2167.98       230.20 o                         
 -27  13   6       4618.57       5312.26       366.20 o                         
 -25  13   6       3243.30       3632.47       316.31 o                         
 -23  13   6       8465.10       9360.43       431.96 o                         
 -21  13   6       2570.35       2124.57       202.83 o                         
 -19  13   6      11197.73      11043.95       572.19 o                         
 -17  13   6        276.06        350.52       133.80 o                         
 -15  13   6       6470.29       6452.86       271.65 o                         
 -13  13   6        309.56        110.73        92.56 o                         
 -11  13   6       6500.18       6362.55       253.66 o                         
  -9  13   6       1958.06       1987.83       261.63 o                         
  -7  13   6        821.98        851.22       293.56 o                         
  -5  13   6      17823.79      18323.58       747.82 o                         
  -3  13   6      12890.92      13273.33       511.89 o                         
  -1  13   6       9917.71       9160.49       423.40 o                         
   1  13   6      63313.65      62210.75      1432.60 o                         
   3  13   6      22120.37      20594.56       902.29 o                         
   5  13   6       4857.38       4226.51       348.90 o                         
   7  13   6      35836.40      36920.27       979.98 o                         
   9  13   6       1470.28       1420.47       274.62 o                         
  11  13   6          4.89        189.40       236.75 o                         
  13  13   6        949.15        539.78       236.75 o                         
  15  13   6       4556.95       3806.87       492.43 o                         
  17  13   6         44.40        138.94       198.46 o                         
  19  13   6       2153.04       1450.79       192.70 o                         
  21  13   6       2980.10       3016.98       264.54 o                         
  23  13   6      19986.77      20567.88      1042.24 o                         
  25  13   6       1118.60        751.10       290.87 o                         
  27  13   6       4802.17       5502.26       453.18 o                         
  29  13   6       6368.82       6215.79       798.23 o                         
 -30  14   6       6414.14       6075.19       466.99 o                         
 -28  14   6        537.75        620.65       247.67 o                         
 -26  14   6          7.43       -192.42       192.42 o                         
 -24  14   6      16275.73      16930.75       511.63 o                         
 -22  14   6       3145.30       2451.31       202.79 o                         
 -20  14   6       1037.27        215.01       137.24 o                         
 -18  14   6        425.59         58.14       127.19 o                         
 -16  14   6      25027.36      25587.00       592.36 o                         
 -14  14   6      32708.43      32364.76       708.32 o                         
 -12  14   6       3147.46       2965.43       204.68 o                         
 -10  14   6       4653.06       4072.22       399.20 o                         
  -8  14   6       4486.50       3901.69       392.33 o                         
  -6  14   6      51377.32      49164.32      1457.51 o                         
  -4  14   6        431.11        462.36       149.06 o                         
  -2  14   6      14957.01      14605.21       543.85 o                         
   0  14   6      20786.98      21346.87       699.24 o                         
   2  14   6      45974.38      45631.59      1156.48 o                         
   4  14   6      18711.49      18935.12       647.06 o                         
   6  14   6      18828.34      18501.65       643.73 o                         
   8  14   6      22096.26      22122.65       715.76 o                         
  10  14   6       7164.31       6884.56       615.54 o                         
  12  14   6       8775.73       8560.71       681.83 o                         
  14  14   6       1650.33       2234.88       312.50 o                         
  16  14   6       6505.63       5738.71       596.60 o                         
  18  14   6        363.80         85.23       265.15 o                         
  20  14   6       1776.24       1425.18       407.20 o                         
  22  14   6      21633.25      21905.98      1799.27 o                         
  24  14   6      33337.27      33725.64      1107.95 o                         
  26  14   6       2018.02       1205.07       293.01 o                         
  28  14   6          0.38       1543.58       795.46 o                         
 -29  15   6        460.56        132.49       322.55 o                         
 -27  15   6        399.03        296.12       281.94 o                         
 -25  15   6       2037.17       1518.35       234.22 o                         
 -23  15   6      14077.69      15286.23       499.14 o                         
 -21  15   6        362.10        117.89       160.65 o                         
 -19  15   6      14300.62      15624.05       639.69 o                         
 -17  15   6        410.41        509.60       192.36 o                         
 -15  15   6      31430.47      30911.00      1196.92 o                         
 -13  15   6      27790.96      27502.44       663.75 o                         
 -11  15   6        370.60        586.24       206.54 o                         
  -9  15   6       4458.99       3664.66       411.68 o                         
  -7  15   6        972.46       1245.40       213.54 o                         
  -5  15   6      14862.76      15280.05       589.14 o                         
  -3  15   6      23657.73      24319.77       765.81 o                         
  -1  15   6        757.70        472.67       167.21 o                         
   1  15   6      20122.56      20748.54       703.29 o                         
   3  15   6      18171.98      18270.91       654.75 o                         
   5  15   6       6103.74       6205.91       416.62 o                         
   7  15   6       6683.14       5943.83       405.33 o                         
   9  15   6       2413.90       1778.89       210.15 o                         
  11  15   6        280.80        625.01       274.62 o                         
  13  15   6       6754.88       6458.42       643.95 o                         
  15  15   6       5696.25       4517.10       606.07 o                         
  17  15   6        936.59        653.42       293.56 o                         
  19  15   6       1967.97       1818.20       321.97 o                         
  21  15   6       1750.89       1410.93       482.96 o                         
  23  15   6      22516.18      20999.51      1941.31 o                         
  25  15   6       2133.22       1155.32       710.24 o                         
  27  15   6      25830.62      23996.52      1524.64 o                         
 -26  16   6        403.55        525.15       234.30 o                         
 -24  16   6      30657.22      31099.98       749.78 o                         
 -22  16   6      73347.61      76304.37      1344.90 o                         
 -20  16   6      15581.77      16666.62       503.82 o                         
 -18  16   6       2432.73       2721.04       229.74 o                         
 -16  16   6      38280.31      39651.38       823.01 o                         
 -14  16   6      28710.53      28544.05       765.54 o                         
 -12  16   6      15328.07      15026.85       505.05 o                         
 -10  16   6      29255.49      29314.51      1059.43 o                         
  -8  16   6       1999.78       2464.56       530.31 o                         
  -6  16   6       6249.19       5433.83       413.75 o                         
  -4  16   6       5631.18       5206.09       458.12 o                         
  -2  16   6      28205.21      30014.04       893.28 o                         
   0  16   6       3699.44       3292.80       389.01 o                         
   2  16   6      39862.34      40747.66      1109.79 o                         
   4  16   6      47685.76      47729.34      1245.58 o                         
   6  16   6        158.77        317.51       187.39 o                         
   8  16   6      19249.91      19780.77       714.85 o                         
  10  16   6      41934.95      42758.42      1160.88 o                         
  12  16   6       1701.72       1484.84       301.78 o                         
  14  16   6      32106.47      34195.51      1581.46 o                         
  16  16   6      59357.19      65426.96      2556.85 o                         
  18  16   6       7269.15       6032.27       748.12 o                         
  20  16   6       2264.26       1789.80       350.38 o                         
  22  16   6        571.71       -435.61       643.95 o                         
 -25  17   6       3356.39       2902.23       323.37 o                         
 -23  17   6       1972.03       1948.68       240.08 o                         
 -21  17   6       1689.62       1696.89       220.50 o                         
 -19  17   6       2590.41       2132.76       197.21 o                         
 -17  17   6       5512.71       5583.43       387.96 o                         
 -15  17   6       1203.18       1052.12       185.49 o                         
 -13  17   6      16790.17      17250.51       643.79 o                         
 -11  17   6        197.53         77.65       143.17 o                         
  -9  17   6      13371.27      13510.95       708.92 o                         
  -7  17   6       2789.13       1927.99       397.73 o                         
  -5  17   6       4638.40       3938.68       443.06 o                         
  -3  17   6       5732.24       5140.10       437.75 o                         
  -1  17   6       1186.08       1272.56       209.84 o                         
   1  17   6       7848.98       7522.48       724.00 o                         
   3  17   6       2309.40       1924.96       262.77 o                         
   5  17   6      16661.52      16811.79       682.27 o                         
   7  17   6       6733.41       7222.02       498.37 o                         
   9  17   6       2332.18       1522.09       249.70 o                         
  11  17   6        690.08        914.40       226.11 o                         
  13  17   6      16957.59      17184.78      1471.62 o                         
  15  17   6         75.36        208.34       416.67 o                         
  17  17   6       5410.12       5388.33       795.46 o                         
  19  17   6        115.67        227.28       416.67 o                         
 -22  18   6      11592.85      11757.29       522.84 o                         
 -20  18   6       7048.98       7761.21       494.60 o                         
 -18  18   6         40.16        -94.71       209.97 o                         
 -16  18   6      11778.99      12266.54       515.14 o                         
 -14  18   6      10721.96       9561.06       457.40 o                         
 -12  18   6        981.29        730.64       248.77 o                         
 -10  18   6      13285.06      12321.88       616.82 o                         
  -8  18   6      14702.38      16378.93       791.46 o                         
  -6  18   6       2457.49       1864.35       274.42 o                         
  -4  18   6       3707.87       2332.24       397.99 o                         
  -2  18   6       1685.65       1558.28       272.73 o                         
   0  18   6      14679.79      13963.66       670.88 o                         
   2  18   6       8955.09       9032.33       619.59 o                         
   4  18   6        596.53        743.42       365.66 o                         
   6  18   6       2338.14       2622.01       384.32 o                         
   8  18   6       4138.67       3957.26       439.61 o                         
  10  18   6      12926.54      14295.22      1034.68 o                         
  12  18   6        991.40       1172.91       464.59 o                         
  14  18   6      27057.57      29587.40      1909.77 o                         
  16  18   6      36023.15      37982.44      1634.10 o                         
 -19  19   6         35.91       -255.15       255.15 o                         
 -17  19   6        893.40        197.06       235.26 o                         
 -15  19   6      17690.65      17212.53       627.85 o                         
 -13  19   6      35408.04      34982.88       925.93 o                         
 -11  19   6       1216.62       1122.15       259.69 o                         
  -9  19   6      15778.76      16559.20       724.45 o                         
  -7  19   6       4533.34       2417.82       511.37 o                         
  -5  19   6       2186.88       1331.12       387.12 o                         
  -3  19   6      15495.53      14795.11       987.34 o                         
  -1  19   6        158.28        -50.34       255.10 o                         
   1  19   6       1925.79       1185.69       255.47 o                         
   3  19   6        187.30        279.48       279.64 o                         
   5  19   6      11049.07      10919.26       666.43 o                         
   7  19   6       5220.80       4340.49       400.59 o                         
   9  19   6        699.05        430.85       329.23 o                         
  11  19   6      18964.62      20230.19       859.91 o                         
  13  19   6      11908.80      11281.19       780.47 o                         
  15  19   6        894.88       1009.79       460.16 o                         
  17  19   6      21220.65      22026.88      1295.47 o                         
 -14  20   6      27779.51      26468.94       951.53 o                         
 -12  20   6      58102.26      57832.97      1597.96 o                         
 -10  20   6       1839.32       1954.92       340.25 o                         
  -8  20   6      26791.31      26182.59      1330.65 o                         
  -6  20   6      32898.11      31856.08      2093.58 o                         
  -4  20   6      19656.20      18859.36      1097.11 o                         
  -2  20   6      12794.54      13041.03       830.58 o                         
   0  20   6      49722.95      49509.22      1370.74 o                         
   2  20   6       2535.79       2664.15       351.93 o                         
   4  20   6       7385.04       6941.30       718.74 o                         
   6  20   6        298.42        522.64       359.78 o                         
   8  20   6       6597.68       6084.82       753.43 o                         
  10  20   6       3620.63       4261.61       533.31 o                         
  12  20   6       5206.27       4629.06       564.89 o                         
  -9  21   6      15589.92      16398.05       985.22 o                         
  -7  21   6        200.37        201.16       434.54 o                         
  -5  21   6       9812.18       8553.62       639.32 o                         
  -3  21   6      10148.56       9680.59       734.60 o                         
  -1  21   6          5.97       -429.75       429.75 o                         
   1  21   6        671.69       2017.07       842.81 o                         
   3  21   6       1775.05       2430.48       447.04 o                         
   5  21   6        210.79       -318.28       610.80 o                         
   7  21   6        377.95        405.58       512.96 o                         
 -39   1   7       3654.69       3131.50       408.47 o                         
 -37   1   7        128.76       -149.78       207.25 o                         
 -35   1   7        139.46        269.32       184.12 o                         
 -33   1   7       6987.91       6773.59       592.62 o                         
 -31   1   7      20754.52      20684.54       645.15 o                         
 -29   1   7      11238.11      10923.76       391.19 o                         
 -27   1   7     107183.17     111730.09      1933.31 o                         
 -25   1   7      37909.72      36786.09      1793.31 o                         
 -23   1   7      86742.41      89819.34      1569.53 o                         
 -21   1   7      56642.41      60520.44       991.62 o                         
 -19   1   7      21853.98      22603.46       457.23 o                         
 -17   1   7      14699.87      15243.84       311.12 o                         
 -15   1   7      23831.79      22818.38       400.06 o                         
 -13   1   7     158056.52     168613.31      2155.67 o                         
 -11   1   7      12948.26      13123.11       247.85 o                         
  -9   1   7         85.02         81.55        31.58 o                         
  -7   1   7        240.31        151.30        47.29 o                         
  -5   1   7      43973.77      43020.01       606.77 o                         
  -3   1   7     195050.39     197111.11      3050.29 o                         
  -1   1   7     262606.12     260876.69      3984.29 o                         
   1   1   7      86570.67      87635.22      2038.32 o                         
   3   1   7      51279.34      46487.33      1439.41 o                         
   5   1   7     131427.17     127586.36      2715.14 o                         
   7   1   7       1820.31       1810.72       165.64 o                         
   9   1   7      30439.75      27745.38       709.52 o                         
  11   1   7     126235.37     116309.10      2979.61 o                         
  13   1   7      45676.09      43935.79      1150.49 o                         
  15   1   7      40949.22      39980.21       821.72 o                         
  17   1   7      39051.74      38487.66       792.29 o                         
  19   1   7         73.06          9.88        75.06 o                         
  21   1   7       5197.12       4928.47       294.40 o                         
  23   1   7       1105.45        833.34       227.28 o                         
  25   1   7          2.44       -179.93       198.87 o                         
  27   1   7       6931.59       6632.22       315.19 o                         
  29   1   7       6011.60       5977.90       354.32 o                         
  31   1   7       2326.22       1826.23       164.02 o                         
  33   1   7      10546.90      10207.83       542.64 o                         
  35   1   7      14790.13      13717.72       491.65 o                         
  37   1   7      33009.98      33697.71       963.65 o                         
 -40   2   7      26144.24      23138.70      1092.23 o                         
 -38   2   7      43214.48      43884.73      1290.31 o                         
 -36   2   7       6471.46       6258.57       501.63 o                         
 -34   2   7      11759.85      10456.85       695.73 o                         
 -32   2   7       2584.79       1545.62       179.74 o                         
 -30   2   7      14613.20      15904.62       571.34 o                         
 -28   2   7      46786.94      48541.54      1178.46 o                         
 -26   2   7       3803.22       4423.91       252.47 o                         
 -24   2   7      13330.58      12826.13       386.69 o                         
 -22   2   7       1057.50        592.89        90.20 o                         
 -20   2   7      18056.35      18980.13       372.27 o                         
 -18   2   7      38406.83      40447.26       635.71 o                         
 -16   2   7        921.12        647.59        71.06 o                         
 -14   2   7      21714.05      21135.80       342.90 o                         
 -12   2   7        256.03         -1.17        38.26 o                         
 -10   2   7      16713.57      16090.43       313.30 o                         
  -8   2   7       2191.47       1712.33        86.41 o                         
  -6   2   7      76046.23      80774.52      1128.64 o                         
  -4   2   7      70839.84      68605.31      1263.87 o                         
  -2   2   7     134482.17     134920.58      2064.83 o                         
   2   2   7     170080.36     171020.36      3043.67 o                         
   4   2   7       8868.96       8627.00       359.85 o                         
   6   2   7      55989.88      52898.45      1584.77 o                         
   8   2   7     180036.55     184979.02      4514.42 o                         
  10   2   7        170.25         53.04        35.11 o                         
  12   2   7      80113.54      77261.80      1413.60 o                         
  14   2   7       8708.19       8539.83       245.87 o                         
  16   2   7      51543.60      50407.01       990.44 o                         
  18   2   7      55867.73      56623.12      1114.10 o                         
  20   2   7         65.08         61.34        60.48 o                         
  22   2   7       7735.20       7273.34       276.66 o                         
  24   2   7         12.14        -77.11       113.64 o                         
  26   2   7       1100.24        951.50       152.84 o                         
  28   2   7      43530.93      44571.99      1017.03 o                         
  30   2   7       1146.77        998.80       157.34 o                         
  32   2   7       3059.57       2461.96       218.91 o                         
  34   2   7       1731.67       1328.39       188.68 o                         
  36   2   7       2706.04       1763.38       338.98 o                         
 -39   3   7        461.12         54.45       781.26 o                         
 -37   3   7      43734.16      43351.09      1077.08 o                         
 -35   3   7      33973.96      32815.26       823.10 o                         
 -33   3   7       1182.67        986.17       280.93 o                         
 -31   3   7      36822.18      38134.28       963.63 o                         
 -29   3   7      25711.46      25840.76       645.29 o                         
 -27   3   7       3010.39       2799.34       292.51 o                         
 -25   3   7        923.26        601.17        92.27 o                         
 -23   3   7      12037.61      11838.99       293.64 o                         
 -21   3   7      10301.94       9959.56       255.26 o                         
 -19   3   7      81709.07      84657.46      1188.36 o                         
 -17   3   7      56897.88      58009.32       850.40 o                         
 -15   3   7       8851.04       9689.02       251.68 o                         
 -13   3   7      69518.18      66926.12      1024.88 o                         
 -11   3   7      98068.06      98034.04      1556.37 o                         
  -9   3   7     167104.27     179123.83      2427.38 o                         
  -7   3   7      23087.63      22419.44       387.48 o                         
  -5   3   7      89843.82      83304.81      1118.58 o                         
  -3   3   7     125787.78     124004.12      1741.86 o                         
  -1   3   7        322.54        302.12        39.99 o                         
   1   3   7     309955.56     315579.09      6764.67 o                         
   3   3   7     120454.90     117935.21      2554.06 o                         
   5   3   7      14561.95      13387.53       404.08 o                         
   7   3   7      39196.39      36857.30       902.79 o                         
   9   3   7      82425.78      81271.34      1837.36 o                         
  11   3   7       4036.60       3693.33       146.96 o                         
  13   3   7     174696.05     184246.77      3250.68 o                         
  15   3   7      40949.61      40040.22       812.49 o                         
  17   3   7       6615.43       5863.46       214.84 o                         
  19   3   7      32387.31      33288.20       725.67 o                         
  21   3   7      24595.21      23695.70       572.46 o                         
  23   3   7       4986.75       4788.20       240.57 o                         
  25   3   7      20479.10      19680.97       466.71 o                         
  27   3   7      22729.51      23818.10       639.70 o                         
  29   3   7         14.34       -150.50       150.50 o                         
  31   3   7        363.43        223.48       170.92 o                         
  33   3   7       4464.96       3333.09       338.99 o                         
  35   3   7        486.66        323.33       193.26 o                         
  37   3   7       1481.07       1119.70       276.68 o                         
 -38   4   7          1.82       -340.91       340.91 o                         
 -36   4   7       1942.76       1712.71       252.53 o                         
 -34   4   7       4328.71       3863.74       415.52 o                         
 -32   4   7       5364.84       5612.64       357.63 o                         
 -30   4   7       7373.66       7443.10       359.17 o                         
 -28   4   7        676.85        493.45       123.03 o                         
 -26   4   7        539.40        612.17       100.10 o                         
 -24   4   7        791.12        643.22        87.24 o                         
 -22   4   7         23.13        -63.94        63.94 o                         
 -20   4   7       6047.32       5663.53       188.95 o                         
 -18   4   7      23368.16      24523.40       492.07 o                         
 -16   4   7        433.02        274.71        59.22 o                         
 -14   4   7      58907.27      64064.30      1004.67 o                         
 -12   4   7        655.16        286.24        49.87 o                         
 -10   4   7      29647.70      30157.52       528.39 o                         
  -8   4   7       5730.88       5533.61       149.41 o                         
  -6   4   7      45966.98      47592.10       917.82 o                         
  -4   4   7       1339.76        939.24        61.56 o                         
  -2   4   7       2269.22       2068.69        92.64 o                         
   0   4   7        498.28        539.37        82.78 o                         
   2   4   7        334.13         42.18        83.60 o                         
   4   4   7       3078.53       3286.03       246.22 o                         
   6   4   7         56.69        -11.96        57.26 o                         
   8   4   7       2846.19       3241.95       183.81 o                         
  10   4   7       2653.52       2453.19       269.89 o                         
  12   4   7        501.05        336.64        59.29 o                         
  14   4   7       2166.00       2272.26       128.50 o                         
  16   4   7        147.38        211.54        59.51 o                         
  18   4   7       4294.61       3755.14       156.13 o                         
  20   4   7       2371.31       2168.77       133.05 o                         
  22   4   7      12105.45      12551.65       393.89 o                         
  24   4   7      11854.46      11174.30       330.38 o                         
  26   4   7        101.18        -42.52        89.49 o                         
  28   4   7      24926.99      24388.86       564.30 o                         
  30   4   7        279.82       -203.10       203.10 o                         
  32   4   7      12745.86      11597.80       491.00 o                         
  34   4   7       1995.79       1507.03       241.34 o                         
  36   4   7       1013.88        625.54       243.94 o                         
 -39   5   7        464.51       -130.79       339.80 o                         
 -37   5   7      14607.87      13785.14       728.53 o                         
 -35   5   7      28490.39      29881.96      1180.94 o                         
 -33   5   7        879.15        815.52       218.77 o                         
 -31   5   7      11332.33      11894.74       387.04 o                         
 -29   5   7      26540.71      27980.81       610.08 o                         
 -27   5   7       5260.72       5159.18       229.90 o                         
 -25   5   7       2273.39       1939.07       160.93 o                         
 -23   5   7       1443.11       1235.31       101.74 o                         
 -21   5   7       3596.35       2768.10       173.65 o                         
 -19   5   7      27495.45      27240.42       542.74 o                         
 -17   5   7      13839.97      12751.48       314.64 o                         
 -15   5   7       2363.11       2584.63       137.11 o                         
 -13   5   7      67053.64      69247.16      1077.85 o                         
 -11   5   7     275811.34     286930.88      3942.77 o                         
  -9   5   7      59428.73      61531.88       955.11 o                         
  -7   5   7      35023.87      32454.15       555.98 o                         
  -5   5   7      59733.14      54501.48       849.57 o                         
  -3   5   7     143539.36     150372.84      2382.23 o                         
  -1   5   7      56878.82      53586.34      1846.61 o                         
   1   5   7     226800.39     230966.25      4111.17 o                         
   3   5   7        306.74         20.83        49.89 o                         
   5   5   7      14914.60      14858.14       662.89 o                         
   7   5   7      16539.53      16121.21       696.03 o                         
   9   5   7        112.60         10.47        75.76 o                         
  11   5   7       1234.42       1159.29       140.15 o                         
  13   5   7      35093.18      34389.82       734.51 o                         
  15   5   7      79987.18      81087.16      1549.11 o                         
  17   5   7      21078.08      20763.10       437.11 o                         
  19   5   7      34702.39      35434.93       675.03 o                         
  21   5   7      23947.91      24638.80       617.49 o                         
  23   5   7        896.16        874.95       100.08 o                         
  25   5   7      78788.74      82748.78      1432.31 o                         
  27   5   7      31395.54      31966.71       953.08 o                         
  29   5   7        104.53         51.99       117.16 o                         
  31   5   7      10071.99       9593.04       365.42 o                         
  33   5   7       4062.65       3758.72       336.06 o                         
  35   5   7        716.98        508.56       439.05 o                         
  37   5   7       2692.52       2259.75       391.68 o                         
 -38   6   7      25867.78      25867.72      1132.25 o                         
 -36   6   7      11891.78      12461.39       583.44 o                         
 -34   6   7       3441.46       2952.24       286.42 o                         
 -32   6   7       1705.28       1246.39       164.17 o                         
 -30   6   7      20401.17      21406.31       528.14 o                         
 -28   6   7      34102.44      36779.21       671.66 o                         
 -26   6   7       1249.76        806.04       102.50 o                         
 -24   6   7      17308.13      17655.94       435.10 o                         
 -22   6   7       4363.11       4164.51       297.57 o                         
 -20   6   7      18874.89      19068.26       433.17 o                         
 -18   6   7      54683.39      56161.22       939.41 o                         
 -16   6   7         38.96        108.14        53.73 o                         
 -14   6   7        451.38        225.86        58.18 o                         
 -12   6   7      22065.14      20665.51       419.69 o                         
 -10   6   7       1007.55       1041.87        86.09 o                         
  -8   6   7      44955.38      45540.59       997.20 o                         
  -6   6   7       4600.04       4644.25       158.30 o                         
  -4   6   7     131511.17     127049.27      2119.98 o                         
  -2   6   7      69288.75      70506.02      1684.44 o                         
   0   6   7         11.03        -25.76        99.43 o                         
   2   6   7      29724.28      27799.24       658.24 o                         
   4   6   7        485.26        104.17        85.23 o                         
   6   6   7        784.13        416.67       104.17 o                         
   8   6   7      32703.88      29733.16       845.46 o                         
  10   6   7       1765.10       1710.28       121.54 o                         
  12   6   7       4053.82       3174.42       159.19 o                         
  14   6   7       7312.18       7042.15       244.54 o                         
  16   6   7      16550.35      17506.90       460.72 o                         
  18   6   7      48523.00      50764.50      1068.57 o                         
  20   6   7       4468.24       4333.11       212.41 o                         
  22   6   7      71236.98      73884.92      1449.92 o                         
  24   6   7       3651.84       3948.65       206.80 o                         
  26   6   7      30541.69      31113.90       673.34 o                         
  28   6   7      11526.55      11480.13       367.16 o                         
  30   6   7      16263.03      16328.58       466.96 o                         
  32   6   7        531.41        512.89       155.17 o                         
  34   6   7       2947.26       2476.73       381.46 o                         
  36   6   7       1636.18        699.20       442.32 o                         
 -37   7   7       2675.36       2061.95       473.49 o                         
 -35   7   7        103.80        249.56       198.53 o                         
 -33   7   7       6547.17       6476.06       388.39 o                         
 -31   7   7       4954.76       4982.78       429.76 o                         
 -29   7   7      42111.71      45684.84       954.80 o                         
 -27   7   7      60225.62      63609.52      1011.47 o                         
 -25   7   7      14449.12      13951.60       466.57 o                         
 -23   7   7      23462.65      23719.17       562.64 o                         
 -21   7   7      97989.09     104775.16      1622.78 o                         
 -19   7   7     140671.55     148868.64      2195.06 o                         
 -17   7   7      13345.87      13011.67       329.86 o                         
 -15   7   7      30324.78      30311.00       576.42 o                         
 -13   7   7      29217.21      28871.45       546.45 o                         
 -11   7   7      77995.88      80228.46      1234.83 o                         
  -9   7   7       2402.02       2741.31       132.66 o                         
  -7   7   7      35005.06      36479.51       632.67 o                         
  -5   7   7      13518.99      13021.55       293.52 o                         
  -3   7   7     213312.05     227424.78      4473.59 o                         
  -1   7   7     139669.30     140725.50      4318.23 o                         
   1   7   7        911.37       1527.18       223.80 o                         
   3   7   7      88682.24      86327.93      1705.70 o                         
   5   7   7     323680.59     330032.59     10094.83 o                         
   7   7   7      26749.50      25246.53      1060.62 o                         
   9   7   7     158930.66     166723.45      3756.27 o                         
  11   7   7      70704.89      71585.30      1777.41 o                         
  13   7   7      13001.71      13587.78       495.18 o                         
  15   7   7       1626.14       1439.10       325.81 o                         
  17   7   7       1064.31        902.41        99.01 o                         
  19   7   7        208.37        265.97       102.88 o                         
  21   7   7      22060.97      22039.77       512.99 o                         
  23   7   7        300.77        291.04        88.13 o                         
  25   7   7         34.59        -54.76       209.13 o                         
  27   7   7         36.51        -56.89       135.32 o                         
  29   7   7        293.28         80.01       127.15 o                         
  31   7   7       4398.68       3817.15       284.53 o                         
  33   7   7       2547.27       2214.61       216.54 o                         
  35   7   7      17887.74      15615.61       937.49 o                         
 -36   8   7         11.86       -247.87       247.87 o                         
 -34   8   7       2228.77       1507.19       251.10 o                         
 -32   8   7        798.91        298.93       279.77 o                         
 -30   8   7        695.84        426.01       167.60 o                         
 -28   8   7        991.65        768.64       167.05 o                         
 -26   8   7        318.43        -53.66       155.94 o                         
 -24   8   7        158.97        125.63       147.94 o                         
 -22   8   7       1674.75       1858.09       178.67 o                         
 -20   8   7       2376.02       2071.18       143.67 o                         
 -18   8   7         70.49          9.01        75.03 o                         
 -16   8   7       6377.91       6018.65       222.78 o                         
 -14   8   7       6440.58       6579.74       221.73 o                         
 -12   8   7      11627.32      11459.54       297.86 o                         
 -10   8   7      16393.73      16821.63       373.44 o                         
  -8   8   7      13252.21      13038.32       353.39 o                         
  -6   8   7        307.83        194.44        69.68 o                         
  -4   8   7      23804.02      23491.34       544.32 o                         
  -2   8   7         19.61         50.29        77.72 o                         
   0   8   7       5995.36       6512.59       272.70 o                         
   2   8   7          0.04        156.55        75.93 o                         
   4   8   7        866.12        341.17        98.15 o                         
   6   8   7        189.06         47.35       113.64 o                         
   8   8   7      19431.64      17926.36       842.81 o                         
  10   8   7      12566.99      13268.26       517.68 o                         
  12   8   7          0.77         47.03        90.15 o                         
  14   8   7       1298.63        777.19        87.42 o                         
  16   8   7       2798.20       3168.83       253.40 o                         
  18   8   7       8441.29       8371.96       332.80 o                         
  20   8   7        571.00        458.72       104.09 o                         
  22   8   7        282.37        317.39       120.96 o                         
  24   8   7        207.85        134.94       102.35 o                         
  26   8   7          6.56       -111.98       111.98 o                         
  28   8   7       4350.63       3648.42       253.38 o                         
  30   8   7        781.76        340.20       162.45 o                         
  32   8   7       1259.99       1183.83       243.30 o                         
  34   8   7        760.78        547.35       256.72 o                         
 -35   9   7       2789.29       2215.15       385.34 o                         
 -33   9   7      11582.68      11640.83       465.35 o                         
 -31   9   7       3865.93       4425.97       296.20 o                         
 -29   9   7       5793.15       5462.39       315.51 o                         
 -27   9   7       9038.18      10341.40       372.02 o                         
 -25   9   7      15405.26      15532.04       441.74 o                         
 -23   9   7        103.01       -180.81       180.81 o                         
 -21   9   7     107792.81     116827.76      1988.73 o                         
 -19   9   7      38563.04      40181.47       753.72 o                         
 -17   9   7      10006.00       9587.96       294.95 o                         
 -15   9   7      55397.54      53815.11       922.52 o                         
 -13   9   7       2498.71       2414.36       149.49 o                         
 -11   9   7       2073.53       1871.49       126.05 o                         
  -9   9   7       1031.76        793.66        81.66 o                         
  -7   9   7       6237.26       6346.11       340.35 o                         
  -5   9   7      18760.24      18677.71       484.31 o                         
  -3   9   7     121530.09     122885.45      3357.05 o                         
  -1   9   7     151448.33     153397.97      4502.90 o                         
   1   9   7      14115.16      13613.33       449.93 o                         
   3   9   7      12253.45      11206.26       396.08 o                         
   5   9   7      64509.80      65514.48      1663.50 o                         
   7   9   7        104.99        151.52       142.05 o                         
   9   9   7      65608.57      65995.16      2376.92 o                         
  11   9   7      57330.87      62093.54      1631.85 o                         
  13   9   7        746.56        564.07       132.58 o                         
  15   9   7       3086.66       2444.57       203.44 o                         
  17   9   7      27792.56      27350.43       695.29 o                         
  19   9   7       7447.37       7389.96       326.36 o                         
  21   9   7         14.09        114.54       120.60 o                         
  23   9   7          2.74        199.18       203.04 o                         
  25   9   7       2070.93       2305.54       330.78 o                         
  27   9   7          5.59         30.08       187.95 o                         
  29   9   7      12468.30      13332.76       452.64 o                         
  31   9   7       9004.29       9545.00       675.39 o                         
  33   9   7      26769.98      26694.30      1057.73 o                         
 -34  10   7       4097.52       3998.08       325.81 o                         
 -32  10   7        907.91        541.20       188.31 o                         
 -30  10   7      43618.69      46520.32       852.29 o                         
 -28  10   7      43102.70      44956.46       900.68 o                         
 -26  10   7       6476.13       6621.88       458.09 o                         
 -24  10   7        405.42        244.97       138.38 o                         
 -22  10   7       8485.45       8105.11       403.07 o                         
 -20  10   7      14962.84      16162.53       435.47 o                         
 -18  10   7      34395.48      35166.20       685.30 o                         
 -16  10   7       2186.64       1944.43       148.72 o                         
 -14  10   7      60993.73      61673.93      1035.45 o                         
 -12  10   7      10506.77       9835.87       290.53 o                         
 -10  10   7      13745.13      14227.69       354.57 o                         
  -8  10   7      94756.41      97127.89      1486.78 o                         
  -6  10   7       7196.94       6619.72       281.99 o                         
  -4  10   7      81596.19      79780.71      2024.17 o                         
  -2  10   7      34126.85      33504.77      1035.36 o                         
   0  10   7        210.54        150.78        90.89 o                         
   2  10   7       1290.57       1216.65       127.40 o                         
   4  10   7       1195.54        996.52       128.50 o                         
   6  10   7      48638.77      51260.12      1988.66 o                         
  10  10   7       3591.25       3371.25       359.85 o                         
  12  10   7      35913.84      36890.67      1553.05 o                         
  14  10   7      23163.27      23192.12       866.49 o                         
  16  10   7        742.58        647.00       126.70 o                         
  18  10   7      36888.79      39360.07       935.81 o                         
  20  10   7      33840.90      34241.21       857.91 o                         
  22  10   7       2442.91       2591.00       219.58 o                         
  24  10   7         37.27         88.56       217.96 o                         
  26  10   7      16287.02      17044.86       489.32 o                         
  28  10   7       5955.69       6075.54       348.67 o                         
  30  10   7        156.02        164.09       175.30 o                         
  32  10   7       7875.56       8256.00      1082.15 o                         
 -33  11   7        522.39        215.61       236.55 o                         
 -31  11   7      36163.18      36978.05       970.30 o                         
 -29  11   7      21385.83      22196.55       950.84 o                         
 -27  11   7       2219.76       1601.12       237.76 o                         
 -25  11   7         89.75        291.77       169.85 o                         
 -23  11   7       4832.46       4380.60       270.54 o                         
 -21  11   7      12104.24      12407.88       402.77 o                         
 -19  11   7      27525.36      28696.54       665.83 o                         
 -17  11   7      16186.06      15947.01       410.31 o                         
 -15  11   7      10877.56      10839.98       333.04 o                         
 -13  11   7      38689.76      38288.39       721.67 o                         
 -11  11   7     141158.84     144343.12      2139.57 o                         
  -9  11   7      85810.05      87366.07      1418.83 o                         
  -7  11   7      22670.15      22976.28       591.10 o                         
  -5  11   7     173605.56     177896.02      4791.73 o                         
  -3  11   7      20387.06      19354.58       790.73 o                         
  -1  11   7          9.54          2.63        98.20 o                         
   1  11   7       8851.63       7912.16       362.90 o                         
   3  11   7      11888.73      11748.02       439.20 o                         
   5  11   7      43509.43      42473.78      1037.13 o                         
   7  11   7      10294.42      11145.98       691.30 o                         
   9  11   7       7142.63       7452.75       530.31 o                         
  13  11   7      26142.75      27313.10      1482.03 o                         
  15  11   7      19585.68      18353.18       707.56 o                         
  17  11   7       7637.33       6958.64       423.85 o                         
  19  11   7      32211.80      32570.66       836.79 o                         
  21  11   7      40158.65      42591.98      1030.83 o                         
  23  11   7       4143.31       3982.71       340.24 o                         
  25  11   7       7098.01       7368.15       425.25 o                         
  27  11   7      11614.05      11511.48       437.98 o                         
  29  11   7        261.05        172.12       241.05 o                         
  31  11   7       1863.17       1870.91       592.76 o                         
 -32  12   7         35.46        -51.81       281.48 o                         
 -30  12   7        510.61        113.80       216.14 o                         
 -28  12   7       5012.81       4056.84       279.12 o                         
 -26  12   7          5.88       -147.43       179.06 o                         
 -24  12   7         76.78         91.78       142.70 o                         
 -22  12   7       4059.14       3387.31       241.55 o                         
 -20  12   7          7.51       -114.27       114.27 o                         
 -18  12   7       9675.77       9331.51       351.49 o                         
 -16  12   7       1659.03       1699.72       159.56 o                         
 -14  12   7         17.57          6.19       113.31 o                         
 -12  12   7       1091.91        869.41       148.49 o                         
 -10  12   7         34.50        -40.82       102.51 o                         
  -8  12   7       2554.20       2080.36       172.73 o                         
  -6  12   7        490.09        663.81       255.69 o                         
  -4  12   7      39797.25      38363.24      1193.24 o                         
  -2  12   7      12589.28      12371.15       473.02 o                         
   0  12   7      17040.61      16408.72       553.34 o                         
   2  12   7       5577.28       6155.52       333.63 o                         
   4  12   7       3299.70       2785.19       244.85 o                         
   6  12   7       2891.38       2503.63       236.13 o                         
   8  12   7       5096.46       4337.18       520.84 o                         
  10  12   7       1884.30       1543.58       255.69 o                         
  12  12   7       1467.76       1354.18       227.28 o                         
  14  12   7       2124.96       1695.10       265.15 o                         
  16  12   7      20112.52      21156.39       803.18 o                         
  18  12   7       2160.38       2336.42       468.76 o                         
  20  12   7       3000.09       3053.86       281.16 o                         
  22  12   7       2203.14       2255.22       221.92 o                         
  24  12   7       1144.35        598.96       191.40 o                         
  26  12   7       1278.41        962.02       221.80 o                         
  28  12   7        908.94        714.53       205.13 o                         
  30  12   7        132.86        135.20       336.42 o                         
 -31  13   7       6239.71       5931.61       474.23 o                         
 -29  13   7       6757.11       6364.76       438.57 o                         
 -27  13   7        798.94        735.08       184.82 o                         
 -25  13   7       1386.91       1041.48       172.71 o                         
 -23  13   7        700.67        788.23       159.60 o                         
 -21  13   7        299.56        137.80       139.45 o                         
 -19  13   7      29889.29      29526.20       717.64 o                         
 -17  13   7      78209.53      80620.28      1354.40 o                         
 -15  13   7       8891.08       8213.19       411.08 o                         
 -13  13   7      44919.26      43529.90       819.13 o                         
 -11  13   7      68071.94      69237.77      1165.20 o                         
  -9  13   7      43127.86      42590.59       967.30 o                         
  -7  13   7      18050.19      19119.41       759.55 o                         
  -5  13   7      99286.88     100076.39      2675.22 o                         
  -3  13   7        330.16        -67.05       148.57 o                         
  -1  13   7      72519.44      71783.24      1962.91 o                         
   1  13   7      62542.58      63363.69      1536.24 o                         
   3  13   7      61405.23      61762.88      1435.09 o                         
   5  13   7       2065.47       1557.74       163.46 o                         
   7  13   7       2429.80       2448.14       298.02 o                         
   9  13   7       3125.89       3522.77       473.49 o                         
  11  13   7          4.12        -28.41       227.28 o                         
  13  13   7       8862.40      10265.28       700.77 o                         
  15  13   7      11852.06      11259.61       729.18 o                         
  17  13   7        867.02        745.41       204.55 o                         
  19  13   7      29504.71      32060.65      1183.73 o                         
  21  13   7      43850.12      47432.16      1151.11 o                         
  23  13   7      19375.45      19354.77       660.45 o                         
  25  13   7      64902.13      72220.59      1638.88 o                         
  27  13   7      28298.83      32149.76      1915.04 o
[truncated: 680,968 more chars]
